# Supplementary material for: Phosphorylation-driven conformational switching of the ArnA–ArnB complex involved in archaeal motility regulation
Source: Front Microbiol. 2026 Jan 15;16:1717585. doi: 10.3389/fmicb.2025.1717585 (PMC12852372; doi:10.3389/fmicb.2025.1717585)
Supplement: Supplementary file 4 [file Table_3.XLSX]

## Sheet: Raw Data
Name/Category	MW001-F-1-1	MW001-F-1-2	MW001-F-2-1	MW001-F-2-2	MW001-F-3-1	MW001-F-3-2	MW001-S-1-1	MW001-S-1-2	MW001-S-2-1	MW001-S-2-2	MW001-S-3-1	MW001-S-3-2	ΔArnE-F-1-1	ΔArnE-F-1-2	ΔArnE-F-2-1	ΔArnE-F-2-2	ΔArnE-F-3-1	ΔArnE-F-3-2	ΔArnE-S-1-1	ΔArnE-S-1-2	ΔArnE-S-2-1	ΔArnE-S-2-2	ΔArnE-S-3-1	ΔArnE-S-3-2
F2Z5Y7	1815400	1819200	1833800	1773700	1819600	1804200	1771400	1846500	2030800	2003700	1849500	1895200	1703100	1719900	1586400	1610900	1765900	1806600	1653300	1772900	1828000	1807900	1583200	1670000
F2Z5Z2	1721000	1751000	1768300	1851500	1851900	1969500	1523300	1515900	1758800	1708600	1411900	1476900	1820800	1683900	1699900	1776900	1527300	1619500	1743200	1874200	1471700	1512700	1514800	1573100
F2Z5Z6	1333100	1352200	1172300	1240100	1315300	1251000	1141300	1161700	1347700	1334200	1318300	1300100	1135200	1186700	1057200	1138400	1145700	1190500	1231000	1292000	1105300	1145900	1120200	1061100
F2Z601	517330	429440	379540	332250	457860	420420	466730	415120	541800	490220	470410	458150	269260	302760	372430	352480	408760	421010	359760	336600	459950	446530	446350	454460
F2Z628	2058000	2150300	2340000	2343800	2593200	2547200	1867900	1920700	2599100	2654800	2628800	2770900	998120	872250	1322100	1378200	1657200	1782100	1061300	1047200	1424300	1405000	1513900	1652200
F2Z652	33808	200060	198330	144810	149830	181000	179070	184870	184550	201510	200910	164490	185730	172250	152780	148940	158290	174880	177880	189930	213440	169990	157380	175250
F2Z668	52804	67926	55152	50566	45329	54404	42077	56817	20835	24828	45130	57677	0	0	35401	50224	56024	92242	45035	43949	0	24383	69691	70788
F2Z692	1686300	1626400	1745600	1836000	1687700	1600400	1931800	1870600	1943500	1738300	1854200	1692300	2066400	2109600	1852400	2040700	1951300	1818600	1950000	1942700	1821600	1819500	1703300	1628700
F2Z698	190660	190950	127490	147070	202700	149460	134240	147980	206280	235560	161890	179250	90098	87259	137920	141950	171310	199620	110270	111520	104400	80194	153480	119980
F2Z6A6	6145600	6285500	4575100	4543500	5155500	4992000	4922900	4932800	5069400	5144900	4860200	4886700	5113800	5035300	4542700	4718600	5218200	5243200	6444600	6320800	5380400	5229100	5805400	5888600
F2Z6A8	3659900	3884500	3884700	3695400	3588700	3529600	3708800	3889700	4235100	4123800	3735200	3918000	3482200	3409900	3554900	3875200	3693700	3852600	3393100	3741300	3992600	4006600	3865000	4091600
F2Z6B6	179850	178060	193520	184130	207380	194480	204690	195880	276410	276770	243550	236890	278460	237530	202390	203910	204440	198700	252190	242300	174190	165230	239910	233540
F2Z6C4	3740700	3368700	4663800	4332000	3744100	3422400	4804600	4390400	5317400	4686500	4410000	4412100	3629300	5218200	4927400	5218100	4933900	5105500	4226500	4463200	5282300	5293500	3681300	4253200
F2Z6C5	548720	496410	578970	541620	686730	669990	480790	473890	680150	691480	683100	643230	289210	272110	354700	354930	357820	345270	291730	297440	359700	341930	324540	330460
F2Z6D2	444510	432950	280580	307550	286220	317270	302780	296190	283520	285710	245090	255630	489120	573020	416110	438410	416650	425180	545600	570350	358380	387120	387750	396710
F2Z6E5	1796900	1743500	1254000	1311900	1251300	1272200	1554400	1621700	1198100	1278500	1106600	1229500	2230200	2294800	1767400	2063900	1770500	1887200	2201700	2271200	1680000	1911800	1504400	1547400
F2Z6E6	437390	430180	532610	499970	627210	540080	472630	438780	532020	520640	562910	525260	425880	353090	472670	438110	505620	462980	403350	367190	367800	333850	404320	399650
F2Z6F6	244940	228850	238570	235820	284530	305250	221240	227150	257160	260050	240200	250350	326410	322300	243330	243180	252360	254980	246540	249760	234940	224550	214740	206630
F2Z6G1	110220	121930	108140	103670	120170	125640	103570	107860	132950	134480	125280	123140	119560	113650	124080	135170	131730	141750	118840	127030	118060	123240	126500	130380
F2Z6G3	0	0	0	0	33801	37692	0	0	0	0	25983	0	31090	0	28145	8988.2	31843	34830	52135	57852	0	29104	53613	52335
F2Z6G7	462910	408140	332390	278850	663330	553610	293500	245570	436890	365860	417290	404060	258000	168020	244940	226090	310170	269390	255450	254050	187570	165820	316090	274140
F2Z6H0	333090	1389300	1422800	989820	1041500	1088400	1025000	1072000	1129600	976680	988560	886950	971190	1598000	1405500	1132400	1155800	1173000	1155100	1438200	1507000	1296100	1189800	1079800
F2Z6H9	354170	352570	241440	267750	270990	275250	316910	324660	267220	274060	234620	222350	412440	335540	346870	347440	372770	355420	412000	414550	374200	344250	303760	302090
O05633	904990	900580	824120	900050	678740	718130	786190	915880	965890	985670	839390	941840	1020900	1216700	928350	992580	908820	966060	812120	931360	921540	1014900	979970	944240
O05634	3352800	3422500	3705700	3411700	2901900	2987600	3616600	3565000	3439900	3810000	3325700	3287600	4385200	4301200	3617200	4166900	3322400	3347000	3528000	3938600	3855800	3976200	2960300	3427500
O05635	1859100	1848100	1892200	1848900	1581000	1412600	1211500	1695800	2058800	1927600	1522700	1948400	2354200	1844400	2036400	1919600	1415200	1666500	1722000	1931400	1976900	1663800	2096600	2023100
O05636	3367800	3347300	4080100	4007800	3682200	3308800	3864700	3852400	3804600	3866600	3855900	3916200	4988300	4696400	4154200	4511400	3817100	3810900	4567700	4795800	4836500	4674000	4188000	4091100
O05637	3789700	3632800	3727300	3667400	3691400	3713600	4385500	4362600	5757400	5739100	4627800	4580700	4003900	3449300	5065300	5284800	4800400	4710000	4696800	4503700	4904400	4993100	4536700	4400300
O05638	2741400	2611600	2215100	2189100	2482300	2063600	2478700	2406300	3215700	2864200	2756800	2538700	2999400	2507300	2918200	2636700	2595700	2328400	2755200	2412300	3033900	2877700	2785400	2349800
O05639	3306300	3358100	2969700	2894300	2820200	2902300	2939700	2954100	3302400	3458200	2901700	2968400	3443700	3174800	3267800	3339200	2877700	2808700	3209500	3195000	3292200	3407500	2888900	2851800
O05640	3357300	3573500	3911700	4111200	3612100	3763600	3394500	3741700	4070300	4284500	3779500	3950100	3919600	4502700	4578300	4828600	4716600	4666600	4618600	4881500	5085400	5253400	4552400	4764400
O05641	3953500	4018000	4138100	3723200	3994400	3691700	4392100	4258000	4089900	4260700	3916500	3965600	4841500	4721200	4471100	4516800	4491100	4688000	4510000	4791800	5185500	4856000	4279000	4669600
O05642	1829500	1996400	2225900	2072500	1936300	1871400	2511300	2304900	2523400	2437000	2544800	2290800	1954600	2563700	2563700	2618500	2379200	2383800	2655500	2452500	2564400	2690300	2962900	3095400
O05643	1101000	1079100	1263700	1466800	647660	1016400	1171900	1296900	1385000	1394100	1181100	1242300	1575400	2000800	1756000	1820400	1415400	1504700	1293400	1333200	1319100	1504400	1127100	1111800
O05981	2299100	1913400	2040500	2189800	1177300	1444700	2206400	2261300	2415100	2448600	2169500	2114400	2291200	2613200	2735500	2747400	2055500	2014700	2043400	1945700	2718600	2805300	1555600	1729100
O05982	109040	113600	116230	135720	114820	126560	115320	122370	151640	149790	125270	130510	169890	170320	133080	130610	143530	154520	129410	136990	141730	142680	142040	137190
O07853	318970	319330	272130	271790	272670	273140	292800	286970	292480	274960	256000	249090	464290	406180	350600	340870	352970	338610	421140	420910	327180	328740	398500	377860
O08357	471780	477700	397110	409680	408900	419800	429010	444620	447120	434610	427830	433260	436060	435650	362880	354530	377130	388860	460050	463540	406660	429830	373430	368110
O08358	72076	464690	488840	409650	409760	397430	407200	465340	472110	434710	442130	401010	409730	481640	494100	364880	392620	376470	397970	516430	515110	364060	369100	361500
O33600	288480	282890	269890	281640	318990	308980	260130	265530	325740	309280	314400	316160	457180	485990	311290	323730	319930	324670	342480	346380	273020	296390	345970	357810
O54088	94705	101220	119060	91702	103090	98703	54468	52862	79387	77925	60828	56781	159060	140820	108770	109060	133300	141790	120740	112040	100290	94244	143650	125230
P00219	488320	2269600	281540	645370	0	0	227960	488940	0	1202600	0	261600	1288100	953770	0	3754100	0	404150	1019100	3726000	968590	0	4870000	114780
P08055	3032700	3372900	4157000	4332900	3704900	3603300	4182200	4247800	4970200	4647800	3515400	3488600	5478200	5538200	5189000	5156200	4349200	4720600	2598500	2814100	3814900	4117500	2345100	2682600
P0DTT6	246340	249870	179680	194810	246860	236210	241130	259450	219650	224830	244060	243480	124670	120080	113800	118820	123360	117930	125210	127040	138790	125620	125930	132400
P11386	22850000	25935000	19333000	20125000	20850000	20589000	18806000	21337000	17204000	18767000	19091000	19633000	24540000	27810000	20711000	21328000	22957000	24096000	29291000	31272000	22426000	23588000	28070000	29195000
P11512	1417600	1377500	1316400	1301800	1313500	1224800	1431300	1401000	1460600	1478500	1337500	1317600	1590000	1707700	1323800	1353100	1349000	1348700	1569900	1581400	1514500	1455500	1563500	1511400
P11513	2289400	2430100	2211900	2283200	2263300	2323200	2264400	2392900	2150100	2139900	2169800	2248600	2445900	2719000	2452600	2523700	2308200	2428200	2526200	2627900	2145900	2244700	2314400	2402500
P11514	2062100	1959300	1954300	1928800	2077600	2007000	2066000	2056800	2353200	2361200	2006500	1907500	2343000	2360000	2098400	2118000	2355300	2242500	2168200	2078900	2248800	2194100	1774400	1887900
P11521	867840	851450	736020	735040	915810	908370	705630	704300	814390	728870	707390	706650	922970	1042600	787680	803770	868810	853140	612270	618820	742980	747750	608760	627240
P11522	2159200	2201200	2127300	1833400	1903700	1922500	2121900	1971900	1724800	2064900	1591800	1808500	3157500	2820900	2410500	2510000	2365100	2396800	2570500	2615500	2564700	2632000	1923600	2001700
P11523	1225400	1230000	1543900	1407200	1528400	1308000	1115400	1058600	1192000	1683900	1179600	1292600	2130300	2416700	1589300	1773400	1387600	1504700	1292600	1298200	1182700	1040100	844340	1086700
P11524	1585900	1475900	2026700	2016600	1653300	1597200	1427500	1459200	1277400	996520	1484100	1544300	2487700	2467000	1770700	1762500	1353500	1289600	1964400	1998000	1693700	1965100	1599200	1645600
P13005	1506200	1786000	1212500	1293300	1142100	99701	1422900	2058400	1727700	1823100	1316800	1906000	2373100	2710000	2211300	2635500	1202100	1611600	1290900	1302100	1862800	1871200	1363900	2103700
P13123	14619000	15571000	17072000	18126000	12483000	12691000	15816000	18598000	22435000	22757000	19073000	21838000	10083000	11249000	14703000	16280000	14242000	16424000	9630300	11598000	14242000	14684000	11778000	11072000
P13125	6974100	9898600	9621800	12605000	9519000	10411000	9844100	10784000	13673000	14763000	13666000	13773000	5480900	5822800	8348600	9454500	8446500	8694900	4320500	5094800	9399500	8815900	6177600	5862800
P14288	573520	537910	466160	430100	583280	607030	472460	446520	503840	489000	447830	391510	1087800	1077800	492760	490150	578720	522970	894640	822330	463930	370520	639690	666840
P17196	14518000	14004000	13400000	13824000	12517000	11858000	15761000	15207000	14056000	13553000	14903000	14922000	14890000	13802000	15231000	14989000	14805000	14330000	17512000	18065000	19246000	19056000	17289000	16854000
P17198	3875900	3767900	4011500	3895800	3461700	3338900	3662400	3706100	4372300	4031200	3973200	3876500	4214500	4443800	4423500	4478700	4646300	4513800	4537700	4308900	4270900	4402600	4100400	3994400
P17199	6291600	6318200	7257100	7155600	6603800	6021200	7824500	7247700	8058700	7192600	6925400	6597800	7333300	5398600	7593800	7186700	6983900	7473700	7657100	7841700	9079700	9586700	6306500	6596400
P23112	4161400	4206900	3600400	3632700	3849600	3765000	3803500	3808500	3303200	3384900	3594800	3683000	6275000	6035100	5227300	5141600	4696300	4720200	5249300	5331800	3877800	3983200	4814700	4855400
P27340	0	15271	0	13378	0	0	0	0	9949.7	10234	0	0	0	0	10697	11401	13805	9320.7	18551	21113	0	6677.1	18481	14628
P27341	379180	377340	379370	411330	414060	412530	401340	408580	438500	387170	342800	386080	683060	651490	432260	444270	400400	439850	514900	585670	348080	350870	493630	419710
P27414	749220	751540	477900	475800	602230	577210	479320	497200	562730	542100	451020	469900	667750	635640	495880	508250	524140	583750	835870	839080	472880	481880	648020	626140
P28461	4225800	4299400	3096600	3075800	3186700	3403600	3152200	3040500	3003600	3091900	3184100	2855500	3840000	4082700	3495200	3356500	3360600	3268500	4804900	4724500	3628500	3678000	4353600	4217100
P35023	4362400	5537200	4493100	4304600	4587800	5110500	4299900	4780700	4662000	5267800	4301800	4123400	5998800	5773900	4851800	5632800	4834400	5241500	4032400	4393500	5309000	4988600	4016000	4605600
P35024	2116300	1979600	1890400	2008400	1726300	1569900	1726400	1695000	1495800	1484600	1568000	1511200	2769100	3214200	2322300	2822500	2272200	2451600	2228700	2285500	2412800	2417900	2440500	2341000
P35025	4407800	4582500	4193300	3902400	3735000	3804100	4648700	4767700	4485300	4701600	4150000	4183600	4638700	5005000	4730400	5021200	4841400	5138600	5146000	5363300	5774000	5774500	4430000	4731800
P35028	3320600	3418800	3326500	3083000	3404200	2827500	3217800	3102100	3267800	3289600	3404600	3395700	3747000	3120700	3517100	3343800	3041900	2926500	3161200	2876500	2774200	2147600	2786800	2569900
P35029	1480300	1544700	1316500	1321800	1421200	1406700	1351700	1347100	1429600	1400100	1439800	1449300	1213900	1266400	1336000	1358900	1422600	1471800	1362900	1396000	1358800	1331300	1529500	1556100
P37820	1749200	1719900	1801400	1993700	1728300	1698700	1934000	2004900	2231800	2128600	2079600	2074100	1668800	1863300	1825500	1873600	1869700	1900300	1697200	1819600	2116200	2064100	2041400	1986200
P38613	1280300	1514700	1494100	1567300	1230900	1160800	1576300	1825000	1696700	1528500	1755600	1891800	1640300	1870500	1580600	1684900	1483200	1404300	1748000	1912000	2091200	2301000	1414600	1705800
P38617	1434000	1364800	1027300	931380	1080800	994030	1093600	999860	668410	667780	1078100	939640	1536400	1574200	1479400	1309200	1126700	1214200	785800	721490	730540	725050	1045800	1100000
P38618	1768000	1766200	1582900	1545500	699480	963680	2107300	2090900	2443300	2755800	1811000	2186500	680890	1861500	2162300	2276400	1270100	2049400	1504600	2425000	1792700	2182600	2258100	2374300
P38619	144260	162000	209140	218390	189910	212300	167700	167750	130270	158050	129140	139120	578910	488770	224420	259020	191700	211050	331570	348550	183670	190930	190410	218840
P39463	1294300	1196500	1011900	1018200	1070100	959260	1203600	1067100	1127100	1131000	1009700	1033500	1232600	1441800	1104700	1102400	1028800	1097400	1296200	1360100	1186500	1145100	1120900	1109800
P39464	1086200	1102800	1009400	1009300	1163600	1057600	1192800	1114100	1143000	1069500	1072000	1076800	1313500	1284400	1150600	1149800	1215800	1239800	1221300	1144400	1280900	1233700	1228000	1266300
P39466	1573900	1761100	2111700	2001700	1744500	1886600	2000900	2109200	1978400	2028800	2114300	2147900	2433400	2341600	2129200	2283000	1980000	1923700	1945600	1902800	2057600	1957400	1852500	2067100
P39467	3044800	2775400	3233400	2962000	2742600	2805500	3035400	2792300	2816100	2726000	2660200	2532700	3062500	2865200	2773100	2633500	2394100	2430600	3614900	3511000	2794500	2603900	3357200	3304800
P39468	4016400	4298700	3922600	4842300	3810000	4366000	4056100	4587900	3758500	3902500	3505100	4008500	4734400	5190800	4113900	5023700	4080000	4543000	4176300	5479500	5096000	5515700	3098500	3745600
P39469	4924600	4722000	5565400	5377900	4492300	4469500	5713300	5417700	5135600	5492900	5447000	4904200	6183200	6587400	5569900	6258900	5126400	5072700	6307600	6317900	6469800	6735600	6045000	6356900
P39470	1502100	1526300	1473000	1381200	1550300	1515900	1411700	1384900	1453200	1522300	1285200	1264600	1918800	1730000	1552600	1561100	1631400	1629100	1534300	1470700	1480300	1514800	1134900	1168500
P39471	1941300	2092000	2224700	1981300	2075800	1834600	2167100	2112800	2069300	2019100	2190300	2096900	2351100	2248200	2116000	2038800	2125600	1998900	2468900	2499600	2947000	2573600	2155000	2221200
P39472	1210600	1215800	980670	980760	1077000	988820	1091600	963130	1076500	998900	1020700	1029900	1131900	1136900	1039300	1034500	1047600	1144300	1339800	1408900	1169000	1128900	1335400	1286000
P39473	3517100	3186100	3398800	3530200	3174400	2778300	3576800	3548000	3684300	3613200	3562200	3556500	4325400	4321400	4127900	4201400	3916200	3869700	4023900	4051300	4090900	4437100	3818200	3788500
P39474	1848900	1801500	2362700	2209200	1623100	1502200	1945700	1922600	1819300	1784700	1956800	1969100	2770800	3717200	2254300	2151200	2077200	2066000	1853500	2174000	2214000	2223900	1989100	2147700
P39478	3649100	3474000	2883800	3138500	3045500	3152100	3998600	3948900	3954400	4003400	3671900	3520000	3754000	3931300	3493400	3797900	3585500	3982600	3952600	3934000	4647500	4678300	3689200	3892200
P39479	975700	977900	526360	1282900	768490	689970	792750	874410	554900	638660	661590	609050	1046900	912610	862420	982210	720480	724860	1038400	1271000	824460	716980	617410	590640
P39480	640980	688840	512050	547070	441700	520770	443540	481070	467910	459960	427220	427470	499940	482580	607300	644540	579330	566630	656430	673630	365680	402950	370250	373990
P39481	8548	7745.6	16737	16178	12334	15932	9165	11021	20146	17368	13230	14506	0	0	7615.7	5334.2	6404.1	6475.5	6644.4	5650.3	6183.1	6843.4	7012.4	7875.4
P41202	721310	773800	789770	766290	907590	785760	814690	745580	1041400	1038300	832810	843750	992260	1033100	881700	886740	751040	721140	919430	870340	832510	844850	956990	940470
P46215	1349000	1353100	1246100	1198900	1348400	1337300	1140800	1110500	1240800	1179900	1198400	1160600	1238100	1168800	1147900	1132100	1202200	1154100	1351000	1280900	1266700	1193800	1190300	1205000
P46217	1655600	1883000	1189500	1105300	1831300	1596800	1071200	1110700	1036000	1420900	1009600	1102700	2299800	1544400	1723500	1671200	1704500	1751200	1583000	1521000	1322200	1311300	1296300	965200
P46218	232180	209740	249540	246490	228340	230510	284740	276770	517050	506520	280270	272260	723910	611690	325530	323400	326670	328780	558050	533070	349290	341880	474360	469020
P49978	382500	400850	335130	346750	296200	326860	317450	282620	265480	270240	270000	268750	298380	280210	289330	298700	282910	295550	327480	343050	230440	246360	222650	247660
P50308	3586200	3996000	2870900	3253400	3440800	3761000	3215400	3133600	3030500	2972700	3089500	3243600	3310300	3346400	2958200	2988600	3050300	3019000	3813400	3787400	3429100	3388900	3013300	3119100
P60464	305370	323860	202540	217280	230760	283430	179400	191310	138430	160440	162690	176310	184430	185020	188970	211710	242230	268610	280360	313060	166680	190800	170190	186320
P60712	30.856	0	0	12456	0	0	0	41954	0	0	0	10588	0	18635	0	5864.8	0	13946	0	0	0	18652	0	0
P74766	882090	928610	773870	847750	784340	757950	1116700	1112000	1130200	1129900	956180	983730	1203000	1042100	853590	897080	855810	930340	1235600	1296000	860820	795230	801880	875170
P95690	379100	383780	403000	390890	444650	423890	356430	360170	444260	447820	441610	437620	289790	287170	295690	298970	308320	319090	300830	307500	294790	294240	285010	276460
P95691	1061200	1048100	874510	896050	1042200	1022400	862690	846900	1111200	1081400	904420	894540	1379500	1298800	1100800	1075300	1043200	1041600	1064800	1064100	910650	879040	1129400	1087200
Q07271	300210	310270	293170	313860	227390	270460	308520	356260	322920	335310	271670	305720	579790	516130	387080	360360	381310	389710	462540	450850	404700	443570	386450	366270
Q07590	2986800	3112900	2859200	2838800	2806500	3021300	2588700	2762100	2888900	3024400	2809400	2905500	2735700	2773400	2768400	2867400	2959200	3037100	2922100	3069000	2810300	2932500	2780300	2942300
Q08582	524230	513210	450580	432040	472660	441930	474040	471530	468270	461890	415640	406970	584440	563930	520900	529470	550370	543600	629010	626000	519610	500640	511000	514350
Q08713	4809600	4816500	4243800	3890900	4356300	3710100	3764500	3806500	3125500	3155400	3770600	3746000	7834900	6865900	3569100	3460900	4547400	4389200	8782700	9121200	3602200	3556500	6424200	6713000
Q4J6C8	266510	233430	246890	255200	259070	261750	233500	231780	263210	253280	251240	226740	292510	289440	242190	251560	264660	265430	291040	277890	240440	230600	239660	236880
Q4J6C9	4255000	4087500	3634900	3753000	3176300	3379600	4325100	4267400	3920600	3892700	3630500	3580400	4716200	4721600	4215600	4175000	4161100	4083200	4620900	4649800	4565700	4386700	3955900	3750300
Q4J6D0	95752	98468	96514	88519	111190	94460	72234	67580	49205	42185	68290	71584	76715	68190	72330	71526	75807	72262	92978	47156	63326	65429	83678	0
Q4J6D1	492300	487390	523070	471320	519280	490350	528940	499920	581000	600770	562540	537970	590120	532580	593160	561120	559600	531210	546470	525100	585730	514460	578370	576020
Q4J6D2	45322	35616	27025	20377	41463	29834	25478	21794	27123	29034	26127	25871	42114	0	36982	44495	40312	37887	47710	43096	33618	28769	14128	31401
Q4J6D3	466300	453150	475060	549250	567190	593650	443790	470500	530130	583400	498650	498850	528340	505520	459250	486740	441380	459770	346590	344080	396420	420550	340600	320310
Q4J6D4	169630	127330	172810	78005	218200	203240	228570	0	261860	215890	0	0	0	0	0	93829	0	116920	242220	208710	154680	141080	114950	0
Q4J6D5	548650	564870	578510	551190	622170	579440	537550	529430	622200	586930	580790	579520	513480	477490	473300	498270	505570	537760	532070	583670	534710	539770	526450	528710
Q4J6D6	454900	416780	363760	371600	451290	427350	383270	386460	314000	299900	391530	373540	460750	454510	422760	426830	469800	470140	474600	468150	227060	253230	386590	398890
Q4J6D7	194900	187580	149480	156050	168390	168030	173460	171880	201800	185720	178870	178410	185400	176260	159670	159300	179210	182770	190600	180400	168140	162290	210180	202500
Q4J6D8	1371200	1284300	1643600	1856200	1776000	1688700	1758300	1679400	1789600	1749000	1619600	1555300	1785000	1655300	1411100	1544200	1272300	1359500	1101600	865380	1658600	1667900	1054600	1162100
Q4J6D9	355260	356430	307930	295910	370750	343640	338220	323980	370620	355550	323480	314480	412330	384110	348770	353000	360070	370730	366700	356440	386650	365060	357090	349590
Q4J6E0	2349100	2388000	1808100	2005400	2183500	2299100	1902600	1941600	2313400	2409100	1868600	2015500	2435700	2356900	2199600	2316200	2315300	2355500	2039900	2139700	1979700	2020900	1990300	2218200
Q4J6E1	1042000	1040700	878470	832840	993730	928340	989350	917720	898330	882280	910800	900400	1046700	974500	881200	936680	990330	945680	1215300	1255000	1034700	1015800	985440	1029200
Q4J6E2	81430	76747	79899	88375	94970	98711	58930	66133	82497	82642	83202	80189	54806	57386	65792	78959	82942	84625	88030	87453	54939	61262	74451	62208
Q4J6E4	0	0	0	0	0	0	0	0	0	0	0	0	0	0	0	0	0	0	0	0	0	0	0	0
Q4J6E5	7805700	8088700	4859300	6365100	8507900	9161700	5131000	6889900	4807600	3869100	5602500	4690200	14206000	13966000	7262700	7878400	6947500	6864100	8208400	8679300	8691200	5056000	7375800	6622000
Q4J6E6	52359	46229	23596	40087	38929	25802	42915	37426	19496	18580	24667	19959	56875	48183	10056	48422	29635	26874	41987	43428	36903	32768	23204	23045
Q4J6E7	390350	390780	293930	280290	537440	604130	379470	383240	298350	308740	320110	342800	798300	662910	450910	437210	444820	402360	303860	298410	287350	263890	334580	324670
Q4J6E8	113010	105820	122960	110330	143390	138030	125980	115720	158480	142650	119530	108400	109480	86590	76736	75961	76906	66772	95045	100600	81627	64431	91441	66896
Q4J6E9	894060	944450	767240	663600	869540	831630	837210	836610	855130	1019000	861070	825000	660760	556700	665730	652360	760060	764350	926920	916830	848990	742290	824080	833070
Q4J6F0	895280	1026600	1057700	1236800	1156600	1027000	904490	980200	1228900	1353800	1288200	1305200	1858500	1651800	1313500	1332800	1031600	1106100	998910	1081200	864450	929360	1356500	1425400
Q4J6F1	1208300	1297200	1522900	1647600	1632500	1021900	1453700	1606300	2491000	2205500	1799000	1717500	5339100	2921900	1953400	2092300	2045000	2080000	2832800	2695400	1757700	1918500	2330100	2079100
Q4J6F2	256900	237580	301340	300720	305370	248550	277530	287690	328690	329460	265010	280780	454180	414790	318110	319150	297890	306420	288270	309990	258310	251850	291280	254360
Q4J6F3	1296600	1230500	1086900	1231600	1108900	1207200	1016300	1156900	1345500	1347900	1250400	1161900	1299000	1308000	996740	1107900	1254100	1298800	1304200	1257500	1144700	1146200	1268400	1159900
Q4J6F4	99117	88202	102510	91191	100070	93576	78091	71706	93912	86026	72231	76871	0	0	82328	88013	86754	76436	37773	0	58754	54271	40322	38223
Q4J6F5	1162400	1168000	1190700	1176500	1146700	1065100	1148200	1076800	1238100	1186100	1118400	1099500	1210600	1133500	1098100	1108300	1168500	1129000	1167800	1172500	1208300	1171400	1184200	1167300
Q4J6F7	1426900	1356300	1292100	1267100	1130800	1145100	1312800	1254600	1402800	1354500	1261900	1289800	1022900	979340	1260300	1297000	1275600	1268900	1284900	1306100	1273300	1181200	1307300	1282500
Q4J6G0	96376	75267	74264	47572	107030	75651	69973	54136	59349	62556	67272	52760	60711	33098	53943	54681	43858	36674	70305	63041	33420	0	48360	42613
Q4J6G2	1315000	1431600	1201300	1196600	1327400	1311500	1445500	1323400	1246400	1432200	1273700	1273000	1415200	1237700	1213300	1184800	1340800	1356600	1599200	1539100	1543300	1422100	1271500	1362000
Q4J6G3	113830	92806	88067	69815	93702	70379	97662	75738	92440	83458	87391	75606	106310	89129	114010	91486	117030	99729	115240	111720	119010	87676	116450	99233
Q4J6G4	298280	292580	264880	209570	307490	399450	223250	240950	279730	312140	233930	228870	353660	292220	276460	268280	345670	316990	306280	285250	226410	206850	270200	264740
Q4J6G5	313930	360390	413280	396270	555170	561210	294050	281050	415540	431990	442810	428260	174010	142340	231450	261080	261600	280810	172620	158880	199790	182790	201720	194460
Q4J6G9	382420	324490	419580	415320	489440	444310	365160	339940	208480	222160	360360	350470	387780	411650	360430	345160	314400	324680	445320	426680	157800	154160	273060	288670
Q4J6H1	214080	173680	118660	197790	0	138720	0	245570	291340	181590	52571	0	300860	302160	285310	232620	338150	345140	472360	444470	281960	255320	317210	374410
Q4J6H3	120360	131350	130240	111000	131550	113440	128710	131200	133020	137300	132000	125240	108850	101020	119330	121330	122140	112670	130670	129370	145070	121620	113660	125580
Q4J6H4	148900	150860	175900	174880	206810	209430	132710	148430	209650	211960	178480	177840	114550	92783	135940	137480	145510	145910	112900	117980	128070	126200	125820	141850
Q4J6H5	37664	40379	36099	36861	38662	34980	27825	25875	43158	41548	39481	34497	106360	94397	114830	113910	123610	123210	104460	102400	130310	129380	132160	133120
Q4J6H6	80807	83686	67268	79980	88011	87823	58656	55504	127900	112330	117080	113350	206980	210280	291190	308350	338940	338580	249780	248400	356800	384720	428970	421400
Q4J6H8	292760	312280	278550	283840	308150	330160	254240	262760	275260	314030	276090	274020	214120	206480	227120	225310	236610	232210	246470	244830	191880	189640	185110	191780
Q4J6H9	974770	989970	853120	821730	988090	1009900	869150	817840	939400	922910	900630	857070	891040	819130	733800	767900	784960	801480	886230	859600	760710	750010	818900	800660
Q4J6I0	1363300	1395300	1437200	1548000	1490800	1563300	1347100	1425000	1375400	1479600	1383000	1457400	1519800	1536500	1275800	1394700	1331000	1330700	1267900	1401800	1223200	1226300	1210600	1234200
Q4J6I1	389550	453140	329870	339210	346680	342020	350200	379810	358390	402480	316580	358180	413520	436640	431430	443790	424140	448880	453140	496660	441450	443170	435250	442400
Q4J6I3	0	0	0	0	0	0	0	0	0	0	0	0	0	0	0	0	0	0	0	0	0	0	0	0
Q4J6I5	36997	33892	34294	35891	39226	32708	32767	25822	41663	31209	37770	35771	38877	31783	43047	33592	38220	38936	45362	40492	37921	33869	41468	34383
Q4J6I7	55908	41978	85240	90482	93073	90641	0	0	22640	23063	20348	15523	30971	0	49722	48648	70403	56734	10240	0	15622	13534	15879	25801
Q4J6I8	2152900	2249500	1815300	1763300	1962500	1801400	1995000	1906600	2257900	2182500	2014700	2001100	1751800	1701700	1863600	1889700	1892700	1923800	2025800	2053400	2149800	2110700	2271200	2123800
Q4J6I9	3209900	3273900	3447800	3440600	3375600	3498400	3143700	3057900	3281400	3192700	3281000	3040900	3148200	3269100	3173100	3095500	3091600	2970000	2926800	2981000	3337600	3386900	2716900	2596900
Q4J6J0	137950	130530	169530	168740	182280	182380	145460	137650	186050	195220	193660	183260	86694	70115	106560	107500	118130	117810	93948	95589	137370	130800	122240	111900
Q4J6J3	425630	437980	444750	452600	452350	481690	436820	446610	411870	466870	407650	426950	410600	420080	375050	399270	397190	380610	384000	348350	415930	409980	324240	322630
Q4J6J4	2393000	2371100	2428700	2397400	2660000	2504100	2435100	2302200	2535300	2494200	2491600	2362000	2191300	2072900	1930400	1901500	2158900	2027000	1885300	1868500	2021200	1929200	1798900	1729500
Q4J6J5	747720	717510	662830	638860	701360	684760	660550	652090	502070	513410	526820	524740	893500	764240	811000	855190	768680	786750	888400	906770	572290	575690	822490	797170
Q4J6J6	210990	199960	308790	289760	371360	336910	288620	281440	486530	453590	351050	334230	143870	134170	224610	231820	231680	218030	52475	35508	235220	224210	181340	155570
Q4J6J7	40299	29082	0	23223	13231	17587	28936	34554	17754	19970	19352	20109	0	0	15171	10468	0	8044.1	19429	7714.1	14658	14962	0	8453.8
Q4J6J8	959330	972590	868120	864910	1069200	1091500	905270	927970	962060	956930	1054300	1075300	409850	381410	518480	528350	613310	611090	449810	478560	555930	545920	569230	549250
Q4J6J9	261490	256750	232500	222190	287700	260960	242550	244730	276100	247370	269170	261250	166180	146170	189490	190490	219930	212190	202010	202140	236360	214520	196770	196550
Q4J6K0	143070	773090	723610	1265100	1277700	1342600	1296700	670390	708470	1347600	1282300	1318000	1223300	218450	209660	818140	807070	739040	734050	252390	229550	786280	850890	768390
Q4J6K1	2924200	2580200	1922800	1846800	2345400	2044400	2431300	2313500	2427300	2232300	2159300	1948200	867480	1482500	2052500	1913700	2163100	2036400	2462800	2436700	2124500	2101300	2160000	1886000
Q4J6K2	170440	3038900	3016800	4592000	4375700	5105600	4862100	2754900	2767700	5649100	5524200	4824700	4764100	741180	670380	2593600	2580400	2263200	2477100	702220	673690	3027900	2978900	2395800
Q4J6K3	313250	364420	726810	657470	697140	715130	354250	369190	645380	726020	620370	667510	154910	149080	395550	426140	354870	351520	140810	151740	444570	459590	342350	365280
Q4J6K4	963300	859380	1242600	1155300	1322100	1180400	1070300	1013000	1267700	1197400	1297300	1246100	626200	581730	616580	616700	612660	602240	561070	555440	688340	645130	564950	570800
Q4J6K5	1545300	1488100	1466000	1382800	1912600	1733900	1437200	1399800	1624100	1499400	1396800	1316700	947550	951990	853720	830950	855120	841600	706570	683690	916690	845530	712780	730420
Q4J6K6	365880	396560	304870	336010	402070	418290	322600	316450	434340	434870	390220	445480	174890	226500	185110	176950	191310	199400	196770	216190	183010	204140	164660	173020
Q4J6K7	2119000	2001700	1878800	1747200	1895000	1838400	2097700	1965500	1969100	2033200	1838600	1826500	1744600	1640500	1941300	1850200	1868200	1919800	1971000	1936600	2188500	2057900	1541300	1714700
Q4J6K8	641910	647430	1161200	1193900	1434400	1511000	644250	693440	497120	450990	980370	995240	602640	617350	597870	636050	509320	534870	583760	618860	288730	307420	581290	538760
Q4J6K9	3115800	3480200	4057500	4134000	3752200	3779800	3588200	3710300	3523500	3695800	3719900	4065900	3369400	3160800	3317700	3695500	3213000	3355700	2956200	3132800	3717600	3749900	3029100	3234400
Q4J6L0	2488100	2377800	2987800	2886600	2720300	2752500	2663600	2519000	2314100	2431300	2754900	2508800	2328700	2930900	2204800	2013300	2409600	2201800	2282500	2110600	2823900	2592500	2241500	2063200
Q4J6L1	22866	22034	37282	41114	57435	51789	0	0	0	0	0	0	10765	0	37362	43443	48163	46546	0	0	3178.6	0	6609.4	6959.8
Q4J6L2	330400	306850	354550	291100	383220	324490	310100	303780	291280	275710	288770	252610	421790	405700	383980	383260	374580	378450	344900	310780	136290	130260	289900	279980
Q4J6L3	1099200	979230	1027600	1003700	1010700	947850	1008100	1020500	1174500	1077500	1086500	1014600	1038100	928970	1055400	1040800	1143600	1114500	1058400	1041300	1170000	1131900	1248400	1116600
Q4J6L4	468890	479940	423690	464420	506720	559460	366190	562450	320940	282100	316820	303840	281260	500560	322120	281130	179060	177210	334090	313070	188240	211800	155210	135560
Q4J6L7	4794300	5767300	5085600	5111700	5661100	5472100	5044700	5452100	4766800	5111100	4925100	5280000	4570200	5233500	4297000	4781900	4814800	5190800	4239800	4772800	5028500	4754700	4397200	4724300
Q4J6L8	177770	140650	52296	53035	107710	69422	110870	91515	74294	70791	90464	80628	266590	162950	122460	109390	191450	160620	288910	253550	168770	155630	142850	128710
Q4J6L9	1523500	1599500	1351600	1249500	1443100	1537500	1487900	1581400	1450800	1583400	1492000	1481900	1295400	1198500	1336900	1264900	1358900	1360000	1434000	1417200	1503900	1517900	1334500	1270800
Q4J6M1	103210	113920	142010	145820	158800	174910	125330	133600	169210	187140	134920	136520	281440	274000	167900	164200	167560	164410	98881	101930	121840	121270	94470	90716
Q4J6M2	977070	1030100	923490	907620	928680	928520	924410	983940	1028000	1081500	923430	912400	915500	920330	939130	981680	919220	936770	986540	1046500	1060100	1048700	912550	972370
Q4J6M3	8462700	8645700	10353000	10369000	10517000	10365000	9639800	9920600	8066000	8088800	10347000	10351000	7323200	7652500	7958200	8349300	7865000	7918100	7132200	7712800	6477400	6530400	7104300	7434100
Q4J6M4	6439200	6366300	6877400	7970700	7399100	7631300	5945800	6324400	4943400	5639000	5620200	5982200	11150000	10900000	7451200	8778900	8395400	8182300	10851000	10566000	5344200	5796600	8169700	8535400
Q4J6M5	4411100	4426600	4775600	5665100	4862300	5912100	4049400	4359700	3483200	3286700	4737300	4807000	3294900	3104800	4410800	4146800	4253900	4000800	4055600	4051800	2631000	2701800	3718200	3555900
Q4J6M6	4112000	4556500	5330800	5132800	4953500	5186200	5228600	5002400	4369900	4391500	5970700	5647600	3439700	3724200	4056500	4007000	4307200	4160600	4276300	4248200	3062400	3213100	4645600	4625000
Q4J6M7	929120	996060	735720	722460	744850	767380	979110	984840	757650	768070	803370	791550	1340400	1384800	1080800	1091700	1213600	1218700	1487000	1437400	1236800	1145900	1261900	1280500
Q4J6M8	140820	148470	91726	144860	100840	100190	112360	166020	130750	133110	112390	141030	203500	258170	259480	297120	304910	308730	245010	290290	170610	244550	294980	250190
Q4J6M9	64666	58086	58720	56301	63464	58982	38225	42159	53058	51601	47332	47497	32239	45966	72864	69942	83498	81006	59222	51675	41857	64355	46540	44209
Q4J6N0	44372	47404	60751	54261	76154	80709	38629	40546	49541	62872	48387	50912	69014	53749	48972	54514	63825	65189	52163	55381	40903	34228	41641	47520
Q4J6N5	97577	107800	165860	174060	151820	141520	112760	127980	90170	106260	107040	126910	188780	173940	119160	83320	124350	134420	159160	171720	93169	95017	128620	146040
Q4J6N9	1801800	1841800	1650400	1812300	1752300	1878000	1801600	1898400	1878700	1936800	1875700	1927800	1466300	1717700	1735200	1791000	1853000	1959800	1769600	1813800	1994500	2022400	1848900	1807200
Q4J6P0	0	0	0	0	0	0	0	0	0	0	0	0	0	0	0	0	0	0	0	0	0	0	0	0
Q4J6P1	208310	188150	208510	205070	251860	233150	194740	182750	200180	178670	183380	185780	510250	528580	325800	342640	354180	341850	575340	532030	236450	246770	429680	418240
Q4J6P2	617090	614550	507810	463420	557510	574740	530770	536640	600360	597190	573220	570660	278800	261430	335610	331370	314460	320540	340360	346120	370650	374800	331010	318380
Q4J6P3	489860	492610	407830	384590	473100	445010	474420	460390	476310	475210	460040	446120	260180	275700	280780	274860	254620	260160	315420	304190	275650	261800	245110	251490
Q4J6P4	275330	302430	363810	375740	343030	355580	242110	245500	144750	152050	254060	274270	224310	214210	219910	241400	161740	181580	194730	194870	85462	95802	113320	126000
Q4J6P5	354980	361280	394200	406480	421130	460580	290920	317590	420590	480770	408290	436030	85143	95794	271930	285080	214240	220080	104870	111870	261210	264350	146700	153480
Q4J6P6	30842	295740	321390	424540	412630	355570	404580	283490	267720	401290	420480	336690	358650	225500	195860	227540	286620	256570	269370	252230	264730	264830	248190	250870
Q4J6P7	48324	50175	33038	47616	51238	50951	44080	53473	42768	34892	46046	42671	47057	39974	29331	45660	41170	34083	45248	44865	33250	37872	34190	37654
Q4J6P8	453550	450350	400870	382580	450670	397380	426610	427940	479600	469210	431150	427780	361380	307450	340780	341640	364860	370330	370730	368220	353860	349760	332970	341150
Q4J6P9	353520	379490	339980	341630	352670	342710	388470	395280	417470	409060	396230	397230	279740	249750	300110	310480	310060	311900	280100	299290	333380	320870	298040	314810
Q4J6Q0	134160	124980	124590	111110	143910	134160	151150	147240	193750	166650	177630	159840	74031	65511	91822	99703	115470	114570	85483	83231	130780	121280	133370	133770
Q4J6Q1	1616500	1607300	1725400	1560500	1980000	1863600	1664200	1663300	1616500	1635000	1597500	1551400	1743200	1770900	1350300	1458900	1616700	1573100	1876200	1881500	1247300	1180700	1759800	1711100
Q4J6Q2	377510	364540	247610	249460	291840	289560	311800	319280	282970	308920	286520	277500	239470	240230	254570	272610	293930	307920	314240	325050	318610	313950	281720	299450
Q4J6Q3	1544500	1664500	2235900	2422100	2624600	2666200	1533000	1538800	2624100	2659100	2584600	2506200	684560	866120	1377700	1368200	1586900	1740300	671380	647370	1356800	1492400	1572600	1495900
Q4J6Q4	409290	398110	483120	486940	585310	467910	359980	448030	468910	461690	464220	444970	297600	262450	374360	363300	325910	378250	277310	305330	449200	398040	321730	287100
Q4J6Q5	88449	84398	211970	186130	370870	329470	89106	85109	44213	42253	241240	239540	234000	190030	146460	137740	91111	84949	149490	151360	22974	22912	95285	84876
Q4J6Q9	1266800	1271000	1824300	1790500	1918600	2023100	1242000	1308900	1950400	1985900	2047100	2079900	271940	264340	317870	351100	419430	394160	250510	255930	258230	269490	472240	440090
Q4J6R1	705270	685080	1158600	1186500	1433000	1482400	723640	732570	1276600	1308400	1583000	1494700	105880	107190	204210	213080	257910	265170	114940	107840	205580	233150	254610	249100
Q4J6R2	3890900	4385300	4673100	4335100	4861900	5014200	3972300	4116400	4003700	4627900	5298700	5108000	1199000	1412600	1314000	1448900	1462200	1550300	1142900	1338100	1638800	1698800	1416600	1610200
Q4J6R3	4152100	4398800	4627700	4600700	5465200	5623300	4327000	4315000	4807400	4868600	5664000	5652600	1232200	1234400	1595200	1588100	1725000	1729400	1322800	1215800	1737700	1710300	1701200	1759600
Q4J6R4	2782000	2804600	3313600	3399500	3316100	3534400	3178500	3295200	3517100	3543400	3968900	4043100	660020	780470	1092400	1169800	1180800	1239900	845960	823500	1184300	1267900	1282900	1274700
Q4J6R5	2751500	2379800	2240600	2084700	3346500	2963300	2145700	1853200	2206200	2163700	2748600	2531200	584260	516110	705520	667040	811840	790900	667830	665420	727200	671120	886080	832870
Q4J6R6	376150	377690	477140	464140	432020	432680	387380	399660	530940	499150	514720	499400	180190	196710	247700	270730	233530	225290	202750	202900	255600	263060	226150	217980
Q4J6R7	368390	344040	503900	487570	565400	526560	463890	457000	666330	643390	524430	505950	397710	417980	561070	556340	543340	525610	121560	118790	558340	501980	279460	282870
Q4J6R8	264590	271970	247300	260480	313880	311230	246000	260670	225230	258440	286050	294450	147940	107370	159230	163930	142340	157030	127750	132770	99324	101470	145140	138840
Q4J6R9	5545900	5383700	5048700	5975700	4184300	5178600	5816700	6259900	5008300	5179200	4967700	4729200	5269400	6286900	5828000	6643800	5884000	6373100	3688000	4320200	6487000	7235500	4800900	4264100
Q4J6S0	1828500	1779800	1375800	1410500	1480500	1340300	1449300	1501200	1296000	1236600	1145800	1164500	1505200	1507600	1923400	1890100	2200300	2171900	1611300	1605500	1793600	1690300	2075700	2070100
Q4J6S1	40903	34546	42565	43876	44322	40284	51477	48421	45661	34593	46052	39672	57867	50441	73487	70499	59660	51648	61422	54803	75728	68872	80680	62384
Q4J6S2	1597900	1543800	1273500	1218200	1337300	1301700	1399900	1382700	1386900	1456700	1428300	1448800	722350	665540	1175900	1198400	1272300	1315000	932690	937880	1404600	1339700	1464900	1508700
Q4J6S5	215140	213490	246900	234800	235160	218750	198510	182280	180140	181340	168380	155760	158200	129280	227840	234720	287930	260680	158050	143890	247990	224660	219980	199370
Q4J6S6	682830	609880	624040	628160	787410	731050	1032000	1085300	1163000	1056100	587510	561580	729460	714560	801630	804350	605990	592830	655010	669580	639610	600950	781030	714010
Q4J6S7	2552600	2622000	1776400	1839000	1607100	1731000	2277200	2436900	1740600	1822100	1567900	1592700	3627900	3881500	3634100	3871600	3854100	3972500	4037300	4211500	3668300	3872200	3677000	3889600
Q4J6S8	27608	225080	216930	208370	194400	223850	218650	200410	196270	212860	214820	208220	209910	67043	84040	117530	123540	137770	137080	79856	75369	107890	108630	129660
Q4J6S9	732990	776140	533270	524040	385290	386480	591130	646340	439060	469830	331040	356240	1200400	1262900	1201900	1321000	1209900	1322600	1225700	1288200	1243600	1295400	1217000	1295300
Q4J6T0	0	0	0	0	0	0	0	0	0	0	0	0	22286	0	0	11291	23636	0	0	0	0	0	0	22497
Q4J6T1	382580	255110	293980	309920	345960	348000	380940	395220	272830	248900	319900	331990	332370	310240	329370	235000	406270	390270	194600	276600	313660	330680	299350	260860
Q4J6T2	194070	181950	167650	170910	184400	174530	180340	184490	194090	187920	192300	188080	75324	89500	109670	112100	129510	131470	92972	95157	117330	119210	119240	115600
Q4J6T5	440440	445960	391020	380610	421230	412990	402930	396390	454170	439090	434860	437460	162400	167320	265770	275180	338620	334240	208370	198650	294310	273080	334330	308560
Q4J6T6	479210	475220	433520	516090	532070	480400	504140	492750	538440	542960	520980	549840	228400	207050	337660	346790	403640	365450	228110	228180	356800	366800	413280	332810
Q4J6T7	543730	607340	488540	519780	516830	547530	596010	581280	542020	553000	557560	529300	243770	236830	388720	403300	492810	475840	271850	295410	439910	413620	432950	451000
Q4J6T8	228550	218200	238920	226610	236550	230730	226650	224030	269350	260710	257540	245510	115500	100770	157330	158270	190340	181390	102090	106620	164200	160590	176320	169910
Q4J6T9	2145300	2205600	1782000	1834800	2064600	2061300	2007800	1930400	2108400	2087600	2119400	2088500	1527300	1544600	1886800	1882000	1899500	1789900	1816900	1919600	2290100	2227100	1850200	2024100
Q4J6U0	73656	62420	91018	84439	122430	131920	75325	66310	119420	101530	128410	132690	0	20187	39019	35060	46615	36920	13594	16133	38692	42549	34677	31366
Q4J6U2	193580	187680	124110	165080	130960	174110	156320	223310	350680	289850	157190	203060	0	0	177140	201660	182360	212780	0	151340	88305	135780	172370	189490
Q4J6U3	78671	66664	85971	66134	75173	75742	67845	65554	101230	100320	81940	76386	101590	99006	125350	125640	128470	128760	109120	104330	148730	139520	139630	136600
Q4J6U4	45053	46966	47528	47623	49995	45960	34070	29686	48609	60728	41371	53103	25075	26622	57369	66643	63249	73965	44309	40947	58553	63447	59641	58294
Q4J6U6	3718200	3714300	4053500	3742900	4526500	4166200	3646600	3536900	4451700	4748700	4406500	4173200	2698800	2451100	3430200	3403300	3755600	3582500	2767100	2828400	3743400	3307500	3529200	3466200
Q4J6U7	1354100	1544700	809220	930800	999660	1241100	799760	859150	785240	832680	773510	813240	1093000	1038200	877920	930080	989750	1151500	1505500	1784200	825390	1029300	1090700	1328600
Q4J6U8	156170	168130	172600	165590	179060	143130	172560	178070	207890	224830	185190	191450	105750	99940	157900	136270	152600	158650	107210	114650	150880	141630	166500	148110
Q4J6U9	544650	421300	459950	427760	549830	482620	557510	413930	634390	528400	565800	487380	467400	298250	597320	526490	679930	601360	578600	478730	643250	511050	556430	513180
Q4J6V1	271970	275190	268370	277350	278210	249600	260740	227330	261460	237340	194250	172590	392630	333660	477020	464780	471400	461810	361240	332440	399650	396550	399350	374330
Q4J6V3	42970	42130	48410	45258	37352	38588	31508	37069	42031	44216	38108	40084	41403	49056	26952	29331	30435	36088	29255	34072	31177	38383	37791	39717
Q4J6V4	1073800	1045900	704750	662620	717900	671880	850770	825270	654410	641780	585830	559920	1416300	1239700	1038000	1027300	1236300	1203100	1415300	1384000	1173000	1118700	1211700	1238100
Q4J6V5	1807000	1747500	1594500	1514900	1957000	1839900	1343200	1229500	1400000	1407400	1633000	1543700	2359600	2260500	1562000	1563500	1421200	1384400	1075400	1050900	905410	818010	1318200	1295400
Q4J6V7	185770	187300	159870	160910	202090	224130	164320	169900	159010	175430	190510	198280	75385	65249	108010	109400	112580	116390	71481	73071	95861	89002	100530	100980
Q4J6V8	20042	25716	19883	15442	14966	16748	13383	16864	10340	7738.8	0	12134	40895	29142	28782	29442	28762	32691	33827	41695	41192	0	28770	27857
Q4J6V9	150790	154960	127050	119600	123550	120800	135100	122370	126720	125250	110010	103920	175240	178540	180220	183870	178800	185200	149180	162970	183750	164310	148870	127910
Q4J6W0	773570	702360	685910	622830	719470	682210	749010	683720	441100	457940	714300	677200	697460	680640	677560	655420	763070	698100	774350	747270	414940	394560	647720	649080
Q4J6W1	137870	144290	194630	174400	190470	179660	149950	122310	200220	179740	168340	142730	131040	132490	100620	98507	101480	93830	106220	100350	99773	81105	98522	127100
Q4J6W2	112230	107830	96439	90430	115610	108440	100840	108690	139460	139700	112070	112090	52588	55803	74237	68479	73592	85200	55718	72682	70914	81410	75478	85782
Q4J6W4	141190	139920	138210	126610	189020	185330	149110	147910	115110	100000	166580	162960	64559	60969	66852	67509	86527	78960	58565	68490	50020	49668	71628	70119
Q4J6W5	90412	91341	117140	118970	133090	128740	102170	111830	98107	96692	102470	93413	159410	141030	110490	117240	120470	107210	89699	92399	106070	108930	82288	92698
Q4J6W6	663500	686510	302770	299490	403840	383460	504120	513110	347640	346330	360760	354830	1060000	1042800	750590	758490	734970	726970	1191900	1119300	957710	954810	799700	840150
Q4J6W7	610150	814580	474790	491360	394800	412390	423690	462930	569410	567790	288280	439300	1622900	1563700	792580	785150	769270	891350	1385500	1448300	738270	713720	919940	946850
Q4J6X1	219260	203190	246430	277090	293070	243790	160570	180250	195630	157830	178200	186920	363990	295820	183250	164810	190580	192790	210930	200760	159830	148700	135440	131170
Q4J6X3	883400	811640	829170	845990	922060	912810	826870	821270	901450	890530	939800	903270	506720	545870	543600	571480	612220	620170	535260	561050	570610	576520	592760	618890
Q4J6X4	457850	480140	714080	708870	816800	851870	491840	503700	772930	781230	784780	777060	182390	152400	281610	303230	321330	309590	167320	149230	311740	292610	311400	305270
Q4J6X6	589970	580960	581100	552900	584030	584440	609300	614930	699990	696790	638120	666260	544300	494160	529690	562650	595390	583310	643390	653520	639390	604740	724800	676140
Q4J6X7	58475	54198	58064	70680	47856	70053	47659	63741	70584	57391	52145	62650	88557	97555	56378	72422	61204	73266	54641	65432	39200	55096	45184	49747
Q4J6X8	23925	165850	169340	119910	117280	139500	130210	154340	138750	164520	158820	141870	142080	145640	127430	128530	118110	132550	133580	147090	130100	159710	149670	141880
Q4J6X9	0	0	0	0	0	0	0	0	0	0	0	0	0	0	0	0	0	0	0	0	0	0	0	0
Q4J6Y1	318060	317080	319210	318690	317180	293560	297090	284370	298010	281790	290930	297980	412150	363020	311920	309410	328090	311290	265320	282890	316300	301020	328730	326260
Q4J6Y3	2105300	2091900	1913500	1844500	1785700	1886700	1920400	1956400	1860600	1832800	1804300	1809200	2589300	2464700	2425600	2425700	2465400	2432500	2696400	2699600	2703000	2781000	2509100	2524200
Q4J6Y4	117120	121920	99759	98699	136390	122170	109060	110680	112810	116050	128240	124780	79720	57712	71211	77593	90657	87940	77231	79718	79585	73250	90142	90151
Q4J6Y5	3122200	2849100	2314300	2600100	2883600	2861300	2636200	2538100	2736600	2755200	2781400	2714200	2121000	1816800	2183800	2061500	2410400	2445800	2452400	2586100	2381300	2323500	2366400	2300800
Q4J6Y6	583000	674130	634280	719010	720040	804020	622620	674490	726680	812050	822140	809740	345880	325150	435160	459290	485090	531550	391750	424060	508100	505470	503660	587540
Q4J6Y7	2146300	2122700	1886200	2057700	2318800	2060500	2004500	1933900	782800	740500	2024600	2029000	1994500	2004200	2253600	2408200	2094100	2290800	1868900	1758600	744090	828620	2015800	2048900
Q4J6Y9	851350	856600	975090	924740	1147400	1171000	866010	878590	973200	1044800	1127900	1083500	359400	353490	436530	445450	476420	516840	375930	415910	458310	443420	444260	463960
Q4J6Z0	412540	393430	485960	481370	568550	509680	406120	396770	490280	433160	525320	489520	302600	273760	315470	297910	326960	319340	234050	234630	311860	281390	348930	323110
Q4J6Z4	889670	496290	296650	159620	696380	0	502960	401330	173260	202080	496390	359830	611490	632900	511500	288830	409830	0	569980	367800	208810	3926100	0	479180
Q4J6Z5	106230	99892	97273	104990	117960	120250	100370	94583	111710	128420	118920	116890	74837	74711	100040	94218	98029	103830	73683	76235	93561	91344	88665	90829
Q4J6Z6	194310	179280	135390	137070	121510	126910	188050	187860	141060	142140	113270	105790	248970	238980	215040	212180	217960	222740	278250	259440	225970	222620	218720	203820
Q4J6Z7	312470	288100	283300	270820	321610	286050	267880	262290	326160	301510	330230	310060	183820	180270	241910	231660	274890	266140	227640	207260	261030	256740	295790	296250
Q4J6Z8	273850	287740	234110	225090	319380	326150	262450	278230	373290	362920	365460	342850	226060	219380	167210	172560	210580	216700	270940	273290	187280	176930	321670	313680
Q4J700	441670	419510	361580	369160	433230	399840	432650	436300	500240	480780	461440	453970	326940	283140	324970	327990	394070	380450	385100	359500	395470	356860	424920	420110
Q4J701	532390	487730	497110	458240	587760	546540	464290	448840	561490	558130	604790	543560	369920	301950	408610	399100	449730	445270	390370	359120	450120	431230	423700	413580
Q4J702	1017100	1024200	1025600	1121600	1058700	1069000	982170	1100800	1146400	1216800	1074600	1178200	854040	796170	908090	946620	954410	991510	758960	855520	926640	980160	889150	930540
Q4J704	628670	567660	622210	626740	664640	593110	729580	665740	744290	728760	750060	702800	642870	598950	690700	669930	688930	700200	611610	664310	842630	742270	553670	586120
Q4J706	1000900	1074600	883510	892530	910420	991570	902310	990120	968010	1000600	924540	976430	938920	932280	1006400	1126600	1131600	1219100	1078000	1164100	1171100	1183200	1103200	1191000
Q4J707	0	0	0	0	0	0	0	0	0	0	0	0	0	0	0	0	0	0	0	0	0	0	0	0
Q4J709	108560	100590	82514	84711	86776	91356	87873	85560	82819	73961	78850	74369	60890	58539	75978	72686	85862	74107	65773	72373	72879	66217	73102	71961
Q4J710	1121900	853730	1321000	1704400	1483400	1448300	1390300	1573700	1249800	1127300	1313500	1361100	865220	1001600	676840	809210	527000	691180	782680	844320	479290	566580	552440	563100
Q4J711	81692	85904	176180	181980	0	79076	94189	181120	194030	179830	140880	183090	0	65391	90381	75104	73031	80919	0	53255	12048	50431	49689	50703
Q4J712	284200	279910	325710	290010	329360	279140	250250	234180	296950	271630	257760	214210	273560	211140	228620	221640	221860	204200	232730	227320	238420	236250	242170	273310
Q4J713	29884	27653	15264	9278.3	19981	12802	167130	162480	131170	119970	95058	89570	20741	20805	20706	15914	17864	15478	77136	74465	16657	15145	16024	11568
Q4J715	274040	292330	616170	589260	716690	614790	282730	274590	638840	607410	635960	629240	154130	140780	302720	294770	308740	331450	174000	166670	366030	334050	330290	322000
Q4J717	57522	55256	72990	71038	97310	102800	48292	51526	37401	27484	46580	45104	131330	131310	61730	61825	51307	40606	49193	47464	21246	20398	49080	41841
Q4J718	212230	189470	264450	257790	223820	250360	204840	200170	272080	252780	225640	237240	141590	177870	211910	202430	207240	186610	143640	141160	190740	171930	191400	165760
Q4J719	1572700	1609800	1419000	1491800	1494900	1433400	1479600	1541200	1653200	1634600	1518600	1530700	1652400	1663100	1676100	1673300	1755100	1789400	1778800	1800300	1900100	1922700	1840100	1922200
Q4J720	1992600	1948400	1921100	1844800	1850900	1876600	2126500	2085400	1906100	1832700	2063800	1978300	2054100	1922300	1750500	1812100	1843700	1894400	2305700	2277600	1973100	1956400	2177400	2372800
Q4J721	103880	76580	83663	99315	66905	116300	133650	117210	152230	191000	138160	159100	94386	85083	83294	79851	95939	80281	121290	141400	108480	117720	120030	110700
Q4J723	93922	98743	90800	88618	105180	109110	88230	88914	113680	117630	109470	110650	83994	79847	101190	112540	121120	124250	99374	112120	128600	116820	124850	138080
Q4J727	0	0	0	0	0	0	0	0	0	0	0	0	0	0	0	0	0	0	0	0	0	0	0	0
Q4J732	111580	112570	89993	106560	109210	182070	114170	109110	111580	99162	120860	93552	104060	0	90349	102730	114120	110760	53884	93526	128080	89995	110050	0
Q4J739	0	0	0	0	0	0	0	0	0	0	0	0	0	0	0	0	0	0	0	0	0	0	0	0
Q4J741	0	19293	0	31240	0	0	0	30460	13201	27956	0	0	0	0	35933	32771	0	34278	41290	40750	0	0	0	37249
Q4J746	0	0	0	0	0	0	0	0	0	0	0	0	0	0	0	0	0	0	0	0	0	0	0	0
Q4J747	1606800	1602800	1230400	1302400	1255500	1361100	1160600	1154200	1074700	1089400	1038600	1118100	1374000	1327500	1432900	1468700	1599100	1569800	1581700	1684400	1474500	1509400	1414500	1458700
Q4J753	345290	323010	513450	586960	539440	580200	275870	317380	398090	440890	393360	457680	1573300	1635400	674260	746180	625630	681080	590000	634120	412160	407220	825360	884070
Q4J758	17520	18178	15075	19578	23425	15398	26707	18959	24688	18885	17330	19098	0	27424	17014	23668	15186	21942	25256	21100	0	34237	16326	25915
Q4J763	275200	224350	243670	213140	266450	250840	243190	228590	227570	240010	211200	200200	149480	116970	194600	183240	180190	197590	172590	173830	206710	198220	151410	146060
Q4J764	47392	43919	40133	38264	55881	43353	35703	35138	47449	44882	37546	45834	28795	22079	32169	28629	33268	33479	29923	31932	31838	25959	34273	34339
Q4J765	15598	28222	51569	55993	65064	69431	35358	32117	60493	46773	32465	39958	34079	0	19890	33555	27464	25096	0	14007	23821	23300	12269	16309
Q4J769	154220	166990	92443	99559	73513	80481	88499	101410	61591	72800	48240	44500	50211	57290	81041	96303	80724	87687	110530	122150	73188	72271	72555	78600
Q4J770	49608	48841	31399	25143	25976	22915	28226	20121	14689	16885	12793	9292.9	14036	0	21826	19932	28904	24716	23060	14350	15506	12679	15172	21078
Q4J771	101270	99703	42662	43326	54604	52342	28259	31236	25004	16858	8052.6	14299	9119.3	0	25873	28919	33421	26649	27336	35427	24524	21863	12052	22498
Q4J773	158150	161050	121470	127100	142740	131820	138650	146490	141220	144170	144120	144280	119510	124340	117090	116510	145540	144750	153580	152570	131120	124550	156440	159530
Q4J774	2100200	2274500	1406800	1546900	1546000	1659100	2027500	2173200	1700000	1683400	1836300	1806200	1367100	1668400	1251800	1354200	1529100	1635200	1809300	2050300	1749600	1795000	1750200	1813800
Q4J776	660950	641860	715350	727430	764140	762590	651360	640850	713110	695160	713000	698280	621910	599610	531510	554040	589630	609810	549810	566270	516340	510990	640360	610320
Q4J780	284700	256340	243050	232540	289490	256440	251150	259270	259450	263610	285170	265790	138480	130150	156410	141920	182720	180920	168390	163510	162030	150770	156580	165260
Q4J781	65070	66059	60786	64327	69548	59354	57704	56363	71148	68062	71300	66752	40259	52799	55257	55184	75905	70890	58110	52219	50010	53241	75504	73822
Q4J782	88773	89518	82908	80417	92153	84954	91542	89743	100300	88271	93768	87600	83822	67685	63601	62004	79467	73883	80745	75099	65637	65333	88853	82087
Q4J785	76529	75458	74952	76336	87152	65300	77523	75213	0	83231	54988	46415	174670	154800	115100	143680	152250	154050	164970	183710	113100	92615	133000	133610
Q4J789	459440	792090	405050	365810	648590	872000	645900	685460	433560	582690	634680	600310	728340	588920	616020	641240	688550	702450	703200	808220	637140	505240	786390	803720
Q4J791	3255300	3301700	3675000	4061600	3342900	3636000	3207500	3315200	4056300	4055200	4202400	4185100	2285500	2807100	2546500	2732700	2601000	2665900	2590200	2756200	3025100	3062000	3032000	3218200
Q4J792	155090	140980	0	69824	126680	132950	179900	175300	133650	168350	148660	148650	166920	160450	259360	163530	178370	185670	219760	195900	184440	162740	186350	173820
Q4J794	7344900	8211300	7803100	8450400	8623600	8952800	6676700	7464700	8829700	9185900	8533800	8848500	5175900	6206700	5840300	6100400	6092700	6230300	5794700	6376200	6762600	6292200	6540600	6734100
Q4J795	0	0	0	0	0	0	0	0	0	0	0	0	0	0	0	0	0	0	0	0	0	0	0	0
Q4J796	205270	231680	185720	186800	343980	274280	110000	180570	206490	241120	214360	258550	107260	134340	88372	125740	133030	133090	189450	182260	87886	147730	243640	232890
Q4J798	2130600	2247700	3022500	3244000	2820500	2986200	2315100	2404600	2923100	3215400	3080000	3295300	1274200	1306500	1638600	1742600	1755000	1774700	1253100	1401300	1694800	1907600	1607200	1498700
Q4J799	3620400	3553700	4623700	4603900	4679000	4920400	3581000	3500100	5024000	5104500	4869000	4930000	2058000	1853400	2681500	2764700	2929600	2982100	2063600	1992600	2703400	2676300	2657700	2625600
Q4J7A0	345330	291900	331750	290320	371420	334550	395130	329930	294990	270820	286490	259530	506800	357630	382060	345740	427960	381720	357840	320230	578540	402640	408680	369530
Q4J7A2	543890	547280	572520	571840	555320	602690	583680	580370	627100	630180	680500	683620	388740	392970	482290	482800	593210	595150	419610	397800	615280	545340	705800	701630
Q4J7A4	350290	282840	305200	310700	271820	314060	311870	283270	347890	336090	270300	275630	371120	338460	292080	326690	351640	389220	322770	349860	352560	275010	293930	306990
Q4J7A5	33476	39426	0	32218	24876	40894	28226	37299	44993	44185	43970	44222	0	0	28031	29116	34714	32925	28796	31020	31661	38004	52362	49111
Q4J7A6	89230	75049	62689	0	92124	69559	88478	70323	98419	91362	93235	83555	57598	35344	68227	51627	64401	0	52101	47919	66706	59075	68354	0
Q4J7A8	161990	159870	118510	113190	127820	119680	149640	152300	139530	143110	116250	126060	67884	65216	91768	93419	91854	92810	74807	73243	89599	95100	94673	97136
Q4J7A9	583340	498740	521720	505820	550640	526870	483200	474950	524150	507690	483360	475500	558160	566290	513310	503380	521050	498800	536690	524020	530630	508900	463340	466820
Q4J7B0	66955	58848	64525	65111	83979	78703	54891	55463	69936	69504	64583	65799	64149	66370	54300	51830	60167	67348	54467	56039	54870	58588	61205	59596
Q4J7B1	0	0	0	0	0	0	0	0	0	0	0	0	0	0	0	0	0	0	0	0	0	0	0	0
Q4J7B2	580090	548860	663550	611590	555420	561690	553200	554180	638410	592590	597490	594060	598120	574430	501410	496500	515040	477990	548240	485700	545660	558550	518290	515730
Q4J7B3	124290	179810	110770	141590	132450	165230	134870	144020	169280	185580	161280	147700	74738	122880	132500	125720	123710	106800	126620	121140	123320	118910	98436	91042
Q4J7B4	1562000	1540100	1786200	1839900	1943100	1758300	1648200	1527100	1887100	1759200	1894400	1810300	1395100	1298600	1737100	1727900	1654500	1768300	1383900	1384300	1659300	1577400	1599100	1558300
Q4J7B5	678130	641380	721050	658470	816820	742830	667270	602240	849500	826820	749960	727290	472650	511410	589240	588440	607940	618020	602590	561250	574890	556250	700350	632720
Q4J7B6	86801	78123	103060	110850	128920	125580	86464	88273	92479	106730	104530	107960	82089	74020	92434	97902	94408	94734	75167	72798	86925	82813	72520	81444
Q4J7B7	127920	139330	129960	147310	151380	148770	133780	133270	168350	160530	156580	158330	112990	142330	146280	145580	151340	148720	133990	132630	151290	144820	137720	138210
Q4J7B8	378040	355370	387000	375800	532110	487390	546790	556530	512930	542200	405690	400480	492570	491950	401400	416950	288690	278370	264310	268320	365390	374320	442980	426570
Q4J7C0	391330	409290	316730	340480	389040	364560	352430	375870	423920	410250	333860	349050	335790	293770	340780	342750	342620	339690	397480	437910	341200	325730	374700	365830
Q4J7C1	484030	501400	515250	550000	547210	558360	454690	521310	427940	559880	488230	528970	478110	474000	435710	427820	427840	461580	433510	406700	511280	459630	353910	413590
Q4J7C2	85794	102990	107920	106330	118790	115990	96476	92066	118800	108410	97442	103610	76994	79989	83401	78659	86357	89062	78405	80251	90082	98820	103800	93472
Q4J7C3	62139	63751	28543	45241	49415	46337	49737	46648	55354	57583	45763	47293	32879	10609	39588	0	45116	46576	48463	56810	44832	37534	62891	54235
Q4J7C7	30620	104190	93981	125470	107680	156920	149480	117000	117010	198790	198360	191390	191270	98429	83477	121020	117790	157760	162340	88724	90970	182090	163350	182250
Q4J7C8	0	0	0	0	0	0	0	0	0	0	0	0	0	0	0	0	0	0	0	0	0	0	0	0
Q4J7D0	88459	121700	228120	285350	316320	337080	110040	142280	68674	91414	201570	220010	128330	103950	170190	177350	117340	128820	76748	79213	25421	60085	74821	89581
Q4J7D4	77926	67842	76365	75651	69273	73181	60826	66153	86762	85889	73756	77213	63111	77857	69440	70970	85515	86016	86223	79088	82959	73531	97038	92913
Q4J7D5	0	0	0	0	0	0	0	0	0	0	0	0	0	0	0	0	0	0	0	0	0	0	0	0
Q4J7D8	97327	86513	91309	92693	114800	111290	97994	100350	116340	111430	103800	98574	121030	126040	101020	97665	105370	101440	93960	94251	103450	98955	104070	97825
Q4J7E0	1291000	1333200	1021900	1083200	1316600	1264400	1100200	1176500	1242900	1231300	1183800	1233300	1613400	1679900	1525300	1639500	1740100	1773200	1619000	1724500	1765300	1665500	1699900	1673900
Q4J7E2	36545	37129	34026	32722	42243	36725	32844	28104	38287	41067	42215	39910	45820	41716	47298	48452	53794	63336	49177	47570	43328	45411	58596	64449
Q4J7E3	113410	83636	91295	57426	115010	113790	103270	96764	87772	85753	94762	80517	80557	68994	59295	55237	65094	69878	80324	79071	85095	58606	114090	121810
Q4J7E4	32759	28818	42992	41012	35535	32022	50249	45019	55134	50735	45783	42249	21232	22184	48080	41353	43288	38921	38464	36329	49969	43728	45155	44234
Q4J7E9	230610	206330	186450	187200	195070	181940	190200	177790	198440	181510	172010	168950	257420	236680	233320	235090	250390	260070	239410	249420	248580	247660	245870	222600
Q4J7F0	0	0	0	0	0	0	0	0	0	0	0	0	0	0	0	0	0	0	0	0	0	0	0	0
Q4J7F1	175540	171890	194530	179010	189020	187140	172300	180120	193450	204600	163100	159100	223000	217890	163330	173480	170650	171240	171650	179620	153770	147180	139560	132470
Q4J7F3	261220	248670	214960	236070	259630	254520	207080	213860	263270	265530	226140	236730	228890	192520	203830	212950	226830	226310	204340	183160	179080	180870	187260	191370
Q4J7F4	637170	641010	948920	915470	1093100	1077100	620890	658630	917570	945620	986630	1019300	345250	343100	449090	475200	530090	531900	319310	309960	410990	429810	437710	456500
Q4J7F6	138100	172670	0	0	21963	29901	21353	24976	0	0	0	34118	0	0	58825	75053	0	0	0	39634	20523	25485	0	0
Q4J7F8	15012	15733	0	23864	0	11029	3362.8	17937	24159	22403	0	20285	0	0	17732	17369	0	19255	13374	10716	0	11209	15311	13084
Q4J7F9	170720	196630	310870	267760	269640	251070	268110	253900	259820	249170	245200	223520	435660	415530	264960	271250	280370	281920	335180	373650	283110	288240	265000	309420
Q4J7G0	651030	660990	641970	620040	670120	662960	632140	614580	651490	673380	654150	635040	660380	585150	607510	650240	674430	643400	712070	697410	673170	672970	668430	680230
Q4J7G1	657040	676540	561890	646590	705190	606990	663280	691080	685080	665860	684810	708580	642590	542380	620440	605920	704110	622710	692850	643590	776010	670310	844950	768060
Q4J7G2	726770	740740	784240	707820	787620	775110	708520	697950	619620	592340	572080	531850	1347300	1207100	901330	904730	809000	813340	899380	851360	688110	671040	708920	677570
Q4J7G3	2052600	2151500	2194500	2171900	1774800	1865400	2126200	1950900	2276200	2284600	1936900	2152700	2450800	2693700	2110900	2318700	1909800	2159300	1820600	2149600	2358900	2288200	2685200	2294400
Q4J7G4	582230	529570	1015700	910180	1137800	1052800	575230	569170	1077700	996580	1192300	1135100	242990	194030	350430	319830	357860	351410	259640	250420	369350	331610	349400	309330
Q4J7G6	383680	374840	403290	370700	365890	357910	419170	429270	426570	422200	358310	348950	1242400	1139500	515040	521920	563620	546000	900290	841370	516140	489490	622050	622450
Q4J7G7	112650	109960	115380	109740	112040	127620	93294	90449	121050	115120	97228	98104	100590	91793	105590	103350	96656	96749	87045	87671	70442	63500	69758	71219
Q4J7G8	143930	148860	84283	84212	98737	103140	143130	136390	114900	120050	106480	103170	240910	222340	188730	192650	196800	196340	251920	244790	207340	211080	185010	217670
Q4J7H0	114740	104830	78970	61804	91495	87990	117940	117960	45553	43516	59541	58732	257440	252420	47791	47941	72832	61631	122050	111430	59972	59300	34317	47180
Q4J7H2	21542	24982	32635	10795	35212	33749	23822	25686	25873	35457	24134	21533	48594	38612	43407	43431	34830	35988	32086	30246	30322	29964	21738	26135
Q4J7H3	755850	719110	507800	628530	505720	672070	575330	573810	729120	773420	571990	546670	322410	426250	525800	566240	519380	653660	597170	626540	466900	476750	611240	555890
Q4J7H4	54826	48993	33792	31547	48013	47742	36444	38283	55202	47173	48904	52383	26632	22251	36342	34433	47213	45379	43464	51985	37611	40776	58091	46066
Q4J7H5	120320	118830	157300	190340	175440	171570	151810	162390	151040	149370	144030	150710	188220	178860	164630	182420	156760	166940	150000	162170	144920	143450	123820	122860
Q4J7H6	14919	17595	27230	25619	39422	44021	16314	20655	0	4351.5	8829.3	15152	54008	48530	32019	36811	19377	21619	20060	25484	6577	0	15137	13843
Q4J7H7	0	0	0	0	0	0	0	48362	0	0	0	0	64358	41556	0	49091	54746	0	0	0	52708	47794	0	0
Q4J7H8	442650	391970	363370	400110	435340	423890	337350	328530	363210	353090	349170	340940	497280	459500	416330	429490	450980	473750	456140	454900	354470	374360	402350	384500
Q4J7I5	460180	472140	483930	441350	528950	532210	460090	447820	651440	600630	544570	554000	242920	218540	346730	363480	346600	351430	254230	238290	305740	324990	369170	438560
Q4J7I6	935460	957660	700410	697850	695590	750450	856210	866560	795190	826530	737600	756650	853840	825680	824870	841810	851710	859600	992820	1028800	858700	851280	827700	848080
Q4J7I8	579890	518780	600970	603530	580310	532400	610000	581630	606270	611710	611960	592970	323930	324180	370450	374180	358890	348070	357470	360630	361780	369300	315980	317980
Q4J7I9	34950	32693	36832	35974	33236	36768	34772	28982	23065	33439	31910	27753	58217	55193	40446	34348	38965	29720	43388	36361	38720	31246	30697	26986
Q4J7J3	629440	628370	820550	867170	909010	876210	594430	639480	936750	910450	959930	981540	376760	308230	459790	461880	510910	520230	355560	366210	539260	532380	561140	597180
Q4J7J4	868420	870080	1066400	1092300	1084800	1128800	828050	871610	1247100	1253300	1215400	1225700	532840	574240	793570	821950	907140	910210	592650	626220	838140	836840	829250	855310
Q4J7J5	0	0	0	0	0	0	0	15004	21925	33017	0	16578	0	0	0	16868	0	21668	0	0	0	11539	0	0
Q4J7J6	100910	87071	86035	90623	96230	90500	77476	75970	72718	68117	51104	47391	113350	74259	84940	76035	73836	76364	96245	69960	51621	52094	89483	82304
Q4J7J8	7989.3	39807	41289	41675	36865	42536	0	0	35129	0	17366	37624	39804	49152	57163	0	65455	58230	41196	26242	47642	53380	48299	53863
Q4J7J9	33531	40565	39095	50908	41861	37928	40004	40057	46160	61983	40816	40494	27665	34453	30122	43075	23835	42641	36996	27133	32203	57134	22828	23608
Q4J7K0	57594	61990	72988	56590	54630	50033	83889	74742	97352	87989	75886	66284	83166	89153	112100	116500	109400	90756	57910	47783	117100	99523	60822	46343
Q4J7K5	465800	434980	433600	460410	536650	512040	430920	407480	461620	457740	423980	404040	548210	476110	470080	443920	503650	477470	501800	479360	454960	431950	431680	444150
Q4J7K6	150330	129120	99570	110390	108960	117580	94326	103830	96482	100950	88258	96898	190140	167800	141520	162010	137990	151050	175860	179290	139840	147880	134840	136940
Q4J7K7	410480	413060	417580	426840	489070	478520	338000	354560	306150	327430	346810	360090	498670	420760	450110	445950	520380	486490	487800	479960	342900	345150	422310	371590
Q4J7K8	159090	161830	215920	170590	168530	164690	222640	186940	137520	174640	216170	191310	179570	243740	154090	152280	181330	152600	190640	164140	284710	183460	200730	148990
Q4J7L0	132770	125030	132770	138600	136450	120570	133800	131290	152380	143730	129080	125270	180810	144750	152650	163090	176860	162730	146860	142150	162820	166920	153640	147800
Q4J7L2	152750	146910	168000	158400	188310	169130	167310	164160	172500	171670	178830	166580	172760	157610	158330	164580	157220	156910	162540	159160	164370	154780	136310	147270
Q4J7L3	745310	732090	619370	567540	685090	645340	643850	618240	596780	594470	567430	574590	869230	622950	639110	623240	673370	705890	753530	776490	710740	608540	598870	628870
Q4J7L4	343650	347860	334100	299530	359660	346310	290800	285770	365140	353760	324360	325520	272660	221150	290760	294030	341750	325150	298510	284480	318500	293960	289610	275380
Q4J7L6	134100	127850	102510	119570	148660	124660	104680	107420	127060	121060	115240	116550	99603	108820	114960	127290	133820	152540	133520	148930	119410	128180	150700	139110
Q4J7L9	98352	101610	86063	92388	98742	100490	94789	100720	105300	102210	74440	88038	154070	148050	116130	127480	134630	143320	125940	132630	118080	135930	90410	95085
Q4J7M0	17417	17296	13919	7135.4	14351	10584	12966	12798	16121	12544	14306	14062	20156	15942	11423	12666	14586	15085	20212	18614	15090	13669	16989	18115
Q4J7M4	343160	280180	253990	242780	304130	249600	269470	262290	250020	260120	233590	234470	317760	289710	296620	301390	311360	316300	323750	292270	301820	289800	302160	314230
Q4J7M6	0	0	0	0	0	0	0	0	0	0	0	0	25027	0	0	15048	0	0	0	0	0	0	0	0
Q4J7M7	0	0	0	0	0	0	0	0	0	0	0	0	0	0	0	0	0	0	0	0	0	0	0	0
Q4J7M8	74460	70413	67796	80019	96740	87218	66802	75046	93363	86750	52194	67939	181930	120660	93062	98138	96446	111300	137700	133780	66960	67197	94330	89499
Q4J7M9	2009100	1975800	2401000	2399500	2603800	2669500	1814800	1898800	2370600	2379300	2263500	2288700	1436400	1397200	1486400	1462300	1638000	1688400	1391900	1358000	1466900	1537500	1609200	1512400
Q4J7N0	131710	128700	156180	133790	176920	175930	126710	124120	170640	162350	162300	169570	106680	91729	100080	107170	123140	122780	102990	101360	114150	105980	109670	115440
Q4J7N1	234730	228460	247880	262490	256120	260380	197600	186860	253470	272140	253300	221220	132710	119090	179730	157250	175800	196040	143500	137110	162080	156880	135690	145880
Q4J7N2	268070	259630	290050	247050	366740	344950	268150	256960	356540	381460	370240	348730	169930	151520	217410	219470	250630	245560	185590	192210	261610	236050	274970	264730
Q4J7N3	261920	227010	295660	271860	331430	291670	288840	279310	393610	368060	320550	285750	240430	205040	285230	286740	286350	267090	174870	148090	250060	213560	233210	230380
Q4J7N5	193230	186700	213610	183740	191870	188250	173560	162400	214840	206100	218790	205580	65912	69900	114940	112110	148860	145200	124910	119930	129390	124760	144670	153660
Q4J7N6	604130	640950	744570	760000	691050	757900	712510	736910	930450	911490	916830	904640	413200	377150	502340	512650	600450	586280	457920	454510	563450	547900	607140	597470
Q4J7N8	176580	150620	158340	156540	177180	147070	137770	137440	188630	158880	159530	133830	154760	141010	167770	186940	191830	166380	177150	144430	195420	156450	164530	158210
Q4J7P0	1128500	1226100	1158800	1109000	1204900	1202400	1168600	1222300	1314500	1385400	1273700	1234300	1128200	949360	1288400	1307700	1405500	1382000	1131200	1182800	1384700	1435500	1251900	1324800
Q4J7P1	691450	680850	692220	697780	745070	720610	723660	656630	729860	725090	691500	658600	637530	524760	618580	593660	646670	592660	583060	566710	615400	551430	510160	508320
Q4J7P2	392150	472560	460780	573200	457180	541720	432650	494290	485180	637890	496700	547770	357250	451890	375520	459850	387400	444170	352150	415630	463770	459100	332150	367640
Q4J7P3	0	0	0	0	0	0	0	0	0	0	0	0	0	0	0	0	0	0	0	0	0	0	0	0
Q4J7P4	53713	0	67227	0	68700	0	72591	54096	0	56994	55752	54974	0	0	0	0	39458	62704	53103	0	66397	10719	53129	64132
Q4J7P5	83664	74211	109060	97179	114010	115030	74025	72872	67712	80128	98626	110100	31221	22997	54777	54631	71390	75383	38743	33444	43022	19499	40406	47635
Q4J7P7	70167	78938	81242	98396	114090	95677	100630	85352	84312	104160	102770	91066	74697	97707	88511	87399	104260	109550	51522	58329	84239	63740	69858	66219
Q4J7P9	290250	289800	304180	268510	326050	286920	285990	253480	350510	322000	316420	300650	255960	229770	254580	247190	249310	255230	236870	229900	249860	245070	256750	248130
Q4J7Q0	8434100	8189400	9290700	9712800	9485900	9704700	9191800	9010100	5439900	6182000	8383100	8154800	8388000	7835500	8708800	8943300	9001600	7889700	7890500	6797500	4765000	4327000	5760900	5535400
Q4J7Q1	1293700	1318400	1291300	1232700	1380400	1312100	1173000	1199900	1400200	1395600	1256000	1269800	1131800	1126900	1023600	1049700	1166000	1118200	1194600	1205300	1147500	1059600	1110800	1100900
Q4J7Q2	4810800	5040600	5362900	5336800	4768200	5103600	5428900	5228600	5557800	5560700	5408500	5306100	4224100	4229000	4224200	4175700	4460700	4296500	4385000	4463600	4780900	4560900	4260100	4529200
Q4J7Q3	608670	775070	696830	773730	777820	825860	708710	780080	705020	843710	767590	777560	668900	688230	646520	684600	665910	700180	713580	728080	727770	714730	581360	595170
Q4J7Q4	102620	112550	99324	102150	103440	109750	87319	87984	108880	103760	86704	94538	77011	72901	78055	91488	107550	101920	91566	94205	83024	90107	116340	86447
Q4J7Q5	561450	548160	585830	533420	668070	593900	552060	529290	660370	625420	582900	546700	490750	429940	473070	462500	496520	489050	466070	469500	482430	461980	473910	451890
Q4J7Q7	252730	243830	276490	279360	249710	243050	241760	232010	274670	283340	213330	237270	280700	245670	234410	231150	248040	273200	241650	259760	246350	221370	215190	231660
Q4J7Q8	832990	904680	1023600	1098300	928300	1019500	741160	852230	1034700	1048100	889980	1017900	521170	666180	728870	785260	765540	869000	591030	658720	767410	844200	756100	814800
Q4J7Q9	139080	162720	169880	171390	183960	177910	161500	180200	188860	192800	155520	166780	260540	282930	228540	251170	218630	231600	162270	200390	233260	248810	189960	214340
Q4J7R0	0	0	0	0	0	0	0	0	0	0	0	0	0	0	0	0	0	0	0	0	0	0	0	0
Q4J7R1	179690	166570	227910	223410	209240	212350	198940	170170	190990	204820	192860	176980	230940	235910	219030	216140	227630	224460	215210	213110	252210	222990	188250	204640
Q4J7R2	31022	27816	50656	47189	41663	46717	35564	35152	67530	68309	41114	44159	34124	59926	80581	83691	82967	78580	20797	19354	53190	56913	52245	43130
Q4J7R4	65943	61544	109450	122350	67149	95964	62536	78654	63294	73417	78027	72258	169910	95598	129940	135640	115560	128260	62537	99402	116890	129840	92918	104350
Q4J7R8	1513300	1447600	1497400	1464200	1615600	1533300	1581100	1500800	1800000	1767400	1804300	1734700	1315900	1369000	941660	908320	1112000	1072200	1368800	1297600	1073800	1064800	1357800	1325200
Q4J7R9	62073	74060	52250	84421	25574	68217	0	48505	44976	45326	56744	50503	0	0	34542	34420	27740	29894	0	35914	14703	49963	0	18707
Q4J7S1	204290	201520	176290	163860	213460	188810	184590	177290	233590	215540	207630	201790	252880	225950	228660	236040	260290	260100	257200	275480	239980	231160	285220	263770
Q4J7S3	66913	12662	0	0	0	0	0	0	0	0	0	48048	0	27053	0	0	0	0	82969	71413	0	0	43685	0
Q4J7S4	42434	53835	41511	45461	44974	51756	35058	38769	34870	52409	43695	43247	47881	58109	42335	42128	36895	48837	42973	50500	33955	38599	45187	46971
Q4J7S8	348020	335540	261900	295880	319600	332530	292440	291730	159390	193650	286740	295850	294480	281310	285340	314020	353710	374250	354520	339480	199650	203130	312340	327630
Q4J7T0	11289	12865	0	9917.6	16165	17982	0	0	0	0	0	0	0	0	5395.7	0	11440	12931	0	0	0	0	0	5590.7
Q4J7T4	2289100	2312000	2754500	2714800	2838500	2966200	2620600	2701200	2768800	3052100	2965800	2945500	2014900	2003600	2500400	2561900	2793000	2760500	1492400	1576900	2118800	2068300	1904500	1804100
Q4J7T6	409920	403780	378070	387750	393780	401950	392560	402120	416410	422670	384290	387070	296610	276210	331850	348470	359010	375690	299260	303900	371030	356530	332040	346560
Q4J7T8	504170	468400	460950	405530	512950	430420	425210	402380	414070	387910	405220	378560	590040	498530	514140	492210	549830	502160	605830	558720	528060	477190	510780	496390
Q4J7T9	4854500	4544200	3986800	3913500	4026500	4152100	4356200	4596100	4516500	4226600	4201500	4146200	3855400	4419000	3772200	3736700	4032700	4022300	4327100	4122400	4400700	4297500	3496000	3680600
Q4J7U0	1432300	1368700	1409200	1384400	1383100	1458600	1503200	1455500	1176600	1155400	1421900	1397600	1398400	1337800	1371300	1451000	1553500	1516000	1488700	1439600	1208600	1175100	1342200	1479600
Q4J7U2	50304	47575	49507	50307	50273	44804	47955	43069	52798	51770	49734	48304	46655	44603	57187	55621	45874	50413	44236	42094	64562	56314	51395	47936
Q4J7U3	357050	324710	251990	223660	314240	291210	288600	287530	240960	265750	263880	277010	422450	376400	304060	319370	313340	318460	388320	395810	313220	278340	338870	308520
Q4J7U5	241540	272660	224870	244910	260530	218130	215460	240410	299650	275010	271480	276410	179940	172580	268110	290930	242430	282490	201620	208400	272100	294640	317310	311930
Q4J7U6	7044.6	0	0	0	0	0	0	0	0	0	17820	19080	21190	18269	85579	0	18660	25904	0	0	0	24620	0	10678
Q4J7U8	929510	899400	1035300	919860	1251600	1106100	877260	754210	1197500	1176000	1237200	1168400	478090	429720	647470	610250	684690	668400	546790	527350	777160	715830	698720	671270
Q4J7U9	776690	756790	930310	945840	1084500	979950	665170	687650	925000	1071400	1040200	1005300	417310	513090	608840	583490	624820	660120	570040	520030	578350	619220	599560	648570
Q4J7V0	531050	595120	464170	565350	465070	515340	507080	520570	549130	532070	514940	505450	491300	556530	544640	562130	577320	543090	538290	582370	534710	578420	484040	499470
Q4J7V2	96061	112190	84383	76152	66858	74136	110860	98106	90755	83441	77767	63491	157940	149280	132550	109090	109020	92709	179120	185660	129210	114350	101790	105860
Q4J7V3	0	0	0	0	39738	30310	0	0	0	0	0	0	0	0	0	0	36217	0	0	0	0	0	0	0
Q4J7V9	1267400	1020500	1059300	732400	1444400	1168600	1167000	947970	1302400	1255400	1263300	1139300	798990	577430	1090900	1013500	1131900	953540	927730	722830	1005200	850470	1124500	1020500
Q4J7W0	1133300	1121300	1114400	1091300	1226100	1129900	1085300	1049100	1184800	1227200	1115700	1083000	1068800	950360	1098200	1109100	1137700	1225100	1018300	1029500	1146000	1135100	1074100	1099400
Q4J7W1	58094	68538	56491	61149	77123	87777	88663	96382	76042	93345	95616	102550	85331	126150	72337	92510	57831	66742	64945	0	72051	116240	62753	54060
Q4J7W4	49561	61295	54328	52471	54002	53316	57948	68449	66290	72363	61619	70424	35433	41964	45212	50120	47881	52139	46371	54289	40120	48901	49926	55279
Q4J7W6	782320	817830	901930	926770	960410	904740	834260	829940	953570	979870	932050	882470	783650	750520	859270	849730	822520	822660	694430	693850	860250	787310	766110	736920
Q4J7W7	96096	92497	59992	59144	81342	71262	75096	88102	101990	98512	82325	85074	99206	100980	88701	87554	104310	98282	120860	103180	82647	82759	122950	119900
Q4J7W8	268580	276960	269360	298850	235450	297810	260600	285080	308940	317580	275970	311500	311830	288750	294600	314060	312760	317170	274880	292010	336910	332510	336960	349230
Q4J7X0	383500	427390	386230	355520	553440	488700	284720	310860	357200	201020	371330	315100	289690	261060	362740	341120	330450	315000	309050	308350	220160	205370	324680	324260
Q4J7X1	664460	676640	534640	624240	813410	796470	685870	688060	883830	1075200	853720	955740	176020	184780	199320	228370	229850	265090	243810	311650	282330	292650	253230	257860
Q4J7X2	2868600	2696700	3316200	3650300	3673600	2988400	2796500	3009800	2844200	2903400	3524000	3463100	3384700	3210700	3460800	3241400	3773600	3718900	4003400	3256700	2738800	2804300	4067400	3978900
Q4J7X3	0	0	0	0	0	0	0	0	0	0	0	0	0	0	0	0	0	0	0	0	0	0	0	0
Q4J7X4	213140	229840	390840	425850	229710	306950	179760	205310	202470	300350	234830	258700	481070	696030	362280	407790	379030	419050	378860	428230	260350	275380	284530	291740
Q4J7X5	145110	145520	128850	125660	140570	127140	131120	133270	145480	133910	126500	131780	111810	123280	139500	142880	147000	142510	129290	140480	139310	150880	143650	154780
Q4J7X8	0	0	0	0	0	0	0	0	0	0	0	0	0	0	0	0	0	0	0	0	0	0	0	0
Q4J7Y3	474370	479500	600680	597580	663840	678260	523290	523630	485840	495980	419220	431100	1211700	1296600	912100	858200	782810	769950	839290	821760	642760	655970	675520	620480
Q4J7Y4	89978	101930	93446	122570	62099	125660	50874	61130	51376	50691	70635	75069	83516	112740	115350	116700	119740	107200	113360	120000	105110	144880	84239	92482
Q4J7Y5	0	0	0	0	0	0	0	0	0	0	0	0	0	0	0	0	0	0	0	0	0	0	0	0
Q4J7Y6	0	0	0	0	0	0	0	0	0	0	0	0	0	0	0	0	0	0	0	0	0	0	0	0
Q4J7Y7	985390	825720	832160	919080	994340	1082400	1020100	1054200	845960	838410	872310	808000	1711900	1389800	1189200	1165300	1264600	1156600	1175800	1074900	1090200	1045300	767790	573100
Q4J7Y8	0	0	0	0	0	0	0	0	0	0	0	0	0	0	0	0	0	0	0	0	0	0	0	0
Q4J7Z0	439880	589310	511870	434540	403030	331970	341120	379160	307540	376930	337780	212770	167940	290600	249690	281060	284810	296320	344150	449680	296320	154830	323970	342530
Q4J7Z2	283180	250150	224340	215440	261960	225990	220910	203860	214770	178430	211250	182060	219160	227220	212640	200790	159260	145280	204240	187690	152100	148670	167060	186260
Q4J7Z4	271730	241010	289820	279560	274660	247690	335300	321590	286110	292900	287840	281350	1116100	1083600	319110	330950	473960	480310	1075300	1026100	297660	289910	577680	626950
Q4J7Z5	506040	489880	356030	374200	340990	341120	444590	466880	405130	422650	373500	365320	374790	303290	328830	324590	341420	341900	313790	314830	333170	313260	328620	315730
Q4J7Z6	494010	468080	340880	321030	388910	353480	441310	452240	386130	352820	353320	352730	404660	422130	340550	342530	388790	395590	411770	427950	346820	358500	429210	398340
Q4J7Z7	232750	221020	159870	146750	149600	142210	209910	186560	166200	159400	140160	131510	215830	182900	167060	164060	171440	171360	194040	178200	177070	157000	170700	165020
Q4J7Z8	227290	197520	186010	192490	190130	182230	187130	180870	160380	132310	168170	164130	188140	167740	113320	126380	129260	121340	168310	159460	116860	125280	97019	91470
Q4J800	351100	361540	450470	475270	556030	619240	310070	376310	350300	372660	359160	382920	561300	621190	376720	408610	377430	406270	394510	443380	236600	254550	358560	359510
Q4J801	56914	54104	119950	101210	148390	142390	64924	59868	136380	132010	163640	152710	14209	7544.1	24555	22694	23939	23331	15383	20052	24776	23042	26882	22055
Q4J802	74343	88485	80163	81823	100490	87302	78485	76109	88844	98124	84251	83032	75668	83054	80916	86026	91362	93946	88506	87291	80571	76753	90740	88798
Q4J803	758350	795540	1310400	1126100	1275800	1280600	902710	835460	1230900	1362200	1322000	1363000	598000	590700	594970	593550	642560	689940	580980	590570	695140	659420	552880	617190
Q4J804	32019	30589	36702	41656	52401	67966	105780	102700	154630	170950	194060	177310	0	12904	18134	22899	19503	26633	20517	32582	25538	30828	25860	35925
Q4J805	68973	72296	193850	175820	279180	262110	110120	125590	275210	260440	343510	338370	3925.6	0	21137	20016	29264	25623	14307	13645	22356	24195	26253	29525
Q4J806	301030	294700	369890	374550	339480	364040	232070	230600	301060	301750	307120	313050	209970	203520	183490	191230	181960	204310	158640	167430	172940	174900	165070	146810
Q4J808	63434	59647	80842	75079	103880	91366	40626	38957	71510	76360	66123	59634	86884	74699	82303	86104	96146	93260	66427	66270	73102	70699	86813	90755
Q4J809	1417900	1412000	1000000	968390	1035200	910360	1135000	1248900	1104700	1120600	1163300	1115600	1161000	1352400	1238200	1218400	1334900	1270500	1731400	1732500	1429900	1508300	1761000	1725100
Q4J810	3334100	3184000	3069400	3433300	3033800	3105900	2963100	3308900	2777700	3120900	2732100	2829900	2812200	3020600	2754800	2930700	2549400	2801300	2927400	3066800	2838900	3014100	2317900	2428600
Q4J811	2174300	2513400	1932100	2138800	2052600	2344300	2111200	2317100	2162100	2248700	2089900	2117600	1699700	1919700	1778100	1907400	1907600	1982800	2136600	2149400	2082100	2138700	1994800	2059300
Q4J812	0	0	0	0	0	0	0	0	0	0	0	0	0	0	0	0	0	0	0	0	0	0	0	0
Q4J813	273500	320970	339310	368400	413850	434260	386300	390930	301810	366870	383160	341740	319560	332920	338040	313760	277230	255630	304280	340810	263120	339320	256400	291880
Q4J814	198430	359500	440190	435320	388230	407610	348570	368070	190350	264540	289910	320780	321610	360130	377440	410770	360560	433190	310890	365650	295140	304200	217040	233550
Q4J815	128610	106450	105500	103160	143060	129260	125780	121230	150860	139120	137490	129550	86901	65313	107140	105520	105880	108520	95472	101590	101350	105280	101870	94955
Q4J816	13957000	13580000	15479000	17006000	17850000	17160000	13685000	14533000	16121000	14964000	16471000	17285000	10810000	10703000	9955200	11504000	10579000	10782000	9455700	9659500	10682000	11047000	10839000	10551000
Q4J817	432240	423080	371520	322570	433750	382850	372600	329660	427110	432440	406110	388300	321460	254800	371500	360550	404130	376070	335870	340450	381110	332320	416960	385240
Q4J818	93670	89966	79303	75140	95291	90872	80407	81281	90274	96723	77751	82391	74679	64426	73461	72251	86420	89781	83811	89057	78347	76465	73387	80000
Q4J819	2195900	2178300	2279700	2232200	2547300	2410900	2240400	2157000	2420700	2351300	2607400	2583400	1455000	1418600	1630500	1616700	1751800	1733000	1511600	1570800	1727700	1662800	1681300	1591400
Q4J823	152920	126790	157710	145340	189460	170160	111760	116530	174410	175480	159680	165180	116540	109690	131630	130260	121340	142710	95956	107630	116470	112610	129710	128790
Q4J824	213110	223210	146250	156840	124240	130400	202350	222580	172050	152340	128750	140740	49119	57386	69081	79517	77552	90706	115200	124980	79175	92018	74465	73331
Q4J825	56016	64477	105720	104010	102340	105850	96597	95662	103890	110390	85446	91907	128320	103040	100910	92990	94425	112840	49392	56990	82052	90338	34824	43865
Q4J827	4365100	4722900	5633700	6196800	5518200	5453300	5126000	5409300	6149600	5814700	5489700	5744800	6206800	6153600	5820800	5650500	6201700	5704400	4796600	4855500	6370900	6381000	5114400	5233100
Q4J832	656970	628540	478180	432420	549570	525560	661900	588670	533130	575780	522050	477970	671490	552630	642060	628290	695520	663050	571920	571710	687660	623720	512030	588490
Q4J833	2277500	2334900	1991600	2102800	2051900	1994200	2122000	2192600	2070800	2195100	2026600	2091900	2843700	2832400	2675500	2730500	2739200	2794900	2832500	2896700	2858400	2810400	2811200	2834900
Q4J835	0	0	0	0	20339	0	17248	0	15738	23493	0	0	0	22860	0	7874.1	0	13649	11189	13252	28704	0	27094	33071
Q4J836	1483100	1444900	1322000	1291800	1558300	1391500	1440200	1321900	1415100	1327900	1394900	1335600	989280	933250	1294300	1310100	1385900	1366700	1259500	1234300	1284300	1281500	1558900	1474500
Q4J837	1752200	1707000	1382900	1357000	1627700	1755500	1507500	1516200	1644500	1708900	1578600	1638600	1106200	986290	1233700	1253100	1344100	1414000	1371500	1432100	1412500	1501500	1594200	1625100
Q4J838	1418000	1430700	1467500	1526300	1518700	1278200	1126000	1229700	1591200	1632500	1447200	1496200	1725400	1328300	1459600	1450200	1715600	1513700	1368600	996700	1616700	1653300	1477700	1320900
Q4J842	0	0	0	0	0	0	0	0	0	0	0	0	0	0	0	0	0	0	0	0	0	0	0	0
Q4J844	86898	82463	128620	107980	153650	137740	78666	73507	132370	148810	119790	125760	110510	88534	139490	155280	160810	164180	97261	97946	131570	119180	133540	145230
Q4J846	118600	95254	0	0	135180	77814	0	0	91336	78989	75957	65951	0	0	0	0	74718	47346	0	52669	0	0	95535	86331
Q4J847	504400	510250	489770	519030	577690	515880	477440	506460	567190	574000	504830	497180	661330	666830	658560	661760	681110	663930	581940	580110	657970	630160	625950	643770
Q4J849	106700	105960	122900	149190	118100	124030	133160	128350	106880	119540	102130	110890	314980	415360	147900	163770	165200	150700	278030	289100	124180	128790	192060	169740
Q4J850	77410	75150	75929	67108	77355	71966	80551	78890	64426	58251	63139	59316	104730	92239	95370	99527	86026	81445	99887	95156	78794	74662	84666	74267
Q4J851	418900	515400	448440	469980	294870	417730	499650	598190	418340	508210	310010	421370	1082100	990240	657410	690030	569140	698390	706710	863540	766690	817460	454100	522560
Q4J852	15150	17783	28971	33883	39726	42210	22630	28319	23687	24423	34009	40585	69281	56569	34543	40927	33291	37067	61172	61416	20587	24851	47491	54634
Q4J853	417250	437240	316080	320460	300760	297710	409820	419790	312930	352280	308680	313380	567880	606780	436410	460880	473930	509330	605950	590760	548140	553640	538400	532850
Q4J854	419870	452950	680430	674670	642700	635950	526490	533340	157280	169190	534920	552220	635840	612380	541300	517260	545180	443810	554960	492480	196650	201460	474350	375130
Q4J855	556370	542610	574410	557870	635590	648790	499350	479000	665980	666640	623550	626060	300770	307110	374480	389340	429830	428440	284860	286810	404320	386880	430320	466510
Q4J856	591620	485520	316780	410950	440720	396890	261760	569640	397180	400030	376770	435840	182470	290570	370150	384050	397640	393170	350600	305800	217020	403730	404180	332690
Q4J857	6481700	6680800	6230800	6240000	6258200	6477500	6425300	6863500	5900300	6132100	6473500	6856300	4537900	4970600	4449700	4718600	4801500	4961900	4476000	4404200	5122400	5141700	4655300	4704600
Q4J858	25240	28012	58368	63788	45060	42154	65279	50531	82409	63130	0	57240	41248	73127	54701	64438	0	52230	19313	22757	48031	70716	42505	27996
Q4J859	26193	27333	22440	32122	0	23202	28022	32182	26726	32608	24033	33562	0	28685	33882	38372	41076	46762	21926	28318	0	0	31102	31972
Q4J860	1735400	1683100	1216800	1233300	1508000	1423300	1462000	1409100	1468800	1459300	1579800	1498800	1251700	1273300	1418900	1396600	1604200	1611900	1631700	1632300	1682200	1661900	1758000	1748200
Q4J862	273740	239700	255710	232510	331480	268880	260270	235420	317390	303510	287540	281840	307290	253230	310860	301230	326630	323650	282040	272330	306000	290240	280270	276570
Q4J863	839520	854190	1007200	1031900	934910	847260	991920	968270	1295000	1187600	1118600	1069600	1764600	1747200	923530	951740	1113500	1189900	1668700	1622100	947570	926770	1314000	1175200
Q4J865	787190	747290	628140	608950	586090	506820	683940	642550	524830	677030	640770	595670	674890	635670	635980	595310	721930	659840	1044800	945320	738980	646280	792030	759350
Q4J866	0	0	0	0	174540	150440	144170	0	125870	0	0	0	156790	0	0	0	114700	0	0	0	0	0	0	0
Q4J868	34946	31775	24416	27300	36897	33306	26057	25770	31743	28985	35672	33020	19482	8333.9	29407	29713	36410	37722	25547	23098	33042	32919	36356	31928
Q4J869	34692	283610	276390	323910	314510	306480	299470	323500	289430	282630	259540	321680	280380	315650	273210	304380	298660	308070	294860	316120	296800	216820	209820	283920
Q4J870	117250	131960	143790	138000	195140	188130	114630	114230	89989	87621	116790	121670	372260	337610	191480	210500	167500	183740	296280	313790	99520	101650	198340	213210
Q4J871	324960	311680	275710	259960	313070	285610	294960	268860	266280	280230	269450	264260	302740	248730	313910	303930	310740	302500	310140	298940	282930	248000	329250	322890
Q4J872	697900	654190	605370	718120	678300	643330	762940	736930	758650	762090	767320	745840	618350	622750	650680	654720	719770	716880	695590	735730	658980	702040	821350	779230
Q4J873	51582	52229	47260	40312	59581	49896	56588	51675	52921	45019	60620	53877	66127	72354	51818	53744	66151	69704	77208	63825	61272	56645	66691	64348
Q4J875	391840	381030	327000	329210	371370	358450	409440	403260	434250	431540	460690	445800	458460	448870	433920	455150	480280	460070	494200	510880	561080	559350	489930	480550
Q4J876	125110	140170	85614	94318	121100	84354	71615	90277	87284	60154	54741	56995	231620	144890	134100	142400	103120	95346	150700	137670	135920	106410	89894	55605
Q4J877	27836	1426700	1321900	1116500	1005900	1284500	1227600	1233200	1212800	1051500	1086200	1090900	1066100	1867800	1534700	1507500	1508400	1649500	1628500	1973000	1875900	1639900	1413400	1379900
Q4J879	1078300	980570	984790	1004600	1092500	1089500	1017700	1040500	1000100	1007400	1084100	1080800	1288300	1166700	1051700	1201500	1161400	1140500	1047500	1053500	1113200	1108600	988880	884220
Q4J881	150830	194380	112300	177800	143040	249030	141840	194750	255560	178190	180140	236040	52658	44896	36921	62202	58439	61697	42959	25795	63459	53796	66859	90818
Q4J882	495590	511880	527460	517050	513930	521420	492330	472180	626320	606280	533020	544260	465440	425010	524910	551030	570920	563430	463900	469230	483540	492690	486910	482750
Q4J883	5286300	4736200	4422800	4016400	4831100	4655300	5019100	4762400	5461100	5023000	5141100	4841900	3398300	3270000	3691200	3806600	4032100	3707500	3776600	3603300	4608600	4513800	4164500	3879500
Q4J887	0	0	0	0	0	0	0	0	0	0	0	0	0	0	0	0	0	0	0	0	0	0	0	0
Q4J888	144900	128550	76824	84053	109840	95707	118160	110070	94596	87815	83813	73516	131870	111100	88219	95027	121010	112770	106730	98138	103880	101580	84733	82340
Q4J890	246880	251300	240850	393900	388060	324640	200890	268580	304250	284600	239330	321990	203680	177070	277640	275070	351310	351460	164200	209570	133120	223970	164070	180340
Q4J891	477610	554530	353990	346900	306820	478170	354950	451730	276480	401970	371900	370300	326180	450390	330350	282020	363430	387760	407060	407380	302940	331390	197190	288280
Q4J892	3308900	3270500	2988800	2945300	2761700	2798200	3200400	3351700	3467300	3426600	3178400	3145800	2514200	2685200	2718500	2788800	2864400	2906200	2955600	2983700	2796800	2785600	2976700	2929200
Q4J893	1079100	1119600	1075500	1200200	1032800	997080	1103300	1084200	1052600	1046900	1040000	990940	1609400	1354900	1240400	1231500	1254600	1270800	1649100	1637800	1269000	1287400	1231200	1194700
Q4J894	73384	83490	62055	60759	81380	85050	67404	76732	75758	69350	76663	80424	57104	45124	57610	59565	64133	62549	71016	74031	41359	39852	74156	68801
Q4J895	276120	282800	291330	349770	299400	354710	238190	247160	310080	334820	287390	301300	265500	243510	319610	341010	396190	415350	297090	303620	332230	335830	357890	365040
Q4J896	20567	20679	14715	15619	17983	18328	16590	18554	19495	24329	18965	18628	21737	19571	18406	23801	21309	24873	24956	28239	22489	0	28748	30578
Q4J898	145630	122930	118820	105050	105100	94522	107260	105990	113070	141310	97071	107050	72866	100880	120000	132330	123430	152220	159200	148590	95765	95510	115260	143460
Q4J899	725970	817960	481210	557400	615980	645510	636480	713120	686540	655050	623540	630130	590650	711180	639530	682550	742930	743360	831300	896630	750940	811310	810770	819750
Q4J8A1	34113	33070	47381	46956	51157	45352	26403	23760	41677	31403	29989	32007	103230	104430	31736	39151	32695	33203	58862	60191	19759	27328	32531	33099
Q4J8A3	359710	329840	424290	425980	652090	555740	330820	302220	334640	397890	371580	384220	1053300	608600	689200	622790	581740	585840	426620	462800	0	371680	292540	313360
Q4J8A4	235660	221400	262950	263550	244830	248060	240140	239490	280900	284140	266750	256330	201450	204790	202170	212000	204920	206100	199600	208750	217240	213310	188730	222320
Q4J8A5	240000	233760	287920	307380	287250	296030	310830	303370	356430	363200	337430	336910	203660	185850	249860	253250	267000	277150	206730	234900	290070	299740	219850	233160
Q4J8A6	1316900	1620500	1529900	2168700	852890	1584500	1903000	2229800	2171900	2251700	1917500	2213200	1751700	2058600	1666100	1910700	1605900	2017700	1689200	2008600	2091000	2032300	1366200	1496200
Q4J8A7	1244400	1299900	1081700	843280	1387600	1356900	1233500	1152500	1206900	1111100	1117700	998480	1479300	987070	1312800	1236300	1461500	1368500	1542200	1211100	783770	1036400	1283400	1039600
Q4J8A8	47981	39716	59696	44503	58349	49586	51498	45012	48372	54871	60305	49828	38193	32966	31147	31959	28274	33759	46265	33233	35135	34904	33642	25415
Q4J8A9	97923	108000	51018	79599	67959	82049	57645	83243	89534	87082	68976	81604	102990	43535	107360	106590	109240	117000	87655	113490	77367	76729	128380	104350
Q4J8B0	2445300	2338600	2191000	2182400	2417900	2200900	2124600	2181000	2631900	2511900	2288500	2281400	2270500	2072800	2216200	2163700	2315200	2265700	2196700	2188500	2060000	2024500	2292300	2311000
Q4J8B1	0	0	0	0	69022	74130	66442	0	0	67011	0	0	0	20013	0	0	0	0	0	0	19811	0	0	0
Q4J8B3	1078400	1123900	1520200	1533100	1368900	1506500	1314100	1359500	1231600	1284300	1270800	1372800	1019400	1172600	1072300	1066000	1013100	987490	840170	1039300	927990	924530	919410	910370
Q4J8B4	116570	126760	133230	133860	138760	134370	116380	122680	142770	141390	134510	143050	107470	86809	101260	106690	108540	107570	108250	108560	104420	93678	100870	104030
Q4J8B5	42361	42686	47609	49384	55382	58832	47284	52060	60226	59667	48368	46251	33692	36645	37624	36972	40927	42477	46243	40914	36563	32803	42798	36871
Q4J8B6	315290	334420	309180	286440	275530	257240	285300	272490	253870	262780	246890	237820	310840	257610	259690	265080	256670	266010	278390	271500	275860	252700	246320	236410
Q4J8B7	498690	489170	525620	487540	518890	494390	513920	499110	573840	595430	526000	527900	508170	481640	521430	509870	551060	557630	503210	507370	578640	536250	614120	594860
Q4J8B8	107140	48051	77904	103290	157040	117800	78647	53863	66119	47808	91193	54907	59462	72777	78958	71402	48287	36353	54416	44398	12740	0	45661	47915
Q4J8B9	72440	77810	105480	91650	95958	87415	95511	94899	107840	104140	95799	92780	89654	94234	88063	91751	82537	82487	40015	36431	98105	93770	52958	56546
Q4J8C0	967440	1053800	921830	947290	880920	900710	1025400	1070200	957770	986880	931150	983010	1244900	1220900	1020200	1002500	1015000	1026900	1230900	1218300	1180800	1183800	1090200	1117000
Q4J8C3	14847	16292	14081	18320	0	17072	0	18705	14656	17624	0	11544	0	30021	16227	19277	17875	23325	15969	21777	0	13635	0	0
Q4J8C4	638670	589460	556940	589490	594670	625090	480620	475490	569700	503020	467040	501080	797340	749560	615100	639010	723250	659650	762050	783950	586030	616670	611370	634530
Q4J8C5	1290400	1248900	1169400	1149400	1268200	1198100	1174200	1160200	1349800	1317600	1236200	1262100	1005000	1110700	1005700	984170	1118900	1071400	1144600	1129800	1114000	1156900	1144400	1156300
Q4J8C6	106300	104940	93192	100430	96045	97388	89076	99972	113170	111870	94640	104270	63259	82398	105220	105650	116230	120290	109800	111330	106650	103490	109800	112450
Q4J8C7	448690	1295600	1346000	1336000	1325300	1290900	1168200	1280700	1210500	1123000	1139000	1241900	1151500	1298900	1131600	1243200	1172900	1279600	1276900	1258700	1292200	1317700	1254200	1178600
Q4J8C8	588000	665080	678080	649410	668180	619490	704490	718870	796150	796070	818460	765020	649750	659130	699000	713680	723040	725840	790090	741580	873760	753470	784010	741200
Q4J8C9	320790	324040	291790	285450	330680	331120	292710	290710	329060	357050	303390	284660	377290	344800	338690	335670	344130	332160	318760	304520	302890	289400	314640	313790
Q4J8D0	448220	446160	442080	473740	479760	493810	424470	447420	271840	273180	449630	477880	615450	596150	599590	641710	557690	589450	397700	427390	270410	258450	431950	462270
Q4J8D1	5031000	5926700	5831500	6061600	4748100	5512500	6112400	6655900	5220200	5514000	7719500	8013700	4919000	4638600	5002100	5156300	4911900	5336900	7975000	6459400	8376800	9434100	7550600	6904500
Q4J8D2	533220	498600	528030	535120	618140	625750	508570	500680	323430	317700	560590	533000	488300	427630	451420	458010	430120	421620	555270	508750	240720	231150	414300	436070
Q4J8D3	325550	312710	329370	302030	329050	339470	334450	329800	358140	341480	340510	341830	251690	260870	240250	245510	253710	254180	258620	254670	279970	278380	251830	231240
Q4J8D4	57326	42740	36890	21150	37725	31198	25887	27486	20383	25804	20116	20777	40164	0	28007	27218	29927	0	33084	24004	20532	22334	0	0
Q4J8D5	1190600	1356400	1722300	1720900	1565000	1693900	1270300	1395800	1641300	1681800	1523300	1703100	1449300	1506000	1361000	1448200	1376300	1446600	1215300	1325800	1654200	1580700	1397800	1363600
Q4J8D6	270220	260780	265450	250180	314540	314850	234520	240540	280720	293160	272610	290230	181240	144470	206210	221680	218050	229460	201240	209070	224030	214820	226980	198670
Q4J8D7	2740700	2861000	2975100	2773400	3133500	3134500	2706300	2937400	2002900	2204900	2663300	2910400	2492600	2173600	2432400	2404800	2275200	2363300	2006400	2067500	1043500	1109900	1907800	1844400
Q4J8D8	75465	72451	109760	97713	84166	82666	159310	132770	150070	128020	139310	147010	78805	87121	125580	123340	150110	124190	93016	83299	163820	157970	76803	78592
Q4J8D9	0	0	0	0	0	0	0	0	0	0	0	0	0	0	0	0	0	0	0	0	0	0	0	0
Q4J8E0	0	0	0	0	0	0	0	0	0	0	0	0	0	0	0	0	0	0	0	0	0	0	0	0
Q4J8E1	450570	406560	447550	509340	434750	413930	442710	437500	449150	417310	405410	380780	439590	403830	514470	502910	513580	499330	466750	426450	516100	498950	417920	407580
Q4J8E2	36822	48570	10993	39725	34388	38525	40475	44074	27265	32084	21344	32648	107220	105460	63179	62410	55514	72623	101550	110080	63378	59701	49392	61239
Q4J8E3	703520	699020	732050	694570	671600	627950	729390	686000	552560	639130	683540	667360	764800	726580	832800	811000	856320	821100	945720	892230	772390	725410	711300	831530
Q4J8E5	242750	254800	211020	206770	318590	283870	222560	232470	100200	110890	265860	251760	194430	186410	230060	236380	240690	252680	207880	207200	85492	80878	203140	202590
Q4J8E6	116250	139190	127770	176710	208040	218820	146130	152080	226970	234420	147200	165090	211680	234310	186340	202850	189480	195230	112190	130010	127460	161330	138540	149600
Q4J8E7	2097100	2165100	1255700	1278200	1269600	1261100	1871000	1987200	1500200	1543500	1252700	1339400	2298800	2209200	1643800	1755900	1654800	1728300	2640200	2761900	1937700	1875300	1861700	1855700
Q4J8E8	1499500	1489300	912960	928560	884620	901430	1400300	1398900	946620	943000	851320	830320	2653700	2510900	1532300	1564400	1584500	1553400	2615800	2668600	1652600	1620500	1391400	1356300
Q4J8E9	1044500	999330	539900	514350	596330	570520	850160	849250	589200	570000	548320	551090	1318400	1290400	1000500	976970	999400	998020	1618100	1527300	956800	998930	995940	999950
Q4J8F0	4640200	4979600	3730000	3696700	3565700	3572800	5223400	5191400	4241100	4126400	3372400	3322400	5198000	4998100	3436000	3593600	3479700	3513800	5279800	4956100	3711500	3487500	3007600	2896600
Q4J8F1	3414800	3442900	2611200	2689700	2076700	2167200	3668800	3583800	2606700	2689400	2310700	2329300	3660700	3756200	2550000	2593600	2504300	2583300	3899300	3905800	2977900	2903300	2338800	2448100
Q4J8F2	391950	338770	297880	271460	337520	311310	288150	281950	288850	276930	287240	271210	316800	298730	282220	272490	277740	289510	319040	269940	298650	296850	288690	254150
Q4J8F3	873570	790050	704680	698270	642700	747190	289310	267980	325530	309520	290880	274440	515430	525680	775780	782960	803840	780150	353270	368020	318690	324000	412710	360830
Q4J8F4	1236300	1175500	1043700	968570	1017200	942570	1337100	1231300	1108500	1120200	1099400	971660	1570700	1462100	1343100	1335000	1437500	1399900	1626300	1535900	1574100	1522700	1356800	1254400
Q4J8F5	397820	483510	336990	362080	360840	382380	389210	441720	393790	443900	355240	400770	497430	522350	430480	474780	486140	570090	554900	613900	489200	531970	530790	566010
Q4J8F6	807300	801390	672160	662340	673200	641930	838460	857050	794470	844120	750350	759320	1029300	1023900	932010	944250	1060200	1059000	1074400	1087300	1110900	1059300	1205100	1177300
Q4J8F7	321450	332130	207480	212220	190820	200620	334860	338170	233020	234050	198060	198040	491300	476010	368320	375640	400950	414570	480210	495990	411050	395080	374780	384700
Q4J8F8	798530	777080	629350	597480	614410	599270	806300	766850	669080	651710	634470	616630	1004800	962620	811810	803830	918770	868660	1071500	1056700	951150	884980	891680	884940
Q4J8F9	859200	881550	686760	628640	697320	697240	820100	797500	684750	675460	633400	684890	1131900	1377300	965990	1029300	1144300	1070600	1273800	1383700	1040600	1051800	1075300	1057200
Q4J8G0	1647000	1603200	1258100	1274900	1281600	1177300	1474400	1453000	1654100	1566500	1431000	1421100	1904500	1923900	1910000	1857600	1910600	1926500	1407800	1491800	1575800	1569300	2122900	2059600
Q4J8G1	231230	224460	207500	211470	221210	209120	215680	218670	282370	264220	213450	194150	305440	301900	226230	228700	222880	200650	322280	327870	205720	238360	282970	281790
Q4J8G2	2527300	2432400	2222700	2159400	2159900	2176800	2632900	2484800	2393000	2393400	2258600	2139500	2444700	2119300	2087900	2090600	2354800	2260100	2971600	3062400	2693800	2688500	2519300	2477200
Q4J8G3	75606	69130	50877	44961	46190	38881	61063	56297	47047	46991	46237	43960	105500	104700	84977	81043	79317	81005	109780	107080	89383	84325	84259	69226
Q4J8G4	134060	114460	97326	96689	111310	97518	96514	107690	118570	102670	91736	102960	175780	170810	134570	159210	128040	159970	153280	154700	118210	116480	123180	148310
Q4J8G5	38619	45097	34980	28486	45343	42407	49119	47770	38535	39346	39462	36269	116320	120280	58600	58119	71407	73080	83011	86342	53931	48999	69976	60905
Q4J8G6	64287	58425	39776	36882	62348	59475	28097	32717	19078	27666	26802	30230	40512	41696	26603	28070	31866	34353	60568	65012	23920	25971	46605	52116
Q4J8G7	126880	98380	88501	106500	107480	92727	94843	100020	102710	93755	71160	85410	123740	101150	106830	102730	117830	115910	114580	131700	99414	91836	91822	97279
Q4J8G9	347900	344850	292360	269210	322740	310600	307600	301150	316110	329150	311930	306670	287960	290890	288890	303060	308420	306680	356560	356780	297100	274720	322110	313190
Q4J8H4	338750	295680	333940	348280	269290	263780	381600	366810	400090	348600	348220	337970	358650	340350	352160	348850	340810	343600	370800	386680	338150	357210	278030	295190
Q4J8I0	1465100	1394200	1149200	1104000	1296700	1187700	1133000	1071900	1255800	1264300	1125900	1110200	1521400	1370300	1538600	1468200	1576900	1524900	1602300	1595300	1576700	1532800	1430100	1432700
Q4J8I3	124100	67237	159450	148530	218070	160210	112350	155880	319840	24943	166950	161940	104720	159550	110050	58164	204340	44096	151020	70542	280620	113600	212080	104160
Q4J8I4	2777900	2782100	2278600	2184300	2520700	2536100	2130700	2208600	2144900	2106700	2030800	2012600	3368500	3258300	2537800	2573500	2704400	2707800	3177900	3133100	2563400	2517300	2626300	2811100
Q4J8I5	306010	334100	283880	262320	244080	252600	356080	313350	292960	325830	266150	262640	361010	305900	341310	328080	344470	333430	429400	401770	385270	366860	306630	332610
Q4J8I6	76827	76048	79337	92182	65420	78743	70967	90168	47804	59706	48482	48414	122770	119330	95754	104330	86829	103350	134730	131570	102920	111360	79385	79005
Q4J8I7	126760	169330	238780	203580	212810	182730	289610	230880	278480	194560	243000	215130	194560	235810	273420	231730	252590	253550	283260	265440	329000	243990	260230	232870
Q4J8I8	554370	587160	512030	525030	522000	528090	575680	580480	583350	575890	501320	496720	700560	658160	632660	657750	667250	685650	655320	706720	661010	668310	539540	563610
Q4J8I9	340480	361740	279160	269910	282210	269370	317890	310270	317350	299060	271940	252400	372560	345450	343000	365060	373530	367330	425670	426820	339630	330550	318070	316150
Q4J8J0	128600	117670	99484	97842	98693	92462	140830	116370	47105	46051	87046	80930	250910	175790	189990	194660	188360	180700	242370	242610	99917	96865	131120	138720
Q4J8J1	113870	104520	92601	96076	156220	155690	84192	92375	77834	68419	79411	77024	205800	199120	99198	100390	124660	126920	147250	167530	82763	94541	124520	143540
Q4J8J2	416360	406120	318650	292300	379910	320270	408890	364450	382490	394330	366120	382140	378200	389990	388770	403000	439970	473450	475510	463530	452370	455390	345080	391570
Q4J8J3	389100	390120	328690	336350	357890	332820	350350	414250	344270	342490	274060	302630	800600	666050	574530	548080	604200	592460	663420	631470	550740	527210	492230	488630
Q4J8J4	688330	770520	612930	721860	634210	736520	648070	739270	753450	845540	741570	811670	521080	434890	677190	680370	699310	781450	514210	563080	615240	642300	578870	605690
Q4J8J5	103510	101590	115440	107970	134830	128270	148280	127760	147590	149780	118070	103070	186750	181250	175730	174420	163890	178030	127760	135320	182710	156380	142320	134070
Q4J8J6	98643	96934	87616	82452	85532	86123	79496	82729	96352	91415	74692	73490	204860	197600	114860	119820	121410	128130	148430	153400	81573	91928	123430	130650
Q4J8J7	1665700	1589200	1625700	1600600	1921900	1857600	1701600	1642900	1861000	1783100	1696000	1695600	2493500	2336600	1805500	1843000	1679100	1660100	1916500	1888500	1682500	1704700	2094400	2016300
Q4J8J8	635530	611620	463170	495940	554940	523020	509300	504540	517210	520140	476000	474650	570290	572950	575370	600790	614910	599200	687220	656940	580870	563930	569480	578410
Q4J8J9	255150	236890	354900	339000	341820	305320	231660	225930	110570	105330	202310	198980	794620	758410	719470	771520	474350	487000	554060	531100	205360	197130	447540	411690
Q4J8K1	52762	42864	28338	25074	34419	39694	28496	34884	33188	61390	32466	44557	30351	26645	30841	28159	29833	23161	50544	55220	35045	47725	30851	37498
Q4J8K3	92568	99181	88420	78757	95402	93253	93988	89377	124100	119910	107780	104700	97025	98330	107190	110280	111540	104390	93535	92496	93224	94003	127820	126340
Q4J8K4	612510	636880	495340	456750	543260	519450	582120	605580	570960	575750	556230	543520	635390	535940	621040	602330	637070	613230	711700	691880	690360	711850	661680	660320
Q4J8K5	182300	181010	152940	157440	204510	201130	166930	178420	191330	210980	146390	159720	339090	295100	227960	228390	255320	258490	212710	219260	216320	208140	188080	181550
Q4J8K6	62257	65174	46791	39712	34578	36962	57894	59052	48635	44303	33177	34782	153660	116010	123080	116380	133440	112530	143390	116980	125360	106840	116650	104280
Q4J8K7	192690	188420	106500	111650	89034	99856	183320	170670	108440	110610	90980	78494	369880	374040	317800	305560	351640	346520	490440	466320	408090	364370	375870	369090
Q4J8K8	534150	573150	425390	423340	434950	455500	474100	489890	499410	494090	454070	470630	464520	468950	443490	489520	488040	511420	512430	560170	493950	527270	488020	508310
Q4J8K9	1831400	1919200	2104000	2152600	1815900	1871900	1935100	2031500	1889500	1949900	1799600	2012000	2784600	2900800	2604200	2634600	2445900	2619300	2571000	2689900	2818100	2926500	2348300	2478200
Q4J8L0	352390	317320	428070	411730	408190	373270	275720	300960	435850	404240	389180	374540	454290	432770	364740	326360	312720	270170	297800	215340	268760	259740	344130	356280
Q4J8L1	2016100	2020200	1916500	2147400	1338200	1435100	2431400	2662900	2787600	2866100	2462500	2565700	1954300	2422700	2800900	2846900	2384900	2535200	2018500	2080200	2600400	3055100	2673800	2554700
Q4J8L2	1854200	1869800	1573500	1520600	1448100	1353200	1755000	1608000	1516700	1541000	1452700	1372300	1983000	1551800	1823200	1603700	1712700	1667600	2063600	1938700	1802000	1561000	1611800	1588300
Q4J8L3	2033400	2042700	1605200	1589500	1633800	1668100	1656900	1798500	1492400	1528300	1511600	1476000	1832000	1900500	1739400	1706300	1849800	1790000	1996200	2035000	1866700	1851400	1905900	1756400
Q4J8L4	1621600	1672300	1457200	1486700	1515700	1584600	1529700	1597900	1532400	1631000	1450000	1477200	2123900	2110100	1673700	1841900	1892000	1911400	2106800	2211500	1874800	1964400	1998900	2038400
Q4J8L6	2895200	2038100	1018200	1070800	932730	987840	1592100	1669800	1323000	1149300	1458800	1425400	688340	673860	1170600	1136600	1137400	1181500	3136200	2924300	1686600	1672300	1929300	2061600
Q4J8L7	392890	386470	510750	521350	509720	481040	422680	389080	501240	507040	518590	477540	640720	585400	525970	502680	577010	545860	601890	550840	651840	581500	558660	525220
Q4J8L8	4330500	4336700	3776500	3699900	3939600	3877100	4313000	4155400	4375700	4324500	4045800	3926600	4115800	4151100	3695400	3800800	3893000	3734600	4533400	4690300	4618600	4213600	4399100	4235600
Q4J8L9	4673500	5262400	4895900	5225200	4645600	5063400	5188700	5467800	4863700	5286700	5024800	5074200	6114100	6720000	4932000	5305700	4772300	5113100	5465800	6099600	5626300	5900800	4723800	5278000
Q4J8M0	418260	412730	936940	920360	640460	561880	878370	831380	756840	748490	849690	780700	1157700	1226600	888010	878630	778300	670090	688000	550890	1131200	1049600	624010	601680
Q4J8M1	2545300	2589900	2185900	2273500	2154000	2098600	2376900	2279300	2147900	2124200	1970800	2283900	2660600	2533500	2425700	2501000	2283100	2483000	2909400	2985700	2480100	2368800	2741300	2646000
Q4J8M2	1721500	1759300	1289500	1277300	1516000	1464900	1334300	1380500	1478500	1414700	1402800	1410100	1567400	1430900	1319400	1358900	1531300	1576800	1837400	1805100	1459000	1355500	1589800	1592200
Q4J8M3	713740	704500	677720	684200	762580	681510	754210	725880	780190	751450	695840	703480	1054400	987100	750890	780430	847000	829200	886000	903620	833280	814660	902490	861310
Q4J8M4	54423	51600	47342	40942	57746	51088	39726	46120	47503	48069	41709	44209	23328	22929	23311	24443	26913	30840	27689	36655	27078	22189	32417	32521
Q4J8M5	98396	84950	156630	146060	165190	133380	106930	86730	209870	206160	141500	111950	275920	269000	197860	165040	158250	147760	129200	95889	165880	164460	230680	190020
Q4J8M8	1341000	1492700	1465500	1577600	1081300	1068300	1705500	1778200	1760000	1731200	1498500	1602100	1660000	1744100	1834200	2020100	1759900	1837500	1735400	1818700	2057200	2039700	1679200	1741500
Q4J8M9	1895600	1721000	1718800	1703700	2117600	1750200	2159400	1883700	1951500	1950800	2094800	1882500	1855700	1550000	2060800	1730100	1923000	1812400	735550	680550	1739900	1594200	1248000	1385200
Q4J8N0	0	0	0	0	0	0	0	0	0	0	0	0	0	0	0	0	0	0	0	0	0	0	0	0
Q4J8N2	0	0	0	0	0	0	0	0	0	0	0	0	0	0	0	0	0	0	0	0	0	0	0	0
Q4J8N3	61361	65454	40212	42344	59366	56083	53254	51369	54092	51601	41869	41016	61010	48841	60282	61732	74884	74009	41455	41267	57847	58997	46139	48336
Q4J8N4	20783	21376	28048	25488	34922	38897	19399	20101	31707	26302	23759	27179	30943	28837	21644	21282	22660	18354	17788	0	15137	12103	19146	20970
Q4J8N5	0	0	0	0	0	0	0	0	0	0	0	0	0	0	0	0	0	0	0	0	0	0	0	0
Q4J8N6	548830	532100	403470	422460	470370	482190	493980	453950	446700	477400	453990	442460	486110	465620	453760	477620	482840	512170	551390	548610	546540	533730	552960	590310
Q4J8N7	47021	48992	48428	44688	46654	50668	47776	52447	45494	45948	42710	42861	49070	42753	42994	45381	51260	44568	44086	47971	42770	34426	33767	33308
Q4J8N8	73423	70661	74614	63878	73458	69551	75788	75436	76859	71628	79096	69915	96898	78651	64311	83181	82591	84397	89274	106180	63725	70391	58529	60905
Q4J8N9	224780	284410	135190	140130	199780	216030	111380	122360	69016	81843	121170	126640	229850	248510	133170	133100	135890	125620	224790	232570	58338	0	113380	144190
Q4J8P1	4625600	4733200	3680400	3997200	2882000	3285000	4290400	4256700	3976300	4432600	3526900	4176300	3998400	4556500	4680100	5194600	4330100	5070300	5755800	6108000	4491800	4461900	5120500	5599600
Q4J8P2	1034000	1036500	1002000	1002000	992930	947610	970360	994390	966820	1034500	937030	939340	1195500	1229600	1058200	1093000	1072700	1078800	1199500	1257000	1085000	1082300	1010200	1032700
Q4J8P3	2451800	2371400	2567600	2397500	2737700	2447400	2400200	2404000	2665900	2738000	2711600	2460200	2361700	1891700	2272900	2305600	2370200	2296000	2019700	1988900	2180400	2056600	1804800	1807200
Q4J8P4	329670	338820	385640	380050	346800	340520	352120	362270	262840	314020	328340	308680	636020	687760	465640	466470	421050	423100	549940	540560	508610	477700	378450	429510
Q4J8P5	462490	449670	426630	388660	571710	536790	393860	384230	535770	537720	489230	468420	478730	433100	411030	427390	474200	456340	391890	378910	431780	419550	482500	455120
Q4J8P6	569880	558900	607950	556580	634500	642850	595660	563630	617570	581020	588090	550780	667150	681840	550950	508810	524770	495540	737540	726400	526710	505490	622870	591530
Q4J8P7	838590	1514300	954170	946180	1185800	1416900	1269200	1400700	1256300	1400700	1132000	1135600	1447500	1290300	947620	973600	1173800	1101200	1256600	1253200	1099000	1088100	808330	992370
Q4J8P8	8153000	7968700	6387800	6376000	6688900	7563500	7087400	7121800	5881400	6629200	6682200	6799600	5642400	5807900	6098300	6371000	6532800	6522200	6985900	6894400	6987200	7199300	6873700	7299500
Q4J8P9	613830	578560	702260	654940	808780	748490	665010	594420	703240	681570	620410	580210	761940	657540	577930	558770	603240	593470	568480	551790	547440	536100	508670	488600
Q4J8Q0	685230	716120	671440	679390	712010	749330	706870	726680	741020	713770	721310	743770	611760	636080	588240	607170	577830	597440	619110	655960	675440	686930	558800	564770
Q4J8Q1	4877100	4656600	4140100	3795400	4137600	3915700	4501200	4322600	4392100	4418800	4471200	4197600	3513500	3699900	3437300	3601600	3785800	3766200	4014300	3836800	3990100	3948800	4029000	3940700
Q4J8Q2	419400	317610	429890	444720	579360	552470	354450	341960	123530	122960	459810	438450	459530	441150	432190	440120	444290	445530	177050	176100	100400	98492	288280	321060
Q4J8Q3	923140	884920	851880	966450	965310	934990	884300	942220	955340	941270	772870	872730	1188300	990250	1020400	1038900	1001900	1078300	1256500	1292100	1060500	997490	957880	941550
Q4J8Q4	44348	54921	58085	69409	76004	68050	0	67726	85868	84167	85878	79466	0	0	38585	0	0	0	83621	63490	97922	76797	93515	73425
Q4J8Q5	1500600	1294800	1325300	1364600	1012100	1073200	1501300	1444100	816040	585590	816980	799310	2224000	2492600	1835300	1563800	1383800	1101800	2006600	2067100	1613200	1723300	1200700	1119500
Q4J8Q6	257710	284430	296860	313810	332370	321640	227890	239420	406120	399330	363770	364860	414760	356930	365980	370160	306680	334460	231090	245630	237740	250770	426100	445800
Q4J8Q7	52351	60217	0	55331	68740	49113	43758	42896	38706	37217	24257	31789	0	75667	51951	38788	50035	53887	45276	41979	44940	32103	40217	57974
Q4J8Q8	1097900	1128100	1063000	1288800	1201700	1292700	1108400	1110800	1178500	1249600	1229800	1182900	1219400	1218300	1019600	1068400	1104000	1060000	896850	982690	1031800	1066600	972820	957770
Q4J8R0	238630	226680	237180	207500	248090	220350	232490	193480	232770	227160	233770	187330	249940	203200	244320	204900	236280	226480	250310	251760	257760	234380	254130	242640
Q4J8R1	190400	188790	188000	181210	192830	196620	162530	156570	216090	213940	194650	177500	183760	169840	187380	169320	198350	197170	177490	171860	187540	186710	194450	196230
Q4J8R2	141690	139130	118630	116520	133290	122780	127650	126230	126820	136790	124660	123680	107600	94330	130360	131360	128470	131850	136910	139980	134800	146000	151460	151760
Q4J8R4	652660	662450	668280	654960	570090	597740	627010	655510	754330	679020	680710	668210	787850	865230	973430	989330	971190	940300	914060	918100	990600	990070	879670	911150
Q4J8R5	1373900	1385800	1245300	1132200	1339900	1257800	1201700	1143100	1247500	1281800	1287300	1195000	1210000	1058300	1250400	1234500	1280900	1181800	1303500	1321400	1407700	1272300	1390200	1214600
Q4J8R6	127620	130730	88117	84961	104260	105520	105800	108240	119710	115890	103750	108200	117270	105770	102870	111460	113890	119480	134610	153290	116000	109720	112450	129400
Q4J8R7	3057400	3562200	517460	1465100	935070	1585700	1460600	1434100	1129400	1721100	1603500	1493500	1929900	1631700	987010	1980700	1422100	564180	1703300	1418600	1364000	1000200	5363100	2970900
Q4J8R8	117920	123030	91196	75145	114550	104360	118710	111750	122970	116860	106890	111560	117330	103060	113960	117050	124440	122460	128350	130300	130170	123480	131690	133390
Q4J8S0	196160	206490	198600	193510	260310	230740	195980	171820	252890	236630	239510	222390	98921	79775	115390	113870	124320	124860	98858	89853	114530	104370	128650	126530
Q4J8S2	1163200	1153100	1113700	1108800	1154500	1124900	881590	894530	845240	881340	811060	817470	1247400	1173900	1356200	1388700	1420100	1467800	1160400	1140400	1173800	1170800	1248600	1260400
Q4J8S3	37343	28186	31309	24334	35376	32009	25687	20667	31476	29185	28478	28047	30250	27930	27794	29593	26758	22778	22004	23764	30280	26890	21909	20031
Q4J8S4	205480	192330	202580	205190	241740	192370	187100	168170	202890	210180	192470	185430	228080	208430	180840	176850	168370	167220	214670	206440	173820	173500	157360	154610
Q4J8S5	128950	123570	114630	116780	117030	105950	113940	121340	127980	130840	112960	106200	160280	141590	118950	122960	123240	113570	147200	142860	123240	117050	107050	97258
Q4J8S6	56340	62853	58846	63282	83882	82835	47963	55386	49278	54473	53991	60078	95056	97201	73322	79076	79387	89711	86499	95716	70534	70023	85540	92397
Q4J8S7	1277800	1357000	1231600	1144200	888340	1106800	1330900	1247300	1014600	1038600	945320	992560	1876700	1829300	1414200	1435300	1441000	1428100	1941700	1935300	1667900	1538700	1499900	1372000
Q4J8S8	425970	389400	447080	455360	441580	457180	455770	485190	491000	479340	443190	474150	426220	494490	439920	478740	481010	456480	467200	489730	511330	492000	434760	402030
Q4J8T0	6591	62501	61181	49199	52488	68033	60200	69188	66511	63516	69727	65413	68242	48474	46413	57348	57218	65143	61674	63883	57348	70148	71928	61761
Q4J8T1	735040	523130	1132000	1119800	867550	1047700	895300	1085100	1178900	852750	836590	989660	2074000	1828600	1153000	1200400	1142900	1119700	665840	1037400	1085800	1166800	692140	705250
Q4J8T2	107120	106960	92982	93671	105510	113060	90330	91673	105400	114150	91092	94882	98283	92409	79987	80167	84093	88634	84276	78470	81111	83844	69128	73743
Q4J8T3	248610	205990	253980	300950	296080	256700	205370	186490	150050	133700	196740	184090	319080	356510	234980	271460	206140	211310	180770	216600	239000	263440	169830	153440
Q4J8T4	255670	292910	233510	238390	251690	244190	251460	250280	251710	263850	227760	231910	263170	270160	231680	254190	253970	250540	264340	292040	225980	218520	262310	251090
Q4J8T5	102080	86164	72802	75103	81143	80885	87057	89769	102160	86808	91365	81654	92266	85982	95157	97150	92414	97298	115100	108040	80792	94378	86289	82286
Q4J8T6	145160	148890	169720	154370	184420	165660	139060	123280	74033	88299	131210	126410	180300	144080	167930	160860	178150	179440	168250	183140	114720	101420	114350	130660
Q4J8T7	516370	538890	568030	568140	658400	653990	520520	534810	434550	453190	472270	498010	1366600	1311600	775920	833010	702140	756120	1095100	1145600	518800	532840	777770	842330
Q4J8T8	915610	921590	1039600	1143200	1196000	1105700	927240	897550	912470	957400	932350	943350	1120100	1096700	885070	930870	1013900	974050	984740	952240	895950	897180	836530	799300
Q4J8T9	1679600	1589300	1630800	1712300	1850400	1696100	1670900	1676500	1822200	1819300	1603700	1661800	1777700	1852900	1608900	1639600	1636700	1634300	1471600	1436500	1616600	1651700	1629600	1587400
Q4J8U0	1503500	1637200	1298600	222880	1057300	1252200	1192100	1448500	1588500	1439700	1099500	1462700	1874400	1968400	824360	2282700	1217600	1989300	1022600	2364300	1958400	1881800	1037800	1296400
Q4J8U1	2543200	2566300	2544100	2493700	2256000	2343100	2495200	2537100	2336000	2632000	2477300	2386200	3040600	3089100	3010900	3059100	2675400	2630500	2827300	3092100	3099400	2913500	2755800	2497300
Q4J8V5	17550	15620	15561	12828	17128	16825	17407	12836	14843	16115	15945	20025	19583	16638	17383	0	17202	24261	19216	20988	17515	18822	17773	15001
Q4J8V6	244340	319550	0	21461	0	0	0	276180	266700	293610	0	274580	144020	0	62880	0	14959	276170	246700	270360	0	0	30117	271970
Q4J8V7	796870	777270	712390	701690	1034300	1007100	594760	603770	787580	728880	748100	750420	404820	404560	461420	474260	592980	552970	496360	439590	463120	483310	560280	498410
Q4J8V8	143450	166040	150530	157160	159580	157670	132920	139250	172270	176740	145950	159810	101850	95157	99725	117780	104990	115090	118100	116090	111040	103290	116950	124560
Q4J8W0	131450	125760	137910	138660	197730	182020	100190	98230	95162	91610	116120	113320	129420	117400	123500	119800	122220	116730	126160	131030	83134	82063	119710	116680
Q4J8W6	1690200	1398500	1775400	2351400	1552600	2231400	1485400	1923900	1533200	1749800	1900300	1771500	3101900	3385200	2055800	2072500	1667900	1403900	1844600	2225700	2587900	2531400	1366600	1376500
Q4J8W7	95447	95002	91911	111800	133190	108890	120460	117430	158440	134020	118510	115960	203870	187190	156020	160980	133060	132820	82775	94475	115930	122500	87566	80963
Q4J8W8	139880	143310	161180	182480	194420	195100	170500	155990	142340	142480	141720	136000	224010	191280	183010	175540	140490	156570	176240	174550	110000	118750	134040	143880
Q4J8W9	369800	359750	354020	352280	372180	450330	268390	270530	295310	307230	297700	275230	448660	417530	332090	322570	338290	370410	349090	390980	293990	251000	241340	254570
Q4J8X0	66510	69111	102100	101160	155450	138350	79056	87588	66182	65792	85831	81082	197460	192280	105890	106340	99165	103730	149050	147420	76828	81108	112530	134320
Q4J8X1	787130	724960	762700	762890	860080	776750	767280	765250	827700	772570	759670	714050	998790	1109500	807930	805130	846390	803940	906570	874510	791650	766520	732010	684440
Q4J8X2	2824300	2820500	2673200	2883000	2522800	2483500	2908100	2845500	2813900	2924000	2721100	2635900	2915800	2894600	2690000	2730000	2716400	2680100	2975000	3104400	2867000	2763900	2660100	2659600
Q4J8X3	596220	508260	511650	492850	573270	539980	605870	545740	705960	651600	610490	566720	436620	452600	486250	456640	526830	484380	329330	304330	547520	524340	532660	525000
Q4J8X4	370400	367200	257910	211490	313760	257830	251700	246600	354130	323310	280900	281600	312670	312820	282080	300700	329150	310640	389460	361740	270870	284950	444950	414640
Q4J8X5	226490	232520	220910	215870	229170	215810	224950	230470	235700	248490	198520	206380	304690	284540	262180	266760	279370	282860	273810	288240	247380	233400	247160	252240
Q4J8X6	105940	102480	79734	71765	75718	68388	103340	99625	96480	86964	81875	79010	177540	154250	136450	148750	145920	151950	177430	182690	159120	145130	138950	152960
Q4J8X7	185320	170440	180240	179170	150610	140540	189740	186280	200780	181920	154300	154130	276790	270580	263660	259640	298600	295220	291970	254910	258270	266930	277230	267300
Q4J8X8	456540	384580	377740	390860	453410	363530	441700	408290	418310	392240	337380	352990	688390	590910	582670	581880	587420	568720	593990	618940	506620	519360	565500	564020
Q4J8Y0	1186500	1155200	1072200	1019800	984930	941340	1162300	1181700	1252200	1205500	1038000	1042200	1581300	1475600	1421400	1416400	1515300	1503600	1666600	1675700	1618800	1552800	1648100	1681800
Q4J8Y1	28443	26380	17077	16753	22246	15963	20713	21330	19846	0	0	16789	32033	23785	18550	0	23017	21492	28755	27664	0	0	24283	22976
Q4J8Y2	994890	942250	829150	814760	858510	816970	981990	989640	1030300	1041000	927700	940910	1047200	961100	973230	978200	1054600	1060800	1138800	1225300	1147600	1141700	1089500	1170300
Q4J8Y3	2661800	2562000	2670600	2604400	2853900	2663500	2614700	2584200	2209500	2266600	2429900	2405800	2688200	2684500	2020300	2113200	2033600	2057300	2268700	2292500	1548600	1520800	1954800	1848800
Q4J8Y4	1438900	1386600	967750	1021200	1018700	984480	1383800	1418200	931500	1048500	887430	891530	1823300	2088100	1371700	1495200	1289000	1354900	1484600	1545000	1667500	1538700	1098600	1097100
Q4J8Y5	175030	172090	218270	221340	226150	233470	197590	187210	279760	253320	235710	223200	199470	204840	149460	158840	139900	146190	92522	107110	127610	128000	97542	107230
Q4J8Y6	565620	538010	510040	442720	605060	532760	466700	454350	596850	581380	515670	495600	476030	473290	470470	436480	545870	504930	494010	479640	477540	446950	502010	520040
Q4J8Y7	815550	805090	709810	700700	711630	699080	785870	796220	805440	834400	754550	735740	683210	693130	595250	618370	659760	622950	817210	788690	648360	670180	662240	636140
Q4J8Y8	769660	767150	652210	703570	534880	582280	861170	884660	652440	685170	556990	575040	1327400	1302100	1141700	1147700	1074400	1165900	1318500	1359200	1216600	1179900	933890	992230
Q4J8Y9	20136	20789	9857.1	11397	17360	17145	17048	15199	15575	16146	11967	13585	23564	18825	18081	18615	23962	25298	29882	29413	29873	25924	33582	31570
Q4J8Z0	1981500	2115500	1784300	1763700	1872200	1814600	1749900	1887100	1854600	1990600	1800900	1745000	2230000	2195100	2253300	2425800	2503700	2683000	2620300	2779900	2493200	2493200	2466900	2621300
Q4J8Z1	57181	58899	64036	64104	61089	56401	57890	60846	59340	61049	56434	52901	80131	63101	56394	54043	57047	51737	63853	75010	64275	62680	47255	55074
Q4J8Z2	980140	988280	941130	919350	1170600	1080600	936620	950750	1091900	1105400	1096100	962840	717420	719520	922670	911310	1050700	1039900	784480	793790	1017200	901150	1027300	997090
Q4J8Z3	101890	99060	98902	93009	116050	132930	103490	89152	99102	105130	94209	91150	69894	76506	74528	86350	90586	93486	93499	91013	76326	77576	88022	79582
Q4J8Z4	1464000	1678000	1093100	1191900	680370	1131600	1178500	1357700	1109900	1071500	1051600	1149800	966190	1266800	1595300	1588500	1389900	1403900	1867800	2007800	1286100	1493500	1432000	1454700
Q4J8Z6	202790	206940	190350	177030	216820	190660	187050	192730	192160	205400	194760	199250	180990	154840	175730	186270	196240	198940	207590	183420	171410	163820	180880	190110
Q4J8Z7	374970	318050	354390	369380	408190	383920	340800	333730	319630	316520	301520	306790	442780	359680	343300	348910	379910	360910	412720	399260	331220	341060	311720	284420
Q4J8Z8	202650	158370	221910	269320	158710	239130	149480	177330	189870	209890	183040	202900	371170	374400	225880	286560	235780	240890	230290	243030	171900	234890	166590	158470
Q4J8Z9	57277	53631	59081	76495	62433	66083	66531	67434	61764	52792	60758	56589	79180	91612	70692	68431	67993	67940	66193	69676	78259	68904	58170	62145
Q4J900	275790	261280	261390	226070	286460	243260	235920	224820	245330	238840	240600	219620	217670	203070	197020	190890	191090	180120	257080	240570	222000	203630	177990	181060
Q4J902	19172	10605	0	0	22507	0	7833.6	13561	0	0	0	0	40621	0	0	0	16046	3764.2	19909	0	0	0	0	0
Q4J903	99003	92404	57557	47282	51562	54959	70374	69573	52077	55607	46038	49055	0	0	58483	54989	59238	50371	60670	59656	85742	98664	52526	53245
Q4J904	474410	464000	367580	391490	466430	448590	365830	409430	366820	365380	424850	433800	637170	629630	502430	525280	428470	452650	485050	526800	250560	261360	524430	520390
Q4J905	3710300	3664100	3536400	3402700	3578200	3344400	3474900	3850600	4066800	3811600	3559700	3686100	3176800	3113200	3827100	3771100	3666700	3768900	3429400	3476400	3877700	3937300	3317100	3317300
Q4J906	183060	146250	164820	150350	38433	169750	149800	139660	152250	173400	210130	77930	68034	53577	87161	85507	144670	38885	129620	75355	86588	395450	112870	243070
Q4J907	1121200	1259700	1104000	1170500	1016900	1079100	1260300	1350000	1363900	1370800	1151900	1199900	1192400	1146500	1104000	1154900	1142400	1143900	1126400	1261600	1217100	1200600	1004100	1001900
Q4J908	1467000	1469100	1128800	1081600	1097900	1089100	1266000	1209800	1023800	1021500	957740	961780	1215200	1173100	1123300	1104300	1175300	1115300	1319900	1276600	1155100	1108100	1020800	995520
Q4J909	4127000	3879100	3007500	3042200	3139500	2990100	3566400	3583800	3182500	3307500	3092500	3019400	3517100	3547400	3207700	3241500	3132400	3161700	3625700	3522700	3538400	3562500	3137600	3149800
Q4J910	682160	697570	752300	811370	719020	709050	737700	697020	769330	824900	683160	703440	543790	597640	557290	615470	615240	617880	598980	626000	570410	589650	486110	505410
Q4J911	1260000	1254600	1074600	1062700	1284200	1291900	1301900	1314900	1441800	1331800	1316500	1272200	1158700	1066700	1121500	1032900	1107700	1165400	1206500	1263200	1266100	1205400	1047400	977080
Q4J912	299650	324190	371870	355540	433210	438330	230640	243620	312090	319040	269130	276360	1050400	950410	408710	419330	379020	368920	324920	320520	191190	192860	301770	296630
Q4J913	1660600	1642500	1202700	1234600	1646600	1465800	1305300	1256400	1506400	1557200	1520100	1495500	1005800	976090	1063600	1137600	1248900	1238600	1305000	1270500	1364500	1179800	1456700	1347800
Q4J914	1515600	1478700	1531500	1494700	1635200	1479800	1503700	1441700	1555800	1533100	1508400	1460400	1515100	1428300	1316600	1396300	1402900	1387900	1501900	1475300	1403700	1463900	1368400	1358200
Q4J915	680720	624210	555400	586140	617180	597140	638180	618810	673250	650690	575370	568870	708130	703290	641090	657800	718730	697630	646520	640740	693950	710350	652430	680580
Q4J916	1816600	1783300	1516100	1516500	1551600	1625900	1710500	1737200	1750800	1789900	1602600	1614800	1869400	1745700	1911500	1927400	2009500	2023700	2021200	2146600	1977100	1984000	1788900	1985900
Q4J917	308590	324210	251060	270230	251350	308240	248190	250120	271430	265990	241950	268280	273190	256220	223080	227120	214440	223070	252670	293140	215210	213600	203340	205510
Q4J919	722900	604970	665850	750950	506240	746340	643880	735930	1020200	946460	704280	763670	1234800	975310	875040	763090	890330	891270	1411700	1250100	584160	729380	1235500	1075300
Q4J920	3707600	3646600	3616500	3651200	3473600	3317700	3865100	4006700	3668400	3815500	3493400	3621000	4631700	4385700	4108300	4376900	3938000	4131100	4190900	4428500	4522200	4775700	3585600	3691600
Q4J922	153830	145280	120990	120350	149360	121600	118100	120750	144940	123380	127410	124980	148680	148020	115630	126380	118110	121320	135060	120050	121900	117330	117720	130470
Q4J923	793080	748510	618040	641500	547120	603410	614150	614740	588070	550530	491440	457620	890920	923400	836970	870140	805950	742950	431860	421330	755820	820950	673670	682080
Q4J924	106120	104930	73280	63780	69073	71154	78735	79141	86576	87921	63190	57546	101580	97422	102960	106330	93508	102980	120400	119920	125940	125910	121060	103380
Q4J926	547040	533440	315270	339810	305640	327150	459270	453780	419090	393870	332860	325140	1240400	1148500	1233500	1241900	1352100	1400300	1299500	1332200	1443400	1443500	1454300	1434600
Q4J928	929520	953960	632080	629590	552670	520560	846520	804120	659530	652180	533030	531190	2312000	2090400	2289100	2233400	2472000	2411600	2456500	2377900	2474100	2320000	2399800	2390500
Q4J929	21634	23142	17718	21915	0	22014	15700	18020	19323	20619	18346	19381	19799	17673	21911	19746	17617	23561	21213	23352	17911	16748	17866	17619
Q4J930	189440	188640	167270	183300	187510	189640	139000	158800	171720	178970	142570	143460	178160	155900	176270	167250	154830	165890	143900	152810	150850	143500	93651	131770
Q4J931	523630	809770	543220	763750	705180	918830	548190	813040	632380	976690	591930	706800	1321000	1234800	776620	991660	828720	939070	647380	761680	764240	746780	350660	535460
Q4J932	330510	280420	235790	301560	239900	227410	257930	266890	254510	236980	211950	218860	1016800	1123700	372030	373270	410590	411140	972680	892970	321130	436370	422290	380330
Q4J933	2127900	2194700	1662900	1803800	1869600	1895600	2052400	2060800	1310000	1506800	1769500	1827300	2079800	1986200	1671600	1702500	1824800	1841800	1748000	1823200	1827000	1791200	1795200	1764600
Q4J934	1341700	1239100	865700	860000	939990	983210	1306300	1307800	974880	1046000	1168700	1124600	959360	1049400	952110	957320	1013100	1045200	1025100	955020	1015600	1063800	907030	976760
Q4J935	2463800	2540200	1789600	1665100	2047400	1893200	2510400	2402800	1871800	2159300	2248200	2232600	2152300	1716200	1801000	1885600	1905200	2146900	2067900	2048600	1987200	1882400	2397100	2413000
Q4J936	826520	853670	687770	703370	747910	768990	850610	865220	741140	758270	776500	756630	598810	675440	616590	651910	712800	711330	709590	711460	686560	645260	648590	653490
Q4J937	3648600	3844100	3576000	3734400	3287600	3435500	3634600	3741900	3984200	3855400	3565500	3712500	4198500	4198400	4279300	4507900	4430700	4476200	4276900	4501900	4519600	4676300	4109000	4329400
Q4J938	142260	136420	138340	131410	160350	155080	116610	99949	118310	108780	122650	94009	331450	351950	141470	127230	162110	159790	369320	343630	116500	118700	283160	267210
Q4J939	2394900	2291200	1506900	1673300	1793000	1775700	2120600	1994400	1885200	1916700	1812500	1834600	2266300	1945500	1965100	1910400	2119000	2109800	2682700	2549600	2439600	2324400	2284300	2318600
Q4J940	2818100	2933200	2698900	3310900	2955500	2662200	2802500	3552000	3535600	3589500	2864000	3280800	2547500	3718100	3276500	3543200	3200100	3633300	3320200	3771800	2642100	3306500	3347600	3430800
Q4J941	584550	580560	557680	540490	584400	570240	470600	458020	579060	578780	501330	511050	762660	688410	544570	533030	544990	534540	531890	495200	455850	446470	442920	429320
Q4J942	126570	100990	112420	133700	153850	145170	127030	120840	164700	158130	149630	129990	93092	78710	94826	90200	96136	86012	89240	76278	85748	91636	79793	86594
Q4J943	90076	100880	68600	70499	87904	88233	61113	65747	74679	75240	66898	66364	62049	72308	80747	82607	99094	98847	91216	84007	73397	77936	74248	81675
Q4J944	125580	121640	160400	144320	173350	153400	140470	134010	94466	93850	127180	120460	250340	230360	185740	191390	152650	151910	204310	198240	94272	87598	140550	137950
Q4J945	1340500	1374700	1138000	1139200	1164200	1145700	1395500	1364700	1342800	1306800	1231100	1187900	1574700	1634800	1460500	1518500	1456000	1496800	1549000	1627600	1629200	1585900	1358800	1433700
Q4J946	116630	105990	95518	78564	107210	97863	79089	78823	92420	95647	92825	89928	117410	91081	112390	109340	124560	129440	118590	113130	103310	108510	138070	124130
Q4J947	179450	211400	177650	175950	172720	174940	177260	189220	163070	183850	171290	177170	243510	220940	189650	198690	214590	201340	257790	248270	185360	207480	180980	201090
Q4J948	107330	126960	184970	170730	216480	208540	0	81719	124870	103100	104860	118840	491030	461160	199570	228240	126370	182430	0	135890	195760	192780	85300	183240
Q4J949	200930	221870	172880	163330	132540	100950	183810	188480	171480	159330	130490	150020	392790	366390	229480	258020	197470	206980	369580	374090	266870	268270	274670	275900
Q4J950	425140	225420	342460	397040	375640	352110	465350	454810	405370	458280	422570	384120	488400	483540	489330	482520	409500	421340	480600	450790	450090	466960	382990	324880
Q4J951	1609800	1460000	1395400	1418000	1378900	1307500	1465300	1513700	1511300	1485300	1145100	1209000	2271000	2463600	2051300	2278000	2041200	2067900	1637800	1835800	1875200	1842900	1552700	1692900
Q4J952	199820	176420	227240	230790	201780	229810	198510	227480	262430	216940	230670	228950	189170	190800	165970	184400	199310	182700	131850	126070	186180	182740	118240	130280
Q4J953	1990200	2103600	2496900	2546600	1899600	1907500	2567400	2467900	2769100	2618900	2610400	2368800	2470000	2579100	2987100	2975600	2465100	2329000	1840300	2051300	2922000	2842400	1655400	1678500
Q4J955	1098600	1110000	1125500	963930	1299000	1289400	1113100	1023800	759650	778050	1099400	1032700	1766400	1469400	1385400	1293000	1322600	1276200	1861900	1769900	1000900	947950	1311500	1339000
Q4J957	1085200	960540	0	701960	0	582820	0	879060	1237800	1091300	473610	785650	0	915660	1247300	1038000	738300	737590	0	707700	0	852960	750000	880170
Q4J960	131880	114770	106870	97801	135260	116290	141770	117820	163900	132610	151180	124420	64194	106720	125210	115120	126510	117600	126140	118780	139930	108010	112480	116470
Q4J961	928590	914810	1034800	1069100	1014900	1059200	960170	1024900	1240000	1303100	1030800	1131000	1133400	1308100	1076900	1183100	1197800	1231900	928860	884360	1075800	1154200	1183300	1322300
Q4J962	316550	279610	282260	266950	349520	307850	265550	250080	258440	254390	290120	207040	321810	293470	300620	277140	308760	264450	388290	356160	287820	276450	346030	298000
Q4J963	391120	415490	353530	366540	347760	381210	379850	395930	227800	257020	361830	376440	451330	449170	415360	450930	452120	458050	450810	563630	331590	355990	368750	450250
Q4J964	134790	145670	105270	101800	103280	115520	82702	81191	91972	84140	84227	82917	216260	195930	160720	171800	191720	192780	199010	207500	155160	156370	172770	182640
Q4J965	1535100	1408500	1447700	1399000	1351100	1289900	1482300	1481400	1655800	1567900	1424600	1397400	1659400	1527400	1419900	1448600	1438800	1532400	1647400	1612000	1520500	1480500	1394200	1370800
Q4J966	687550	695520	613030	644430	591310	641170	749910	790180	688760	681640	715320	700470	605360	673610	680360	699610	734500	761810	713270	806460	805740	787330	528210	658810
Q4J967	27400	26025	37959	39915	52263	42485	34418	28024	0	36310	31797	26958	38420	35678	28883	23031	29427	22321	18729	0	29469	25485	18782	11822
Q4J968	396120	406140	441390	417650	490360	485680	372960	404820	458410	431660	456060	458860	399510	364310	387690	403610	403720	394920	231920	225470	297390	297170	286710	308080
Q4J969	21351	6040	23944	16109	20694	68087	62174	97498	81604	131230	118900	64745	61281	42247	39270	73931	65004	181900	184100	111910	97235	78113	77109	118320
Q4J970	57213	53511	57863	50102	67896	52559	54893	52284	43080	55028	45686	47301	86074	77067	61492	68622	52705	61080	89342	90518	37220	45328	55993	76891
Q4J971	0	0	0	0	0	0	0	0	0	0	0	0	0	0	0	0	0	0	0	0	0	0	0	0
Q4J972	740080	575530	573660	1136300	1108900	730140	712660	603180	1200700	1133600	992090	855900	361720	248040	756480	440050	761230	811980	418450	291070	746280	477080	667100	479380
Q4J973	1244900	1250900	2132700	2203300	2031200	1806400	1118700	1072800	1994300	1929000	1883800	1862500	3028200	3064700	1666900	1702400	1368200	1473200	1667700	1619000	1352600	1412300	1103600	1377400
Q4J974	353110	366770	352040	386160	312050	345980	267560	313970	349200	339540	285140	316200	310790	353820	392330	409380	348070	348580	384320	386450	252400	286150	305220	306390
Q4J975	128640	130350	79102	74327	110310	101470	75139	75177	56592	54920	55754	54580	222500	203460	164590	164390	186040	181620	176540	178060	135690	127590	149460	144240
Q4J976	592310	601880	595190	621790	634470	608050	590730	629650	719240	622140	588730	551710	735430	813680	637330	650200	646900	667590	723670	718190	538300	568480	546870	479450
Q4J977	2769000	2742900	2425600	2420100	2282900	2371700	2641800	2797000	2446700	2632400	2493700	2560800	2335000	2375200	2414600	2482800	2460200	2520600	2800900	2854800	2609800	2602300	2500800	2362600
Q4J978	992960	1030400	1001700	988460	1200400	1125200	1094800	1014300	1027100	1134000	960640	987430	1049300	922170	952170	981480	1011200	1025500	1019500	948310	936350	899030	903100	896970
Q4J979	608600	619640	637690	649460	655750	628050	645370	641710	595910	649490	616700	619640	782380	773630	649220	693690	681250	694240	628220	647480	726000	722760	551640	595690
Q4J980	787390	778270	662200	692260	669650	687800	644520	717050	788470	764790	644380	671440	860330	839170	748430	765480	744560	758870	820770	846710	798280	709120	755450	760050
Q4J983	176810	166030	155280	170690	163300	161820	162130	175640	177250	184450	140810	155070	256990	250870	193920	220110	179130	194110	205730	225790	161080	162490	171770	171580
Q4J984	267720	275350	331430	294790	345000	323010	283600	266430	331960	287250	271420	254880	386930	314290	328570	324100	312310	302830	273440	258730	307740	282780	277020	262690
Q4J985	5826400	5722500	9731100	10344000	7581700	7684400	7227000	7245100	8421900	7770600	6587500	6899200	9019400	9608400	7844800	8325500	7323700	7696100	3806300	5028200	5978600	6563300	3443700	3771200
Q4J986	467280	445680	439280	434740	354070	391750	504540	536980	600500	610070	494560	525410	353300	392110	528490	518800	508980	477880	528130	491390	511100	548870	561670	656010
Q4J987	6721.9	2820.7	0	4802.1	11973	0	0	0	10736	9122.7	5831.4	6710.4	0	0	5979	0	0	8271.3	5906.3	0	0	0	10149	7908.2
Q4J988	288970	0	0	0	722680	0	0	0	362920	496720	0	139900	0	0	0	0	0	0	0	0	0	0	0	0
Q4J989	517650	570950	302820	315910	344790	342540	469540	469350	313610	352410	291940	327320	1583500	1653600	1271100	1402100	1313500	1399900	1484500	1527600	1165300	1192300	960830	970570
Q4J990	563620	615740	630670	623520	597150	635130	608830	608430	667190	748990	686740	690880	690040	636120	764780	746790	758930	778990	612230	639200	813130	798110	834090	868050
Q4J991	13744	13317	0	16891	14119	16988	0	3240.5	13324	13862	10977	13139	0	0	0	0	0	0	7126.1	8061.2	0	5176.1	0	9865.6
Q4J993	166090	145570	154780	131120	187850	181330	172610	162200	169360	177150	167710	161900	148420	109630	143780	143600	154630	149390	156240	154440	176800	144230	151930	136630
Q4J995	162460	160100	144740	144480	162500	155670	153280	147220	159980	180560	153530	159680	180350	176540	177240	182790	182530	206050	178960	191230	184310	210550	213730	225400
Q4J996	183330	189410	145510	150980	191470	182850	182230	175630	183020	172190	164320	161030	180250	179920	213470	187350	223980	212770	247970	232430	194200	189440	228550	208310
Q4J997	103180	112740	70162	70635	112010	117850	91181	83981	89132	103550	87148	90315	57512	57143	71376	76053	124810	116360	93878	98462	88385	79230	64753	67951
Q4J998	0	0	0	69081	0	57866	0	34267	0	0	0	0	0	113450	0	34124	0	0	0	0	43942	66048	0	0
Q4J999	14403	19049	0	0	21875	12713	9389.3	0	13399	10781	14083	13928	0	0	21171	22929	23465	24895	21314	24099	24783	23161	28947	29206
Q4J9A0	281390	273760	241090	254010	309880	254910	256370	244600	169010	183610	250410	235200	313910	335900	253630	266760	284700	280770	307060	325730	175220	166540	243160	227260
Q4J9A2	50438	309250	299130	381330	374490	453820	407320	401220	379900	113420	83428	357980	391210	341310	409690	474810	469490	368510	375640	363190	369520	81816	93877	347190
Q4J9A3	43180	39389	46958	46576	43446	42785	34745	34145	37667	32801	29610	27902	81485	66590	37177	34504	38758	31196	58828	56311	32123	24973	38491	38639
Q4J9A4	206920	203550	170130	166040	188370	174580	189930	193910	205540	201760	183510	177110	184220	179830	188410	189410	203070	202730	212260	211310	196870	193930	210130	196400
Q4J9A5	55123	59472	61460	48690	49929	58047	72820	71404	56996	66046	53651	55441	101160	116800	65827	67725	57447	62562	84391	77529	58807	59959	55462	68321
Q4J9A6	852050	899150	689090	743140	706170	802520	862210	914380	750560	770180	750550	781940	841230	984310	740830	812790	771420	827360	1017800	1084800	998200	1005500	820320	849160
Q4J9A7	524570	497880	388210	452050	429430	381540	462580	499660	441370	426200	375310	383830	696400	593980	647930	609580	619310	659200	643130	610450	571180	611740	521050	549510
Q4J9A8	975820	935130	836020	837660	1021500	1022200	630620	634700	990600	994530	1065800	1070100	1170100	1091300	1017300	1007200	846030	840730	336060	348150	593310	591010	959520	992310
Q4J9A9	104670	108780	103350	103310	136290	109240	95344	90075	112880	106550	109160	110870	85041	114810	107230	99044	100940	94940	98266	85610	110470	97356	104510	98277
Q4J9B0	92645	95615	81984	75834	96084	90409	77152	78053	93944	92771	83374	83642	69942	66922	68071	74996	76758	78240	77164	81973	65368	65416	71282	66323
Q4J9B1	2003500	1933100	2130900	2414100	1693400	1842200	2393600	2644600	2361600	2367900	1990600	2396600	4542200	4598800	2470800	2669300	2218600	2409500	2643500	2969900	2909600	3115100	2352900	2300600
Q4J9B2	1515900	1261300	1338700	1386200	1152600	994610	1079600	1175100	1230900	1142700	1053700	1137800	1960000	1918800	1431200	1510600	1099500	1180900	1383300	1604400	1262900	1270100	1280700	1237100
Q4J9B3	793970	796260	842740	830430	797370	751170	935490	981420	1040000	1043200	923510	957300	1221900	1242300	954860	979760	976750	976530	858760	871210	1077000	1075300	908040	869730
Q4J9B4	0	0	11094	16141	0	0	0	8991.5	0	0	0	0	34138	47777	0	12459	0	0	0	3914.5	0	12023	0	0
Q4J9B5	0	0	0	0	0	0	0	0	0	0	0	0	0	0	0	0	0	0	0	0	0	0	0	0
Q4J9B6	0	1006000	0	0	0	0	0	1536500	0	0	0	0	0	0	0	0	0	0	0	0	0	0	0	0
Q4J9B8	275470	267260	204180	240970	250160	225450	298030	299820	295470	263750	256080	247180	259260	287430	283200	276970	276150	260240	297030	300310	323510	327580	270840	264650
Q4J9C0	630570	3825600	3587100	3468600	3385600	4287500	3449800	4006000	3448300	3636300	3380400	3637400	3478200	3354200	2871400	2994100	2895000	3184000	3054300	4460700	3894600	3584200	3310500	3434600
Q4J9C1	6487800	6498700	5963500	6096600	5802100	5974900	6275100	6536900	6008300	6363300	6283300	6078900	6438400	6448500	5629300	5678000	5583800	5713900	6915800	6821900	5961000	6254300	5452000	5584200
Q4J9C2	203010	190250	159930	165210	188700	163260	182890	164720	200290	182260	190000	170310	179260	143170	184710	181530	175300	178860	223720	220720	210310	211130	200990	192210
Q4J9C3	145750	147040	102640	107460	144970	144100	131450	134690	166200	163370	153870	148840	126030	125370	121690	124300	146550	148550	124850	129150	156040	146150	181870	178370
Q4J9C4	1111100	1173600	1022000	1016700	1190500	1182900	1147800	1178600	1272600	1334300	1213800	1179400	1485700	1331100	1407900	1502200	1439200	1533400	1314500	1364200	1436600	1471800	1520700	1601000
Q4J9C5	2435100	2747500	1980500	2119000	2038000	2135700	2775800	2868600	2361600	2325000	2045400	2065100	3997500	3989900	3348700	3588600	3276100	3517700	3403900	3795600	3434600	3474900	2904500	3383900
Q4J9C6	118820	116330	100120	94455	125640	129480	107080	101160	95880	110800	109630	114150	129280	98709	92013	92728	110010	122610	133840	125130	103600	91155	102260	109600
Q4J9C8	269160	277840	265730	252960	317920	343540	320980	302690	393340	369350	307190	309810	387750	322630	392340	364950	331500	350030	175300	177370	286310	277400	251170	267800
Q4J9C9	113520	126500	82307	76599	87976	95177	70826	73868	58498	67098	71527	72561	519880	443300	124280	129140	193640	216350	284340	296300	127500	124620	214760	260870
Q4J9D0	83136	71782	79873	46207	85834	66942	57933	69637	74687	55821	75741	47878	95500	85593	76268	68001	71930	65895	69335	100020	74030	73123	79153	79056
Q4J9D1	390650	362630	361260	316870	460580	397980	334190	334670	417460	405570	439140	419610	259730	251140	398340	355220	459980	429600	339420	314010	432290	423940	483280	484960
Q4J9D2	40388	30602	58089	46984	67892	47063	34821	32940	47533	45244	38193	46821	77896	86343	35113	33606	34395	33521	37238	28344	26430	31129	27037	19479
Q4J9D4	438430	417300	419480	384750	479180	411770	452760	415430	457990	455340	401820	400410	606270	546640	507330	504450	529820	545470	532640	531220	550620	532330	450700	455130
Q4J9D5	148470	146890	96867	95330	200460	141140	36418	74432	177720	132430	80093	112010	51751	9048.3	68968	68861	89288	96574	67551	51017	52373	65717	99400	94543
Q4J9D6	618350	662980	641210	624430	616290	650020	647490	640100	700690	753230	691470	699000	578560	589130	604570	629030	636110	659530	624530	642320	688130	665600	637410	671770
Q4J9D7	399060	440410	409760	467790	337860	464540	493100	558220	456550	495690	372980	424840	825590	1156200	499140	573290	526780	578660	833530	914540	560870	512940	611260	623950
Q4J9D8	546080	507010	605950	601170	767580	705110	517190	483520	688340	690840	665430	608300	461610	416610	477640	474380	580950	567580	464220	453690	520300	501680	509810	483380
Q4J9D9	66218	60895	83006	79148	70319	78566	73072	70942	68914	76071	62221	55194	277660	241390	85465	88456	86906	87095	206450	202490	62092	54700	80752	94761
Q4J9E0	316090	288830	298310	288190	312520	281810	332960	322280	333870	313120	326560	325680	379900	335890	340140	339690	346280	348970	303000	284590	190140	214290	302450	332840
Q4J9E1	485570	479900	497270	529250	531860	503860	547240	532270	577680	568830	587370	540220	614160	583500	607340	552740	578790	577380	523230	573450	602410	601050	583620	594960
Q4J9E2	327400	325940	373780	350230	428500	395000	336770	288830	376170	385500	397830	399700	179710	167490	220320	197390	230580	243850	198840	198450	226470	223440	213520	206590
Q4J9E3	1154700	1134000	1014200	940170	1128900	1174100	1174500	1096000	993340	975280	1028700	977360	1381100	1353000	1140900	1176200	1176400	1097700	1053300	1016000	952800	1004000	1080200	1183500
Q4J9E4	245800	249550	165720	155000	161930	167240	205430	214610	182060	173140	160660	151400	269470	256040	227250	231170	246780	247150	316500	315190	248250	243070	235040	266420
Q4J9E5	254880	284160	335800	317770	292900	335810	287000	297960	406820	343960	349130	335390	204020	249750	274440	269340	285980	276150	196800	204230	257070	250300	224980	214850
Q4J9E7	25520	34153	45773	40239	42829	45681	31060	27995	41441	46700	46652	40699	249000	193260	106650	112200	113240	109390	192950	181150	117430	119490	155140	155530
Q4J9E8	68823	70555	61830	82459	69898	65469	61620	81621	108140	92057	80820	103050	37588	0	55391	56194	63661	72002	54168	43200	40965	65510	76653	67667
Q4J9E9	123790	128100	96554	95810	107680	80748	100580	96256	118490	108410	110320	108640	89256	79735	98449	83418	91485	81853	107150	94630	105940	83044	117010	111640
Q4J9F0	266810	242160	310720	295030	304000	309130	224320	204270	304070	286500	307990	284630	281870	256160	266010	240860	257620	242280	233650	207910	283300	254520	220920	198940
Q4J9F1	34805	36536	33044	30143	36243	39084	34443	31906	53004	47304	28322	36402	42601	36621	47823	43046	57146	48232	29860	40964	36969	31539	52282	51528
Q4J9F2	281160	279570	375230	371950	348300	357230	345920	337070	292660	291480	268700	286380	953720	872710	438230	437480	425510	429490	597720	623510	361740	333800	398810	446530
Q4J9F4	126550	124930	149180	149120	233790	196350	110040	133290	67494	68941	119460	131760	166520	174790	137200	132330	120220	130080	139460	138810	55834	50666	117020	105790
Q4J9F5	388840	375700	265180	301400	265300	211290	316110	288390	289040	261290	200620	189620	547650	483420	490190	502820	478190	426590	496100	541490	435930	438400	375270	380360
Q4J9F6	50416	54533	116340	104020	123520	124300	62567	56999	65277	64796	95984	93889	65277	60070	94499	95786	90786	86860	67039	61784	48900	47400	81055	81310
Q4J9F8	76546	73004	53401	49977	60571	62362	62660	56576	53455	50416	41568	38309	120000	114140	106940	104890	86621	83872	87350	84396	93901	94285	70016	69320
Q4J9F9	40880	40091	49588	44994	45382	46502	51728	45670	60180	53924	53334	48514	41285	25818	33689	34977	34332	36395	27591	25668	40569	34309	34451	37197
Q4J9G0	623680	591860	991060	699590	957370	784710	1149200	1035600	1248100	1084800	977890	834710	1612800	1217200	1225300	1085300	1123500	1236100	558250	608390	1289700	1212400	495570	504120
Q4J9G1	2865800	2903600	2420400	2521300	3264300	3535900	710070	722640	1090700	1143900	1263200	1288000	1296600	1542400	2495900	2623400	2520200	2601100	770010	910640	1097000	1057700	1188900	1189200
Q4J9G2	40021	40751	29113	0	58625	28474	50982	34753	49455	44585	37754	0	55143	25752	49844	47009	63097	54948	58354	44645	66810	39139	0	51366
Q4J9G4	43177	86519	34070	55794	76761	186130	59785	84997	61083	97599	60918	73846	189610	0	88150	110530	84397	114040	81488	104370	30602	44150	46920	56758
Q4J9G5	4647200	5129400	4113100	4222200	4340000	4616600	4062700	4194700	3742300	4206700	4196800	4307900	3072500	3289800	3017900	3076400	3138300	3467700	3120000	3385300	3547200	3789800	3549000	3685900
Q4J9G6	2320700	2758800	2462600	2692100	1412100	2036100	3160700	3370200	3323300	3525800	3120400	3348700	1912700	3010800	3367200	3316700	2745400	2759800	1800800	2747800	3702900	4019500	2808900	2857300
Q4J9G8	2499900	2213700	2990700	2693700	3612300	3343700	2006800	1792600	2951200	2760400	3026200	2822200	1160900	1398700	1695500	1654700	1864100	1793600	1260900	1158100	1743400	1689900	1638600	1536700
Q4J9G9	925800	901410	837750	837820	919490	908930	825980	827910	887510	901280	834620	818430	1019800	1004700	973360	980890	1084700	1078500	1032700	956210	1027800	995720	1020300	964420
Q4J9H0	5017000	5169800	5773500	5845300	5011800	5224500	5782400	6157300	6294900	6461300	6055700	6074600	5219500	5229600	5604900	5932600	5645600	5664500	5623300	5469000	5908100	6128200	5130500	5281800
Q4J9H1	358980	358500	331310	316660	382320	357790	378260	352610	392070	396570	366830	344950	307420	304210	325120	319020	350290	334830	298130	297950	346910	331120	295440	283910
Q4J9H2	530070	141210	807270	1113900	881810	1059200	666860	719730	393680	419660	748470	787600	279800	686010	506840	681020	385810	385030	183640	252490	563820	751620	241590	291500
Q4J9H3	1037800	1056000	1196200	1241500	1514900	1586900	920290	995370	1001600	1121200	1139900	1201600	2186800	2096500	1136500	1272300	999050	1069000	1106500	1191000	752770	852840	1057400	1090600
Q4J9H4	842960	829250	910920	862880	989140	880420	901020	913120	1531600	1466700	1107800	1160300	1013800	908120	925910	963170	832780	830270	500290	503480	816000	779430	820690	737340
Q4J9H5	4988000	5132600	5368300	5284100	6223800	6176200	4873900	5006700	5932400	6031000	6415700	6254900	1824600	1658700	1921400	2053500	2152300	2033300	0	1486000	1498400	1502000	1916200	0
Q4J9H6	1177500	1273200	1018200	954710	1033500	1003200	1393100	1335500	1175600	1169100	1117500	1069100	1322600	1120900	1159600	1218400	1219100	1259800	1329200	1301000	1426200	1411500	1115800	1155600
Q4J9H7	98722	108460	239340	229770	321250	231810	113410	136800	75627	114370	168320	160790	94781	114080	102060	108330	82506	69529	72598	70306	33244	23547	78368	64159
Q4J9H8	47062	51267	44717	44458	49731	57524	50029	53450	53065	53898	49405	49037	62524	58952	50113	53925	50832	54075	50182	55636	50178	47158	46703	50584
Q4J9H9	148870	130750	80911	88684	135300	100860	97594	102410	138340	119860	119260	107960	95031	86350	81923	96009	110080	111630	129740	126480	93627	95820	131720	126770
Q4J9I0	5789900	6738200	6197900	6948500	5938900	5903500	6093400	6761900	5706700	6068700	5783500	6435800	7236900	8167300	6305700	7191500	6432100	6809300	7073400	8316700	7251500	7836600	6094400	6818300
Q4J9I1	72957	64073	77111	75394	80153	81769	56992	62299	66632	72767	52623	62029	100110	107500	65362	70352	78935	68120	87338	83323	66488	69444	84170	108720
Q4J9I2	1675100	1748200	2219000	2092900	2250700	2234000	1916000	1929500	2587200	2661100	2663800	2628300	1191600	1248500	1585400	1561600	1633300	1574500	1303900	1284100	1783000	1679900	1667600	1608200
Q4J9I4	498960	500130	557310	573630	675110	676920	529810	527710	601460	610290	624650	652760	441220	403750	492600	513020	470290	485120	423880	419660	387160	352850	424880	393270
Q4J9I5	323540	316570	351720	348290	438150	419840	312950	313470	335830	365410	286460	275230	591300	549950	433930	425210	430320	433790	384620	381990	391270	373510	308690	325620
Q4J9I6	82756	81201	81177	78405	107540	101760	70859	73544	50446	45508	72087	74773	125690	120010	83819	82809	86937	97159	99901	107470	42075	38299	90608	88281
Q4J9I7	644160	743900	752980	806640	828090	832780	690190	732370	866020	895190	837480	860480	354500	406800	470990	499130	478350	544120	423090	399440	496290	509210	584410	531200
Q4J9I8	1325800	1334200	1859000	2018400	1304400	1636100	1619200	1815700	1601400	1744800	1887800	1859700	2334500	2264100	2321900	2307700	1572500	1679200	1631100	1700900	1606900	1796400	1663300	1697800
Q4J9I9	0	84621	0	0	54343	53059	0	23429	0	4375.7	0	0	0	23825	39907	32402	70922	68951	0	31077	29638	32560	0	0
Q4J9J0	65619	68454	44928	51147	49459	43262	64254	66264	70378	71153	47436	47877	45766	43690	49508	53111	49296	50113	57842	59295	63888	58148	59381	60945
Q4J9J1	560180	530530	532490	536480	572000	625770	473750	521890	577250	573330	555740	576650	448810	522900	486500	499800	483710	481210	445050	440870	377400	399860	422340	428160
Q4J9J2	642310	633000	528170	565090	539160	485370	675690	630920	555560	553110	527760	506200	747960	771950	714980	708120	757550	760750	800670	795430	812990	768350	724170	680770
Q4J9J3	353080	341060	409180	378190	398300	402090	374850	321870	439400	423420	358830	351930	368340	476050	562920	526410	456800	442970	203100	255700	395450	408400	380380	369800
Q4J9J4	171470	165990	150500	150630	173040	165660	186920	183580	206780	210610	178520	181480	199100	190020	202440	196970	198150	181720	186130	178600	229980	229860	183260	179210
Q4J9J5	480600	489510	436470	405460	539060	461600	469810	421110	498190	494870	524890	525930	582360	533110	517760	501220	586980	556460	568110	522570	560800	520740	586580	601210
Q4J9J6	485620	514870	335880	320630	434860	403710	413490	417540	475970	447540	408350	391510	486560	438020	381510	383590	403940	436360	497540	506610	428950	402730	465300	468870
Q4J9J7	189090	187000	151980	146120	172650	177990	158580	160330	154750	163870	165060	156740	156630	140440	120880	129050	142110	139810	120810	133960	115740	115650	133780	129670
Q4J9J8	11083	0	21742	25694	0	26155	15311	20232	15877	0	0	0	0	20219	17637	0	16395	16891	16001	18778	15567	0	0	0
Q4J9J9	32811	30405	30585	36343	35844	36881	34959	31994	48578	42049	35253	37821	0	7902.8	17204	19472	20093	24420	28455	21441	21800	22544	19687	20609
Q4J9K1	34856	35926	0	41484	45242	45724	36259	35520	35139	38544	26131	27760	113700	97313	64401	74946	56044	61952	40545	50914	48950	56274	28905	30277
Q4J9K5	0	0	0	0	0	0	0	0	0	0	0	0	0	0	0	0	0	0	0	0	0	0	0	0
Q4J9K6	259730	239470	97199	86263	175420	167210	111600	114640	131290	119480	171710	156100	0	67186	110530	70148	119990	96103	135470	105690	101310	96207	203870	204390
Q4J9L2	59332	53776	51368	49894	61626	56936	25112	25124	37701	32571	31965	35382	17675	22792	35568	36597	51129	53115	27703	24920	27951	30993	31708	34350
Q4J9L3	24036	22328	36671	31591	42959	32505	18610	15809	38513	38640	39799	36793	33126	34070	31037	27568	34126	37466	35304	34980	28006	26922	39713	43952
Q4J9L4	122840	113970	193700	215300	229470	224490	28973	27765	26675	21507	26175	18960	73165	71280	64162	65974	205330	189620	64942	68717	19024	18810	41240	38905
Q4J9L5	343410	349260	345160	352370	430300	398640	354220	375470	478480	423710	471790	440150	1542700	1475700	1726100	1730700	2078700	1953600	1108600	1151600	2379300	2191800	1859800	1847400
Q4J9L6	91417	80846	106420	93104	118980	113760	92629	90495	74196	80349	112140	116390	128100	118520	137070	146370	143630	149240	125940	125710	103020	105300	160440	138870
Q4J9L7	476250	428720	501300	398210	511410	453350	716960	654200	690330	633660	649220	565950	129820	110480	185010	184230	219770	185490	214530	191160	331510	282260	270150	269100
Q4J9L8	0	0	0	0	0	0	0	0	0	0	0	0	0	0	0	0	0	0	0	0	0	0	0	0
Q4J9M1	82156	74877	108110	104810	129230	123550	71218	79123	99189	98921	93449	90890	530590	505600	467270	466640	504540	497640	400040	384600	441900	411970	437920	383030
Q4J9M3	321610	327610	380790	387900	417700	422510	314560	312720	429730	404950	406540	380450	2524300	2421600	2500600	2468700	2638000	2618200	2364000	2396100	2676800	2621100	2537400	2497700
Q4J9M4	18828	15079	16778	19040	15491	16800	19583	19560	29430	18423	21586	14438	14408	0	18892	16445	19390	10970	6870	0	13499	11382	16685	11044
Q4J9M5	108070	113780	175690	171740	216910	203900	100490	101940	149560	156010	165510	167840	112790	102160	96305	95313	97998	99874	87771	86986	68830	69635	118260	117580
Q4J9M6	834330	864320	1333300	1395900	1345000	1381900	1022300	1043300	1302800	1436400	1366600	1398500	745930	815800	859530	890030	854470	919500	653240	718960	968500	943570	840230	905340
Q4J9M7	820360	791840	953880	932020	1061200	1008800	762170	753190	1002200	996900	981230	982630	486810	442260	647130	661620	705390	700380	524480	532420	648800	667520	633100	643830
Q4J9M8	673960	631950	967480	953790	1076900	995880	631760	556150	934170	908970	857410	767930	679470	625830	965420	977500	915160	905270	539290	506210	924290	841920	677420	700400
Q4J9M9	109620	112530	112080	116920	128770	108070	111200	93263	105770	107810	102260	105570	132670	112500	174600	143750	151570	149600	123220	113160	122770	104590	165350	164280
Q4J9N0	75013	89836	100270	99683	92811	93175	81156	95378	102690	113410	89213	99590	88307	72969	85034	89150	98212	95498	70265	78795	83897	101030	80042	79347
Q4J9N2	48583	42473	24046	24162	57451	50109	22604	19653	35051	27747	31444	28643	30098	30877	29787	21532	29551	27390	25414	30170	20422	18088	29049	27089
Q4J9N3	48342	0	0	229150	0	132190	0	0	0	0	0	102660	0	0	0	0	0	0	0	0	0	0	0	0
Q4J9N4	1589600	1710800	1257600	1599600	1233200	1468200	1396900	1513400	1158000	1215100	1053000	1239900	1013400	478840	859130	781970	1088400	1150500	1015000	843670	749780	888050	1258900	1004700
Q4J9N6	114140	120560	140300	130570	184130	186800	103170	95145	207020	209390	177300	188410	80320	65360	103740	109050	110840	104370	69163	70145	96795	104140	101810	104830
Q4J9N7	95064	83706	100620	88666	104170	107850	80684	79951	89984	89004	92872	86246	56705	44647	83549	74661	84496	71609	90895	94644	82017	73804	78548	70475
Q4J9N9	347110	397840	865790	886430	653610	603620	519650	441980	150570	209710	459990	689910	307380	390960	358210	306230	384460	570980	207010	150900	266680	151010	205530	194790
Q4J9P1	1179900	1119300	1065200	1066600	1172600	1136200	1211100	1141200	1126900	1113600	1091700	1086900	1326700	1390300	1203700	1133500	1198400	1151800	1210300	1215100	1328500	1248100	1116600	1092800
Q4J9P4	66592	69840	67183	61876	68564	68626	64756	60289	60446	69438	67458	67526	66097	65083	66798	67373	72717	75299	66168	74683	50381	53587	57107	71486
Q4J9P5	2304500	2347200	2956800	2823900	2982400	2795100	2491400	2476100	3205400	3045900	3217600	3217400	1228600	1143000	1520200	1606000	1836700	1759600	1276300	1301700	1726300	1686500	1865800	1847500
Q4J9P6	75096	76282	66198	75420	53801	79875	74153	82894	91659	90406	79503	81504	71624	84445	75917	88580	70265	88520	81133	94106	96381	100400	77715	90258
Q4J9P7	55894	53963	60038	57129	65204	73976	49265	48147	48297	56693	57473	48290	49164	49853	32392	44521	36355	37995	30544	38396	28557	33486	21492	27589
Q4J9P8	40554	38136	34592	33551	29518	31128	22171	24817	19810	21390	21746	20372	28128	37603	35139	38348	36170	32354	25774	29393	30481	33795	22571	22859
Q4J9P9	26865	29151	33731	28687	34756	34979	26542	29368	43488	46718	30674	30433	12934	20610	21184	22452	25203	25616	20210	21442	18245	17662	22614	23625
Q4J9Q0	143510	141150	200700	175180	195190	172260	145210	143490	207360	197940	155810	150670	128810	130700	115580	119200	136620	134670	122750	113940	114180	109880	116450	117970
Q4J9Q1	97637	84212	0	147800	138890	150670	78783	68850	45021	0	73524	78168	50382	89202	58993	0	45950	47799	64300	47545	60238	0	39400	50531
Q4J9Q2	41625	40956	43843	39560	58832	51644	37771	40827	58693	54898	69481	70356	3319.1	3636.6	9577.7	9260.2	17687	14920	11906	14968	13723	13087	17081	16003
Q4J9Q3	8309800	8497700	8679000	9464300	7442400	6185200	10807000	11402000	10703000	11423000	11189000	11155000	7788300	8197900	9341100	10900000	8875200	10340000	8729900	9342700	11609000	12367000	8287600	8607400
Q4J9Q5	3215100	3130500	2837700	2920200	2564600	2356900	3467600	3336900	2791300	2883700	2404200	2466300	4083200	3775900	3118500	3186000	3008300	3101500	3655800	3601700	3382000	3359300	2996700	2964200
Q4J9Q6	3202100	3277800	2482000	2517500	2719500	2782200	2457800	2451000	2763200	2704700	2302200	2299600	3052300	2952300	2694600	2686800	3200000	3139400	3260900	3197800	2437500	2388800	3329400	3172700
Q4J9Q7	1102300	1078500	884130	897630	783370	775600	1086600	1128000	1101400	1041200	862270	897020	1212800	1184000	1128700	1182000	1236500	1267900	1284000	1343200	1252900	1271600	1346500	1256400
Q4J9Q8	149310	165750	129140	144340	125480	128680	122860	154400	164070	160180	132680	149230	135240	152180	143180	156280	154930	155070	153450	164090	159510	167910	192030	176240
Q4J9Q9	485860	501000	468380	499930	431420	465250	566240	517770	452020	480220	382530	400570	860860	908780	604510	660450	720630	651250	604710	579400	703180	624440	474680	490080
Q4J9R0	100130	78217	86714	79827	82362	68920	96716	77711	73621	93611	68906	63504	130800	99434	113010	89097	83591	94499	98148	77385	105060	78160	74225	64814
Q4J9R1	411550	393990	414240	367090	428760	388550	411160	385030	401160	409020	406340	390230	373410	349510	375280	360190	422080	402630	394230	364650	420410	387450	411100	399850
Q4J9R2	1820200	1842100	1725100	1756500	1835800	1806500	1621100	1665000	1770600	1812800	1771200	1826700	1539800	1562300	1743300	1862600	1960400	2017900	1721800	1836300	1882900	1805100	2174400	2046400
Q4J9R3	1701400	1526000	1505300	1428300	1615000	1624500	1577900	1576100	1614700	1690000	1622200	1562000	1068000	1002200	1267300	1290500	1321600	1291700	1217400	1207700	1305800	1381900	1126200	1178200
Q4J9R4	3184500	3205400	2970400	2892900	3078700	2846000	3217000	3076000	3282400	3130900	2890800	2834800	2427200	2279600	2503800	2386100	2576000	2572100	2483500	2432000	2723600	2552900	2350700	2351900
Q4J9R5	2062300	1966100	2394600	2255000	2643500	2316800	1935100	1921800	1795200	1712800	2490200	2360500	1127500	1060400	1396800	1431600	1571300	1519500	1120600	1102700	1052700	992300	1451300	1390900
Q4J9R6	313460	339530	283840	268490	317460	303200	272110	273040	293810	298360	265390	265990	256450	228380	315410	306790	337320	334310	254150	260440	300590	284550	304730	290970
Q4J9R7	548840	512980	548040	510310	587120	592360	441530	469700	714410	721360	650920	650560	255790	239590	283140	301930	333490	329430	277110	310270	335270	332820	334620	335670
Q4J9R8	353550	333400	224270	238010	323490	321520	250260	251580	250710	254980	277370	262940	252970	253340	266200	264630	311330	291810	322400	307390	310970	299690	281490	282320
Q4J9R9	3006800	3348500	2743300	2824100	2895600	2893000	2904500	3128400	3258500	3339700	2935200	2931200	3000900	3036700	2760500	2923000	3016400	2949200	3266500	3435000	3048900	3040400	3200900	3072300
Q4J9S0	2246500	2431400	2562600	2501700	2798700	2845200	2213000	2274400	2005300	2200000	2925600	2837900	1373600	1317500	1719300	1718200	1788500	1893100	1220300	1274800	1290000	1290200	1770100	1751800
Q4J9S1	148990	166290	130920	145930	164020	157640	123210	130420	154620	144190	128310	144010	101340	105630	119380	120110	141480	153940	125140	127540	102850	103240	117390	124630
Q4J9S2	415120	398130	468360	435450	488690	483980	471030	462870	486370	510750	534340	532540	274900	262260	357200	346430	410090	397550	298820	315900	373970	341310	366050	373260
Q4J9S3	593830	558430	615020	600680	720290	707770	528400	501900	627050	634890	623630	602830	287700	280420	326700	327420	365210	342410	259160	258950	335280	319240	350500	335470
Q4J9S4	1877200	1939300	1814400	1979700	1884400	1778200	1943900	1808500	1897600	1981500	2039600	1923700	1240000	1031300	1251400	1175800	1317100	1292200	1157300	1083100	1460000	1376000	1430200	1407000
Q4J9S5	1166300	1138800	1064900	1053400	1300900	1123600	1119300	1037300	1320300	1268800	1228100	1177000	712040	713370	804520	812790	796150	819040	664270	676780	807130	794870	873890	859500
Q4J9S7	1801	26061	26283	31050	33865	28886	32889	26865	0	37835	48454	39031	35761	0	0	36630	29183	33198	37672	29696	24430	24472	19861	31544
Q4J9S8	709580	672920	738770	737500	970410	917300	648000	628250	603360	591250	622610	671110	1143000	1090700	505700	504000	483100	476980	940680	927870	381520	383340	594000	589480
Q4J9S9	55530	55644	73466	71013	91681	89243	48132	50066	78084	81296	97927	88179	24532	23821	36306	35873	46903	44470	27370	31002	39097	37977	42932	46138
Q4J9T0	573610	551700	449680	409720	458360	430300	485300	465040	473340	466740	412270	406050	482890	400290	514060	479230	515990	501900	531890	496390	541130	511650	464120	435390
Q4J9T1	34203	29861	31544	40844	48807	43544	27245	28977	51826	42513	46803	40633	22882	0	22621	24820	30409	27683	22691	21333	41280	50821	56544	56164
Q4J9T2	105170	108800	88143	89679	110870	97236	91812	86927	117610	110750	97779	94751	86453	75475	106910	98873	116520	110310	89158	93168	105800	95252	96724	99922
Q4J9T3	59459	61237	52377	51413	68276	58642	45313	41075	43703	34688	47178	40502	78304	83457	56263	56050	63156	51943	76301	73315	49657	50515	63555	66010
Q4J9T6	149090	148130	76201	79652	108070	112250	34252	34731	47005	49014	35524	35163	140810	134530	157790	157130	152860	160320	104200	111390	90060	89622	127630	133240
Q4J9T7	148810	170920	141830	160530	145120	161590	152840	166810	149500	152870	152520	162480	171920	185060	184250	198150	201920	194800	177340	200210	151940	164060	176440	197930
Q4J9T9	638250	655480	611540	639770	680770	638890	608650	613630	666680	713570	660620	687830	584150	550990	603700	642840	602340	634830	621820	648540	659690	658290	649830	610870
Q4J9U0	138640	129820	138800	135110	176200	168760	144970	127670	112120	105370	123370	123530	264850	218150	150820	141830	101070	111870	174660	158580	97565	95086	131440	119760
Q4J9U1	380400	324980	359010	323170	475600	420570	305380	285530	388400	362350	370990	350660	127590	123610	144530	137160	159800	152660	113990	107390	136470	123230	167080	138500
Q4J9U3	3043600	2877100	2710300	2922300	2961000	2733800	2537500	2731800	2906800	2690700	3013000	2962300	1971900	2349100	2362700	2281800	2540400	2495100	2616100	2498900	2615500	2777200	3185600	2946300
Q4J9U4	210810	206850	206560	192550	254700	238460	183510	198400	227380	221720	210500	204260	178790	173960	174400	168020	193250	184440	188490	194970	200780	184940	175300	173810
Q4J9U5	2272700	2310000	2249100	2221300	2307800	2385800	2054300	2040800	2252600	2278800	2188400	2144100	2125900	1937200	2580800	2402000	2464000	2713200	2347000	2349200	2822700	2574200	2346200	2362900
Q4J9U6	242510	227290	192310	189560	239690	200960	225430	190320	232010	238410	233200	243170	196120	176040	168230	164670	200800	198470	206070	190870	206120	203230	218730	209060
Q4J9U8	6987800	6490000	7696800	5685500	7377400	6165600	5959700	6048900	5569500	5954600	6774800	5821600	5464100	4930500	4922800	5894800	4514600	5292600	6194600	7008900	5520300	6234700	6477100	7107200
Q4J9V1	221490	215230	168620	173520	210180	203510	184700	194240	216150	209740	192110	203490	151270	143410	159970	167160	182470	186720	162760	159320	183800	171670	171270	163020
Q4J9V2	512830	527630	459870	415150	574290	566400	543620	551370	712360	674540	646370	667520	326570	314890	456710	473030	532050	548370	457060	477470	545400	567010	676130	649450
Q4J9V3	1689400	1755600	1679300	1798500	1588300	1940300	1658100	1884000	1769800	1790500	1600900	1806300	1876200	1846700	1821600	1835200	2070200	1934200	1800300	1772500	2002900	1966200	1641900	1731700
Q4J9V4	1143200	1103600	1218900	1134400	1260900	1274000	1216500	1134600	1274200	1327500	1259100	1161400	1182100	1034400	1120100	1037900	1184800	1124300	1123500	1074700	1144500	1032700	960350	991120
Q4J9V7	100220	115120	67320	63235	116950	127460	79011	92505	80257	106570	109430	116690	61561	57611	67195	75510	104110	115250	72541	83590	90594	99881	108300	97979
Q4J9V9	286820	265270	293980	289100	430110	349000	272650	265660	355140	309970	313250	310460	190990	175390	203250	203950	215550	217340	189310	171080	180920	169440	224170	191140
Q4J9W0	1163100	1430100	1445400	1689700	1312800	1476900	1520500	1560000	1391600	1601200	1424500	1569400	1550300	1738700	1636600	1773400	1687800	1669500	1329500	1496100	1795500	1820500	1316900	1699700
Q4J9W1	18881	17863	20943	23168	16358	22055	16920	21170	20603	24994	19161	23953	0	13996	19914	21957	18930	24509	12333	20591	18753	22092	17517	20286
Q4J9W2	0	0	0	0	0	0	0	0	0	0	0	0	0	0	0	0	0	0	0	0	0	0	0	0
Q4J9W4	1018900	1050800	1080500	1033100	1365800	1298700	653860	655400	725840	755790	844790	839530	329710	286430	410630	432350	508070	505500	319120	311760	295220	285730	476260	474630
Q4J9W6	54088	54192	66061	72919	85059	72286	47590	43828	74958	73651	69387	68299	19176	29411	41499	46025	52000	49405	27575	28226	37785	35852	48181	45882
Q4J9W7	695130	697880	686950	745450	775430	765710	632480	654290	765800	793940	833870	874210	349890	375870	485560	508630	519060	575320	421760	448160	552170	545390	595710	614260
Q4J9W8	213330	197550	217780	181690	253570	221610	161410	146930	225600	196910	191050	179650	217000	139560	218610	211990	225100	225220	227290	207650	190260	169390	188060	175710
Q4J9W9	354290	353130	632240	819660	0	698300	0	524730	403880	475920	423210	676840	580560	0	572350	0	476960	513800	409980	420450	475780	685430	521000	454450
Q4J9X0	37898	33740	0	25865	0	30551	25576	24706	38602	28110	33863	28329	38295	30507	36466	30445	37945	36578	45293	45721	35068	30157	45754	39602
Q4J9X1	152590	142600	286110	257300	233960	274670	138180	181630	285830	263470	336520	331210	46084	48942	67661	60352	74574	80254	42690	58283	55640	82918	82715	94195
Q4J9X2	143100	114840	140750	125830	156590	144620	124460	119440	171060	163660	143460	136750	76026	79693	127810	127510	128930	129470	79619	82723	127260	125430	117600	113720
Q4J9X3	0	0	0	0	0	0	0	0	0	0	0	0	0	0	0	0	0	0	0	0	0	0	0	0
Q4J9X4	221240	223820	278820	261460	299800	265880	231720	220540	293010	285040	311720	306660	223610	216800	266980	262360	310640	319340	192010	189800	292030	276440	353350	341900
Q4J9X5	156420	136060	115220	129030	179800	165840	94173	116920	168240	162580	128330	143550	58254	67344	103090	90209	143630	126850	113570	78580	128800	127550	129700	133750
Q4J9X6	78383	74829	83263	91785	95749	94784	81008	79710	101080	86217	83966	83700	107700	107150	94094	92129	111840	98586	90502	93924	95192	93654	94629	86202
Q4J9X7	209210	155400	219420	154450	0	162550	0	150950	118970	93142	170370	115370	363670	217430	195770	148780	156750	112890	210270	165820	233620	168330	117120	121070
Q4J9X8	137580	144910	98561	83993	96395	83079	113420	109590	101130	96063	110240	90547	148280	160460	158580	130410	150710	148970	206440	184110	164700	142950	146600	154290
Q4J9X9	802890	783820	907780	868200	854120	830080	776480	765930	447370	422040	788920	792210	774890	752610	803390	824800	761670	776850	761520	775110	552410	572790	645970	680440
Q4J9Y1	76479	89476	49549	69016	70211	77654	74258	85607	84137	78843	78413	85514	58862	64239	76219	71844	84877	77355	87216	78420	67636	79545	79147	79013
Q4J9Y2	840740	961600	1056200	1040000	1057200	970550	926550	1064400	1188400	1160000	1144500	1208900	706160	837820	923250	975300	848490	951110	877830	866290	1003800	1061500	1023500	1047400
Q4J9Y3	195700	186150	186890	205150	265180	280190	158960	154640	169810	169940	152200	142060	445720	493670	241730	256470	231740	224280	280160	281730	198000	202520	238280	241470
Q4J9Y4	66188	0	0	0	61301	0	54967	0	93309	62307	72365	0	0	0	0	0	0	0	0	0	0	0	0	0
Q4J9Y5	1008100	1207200	981230	1235000	1146100	1173200	943020	1028000	783700	900640	859040	857650	1276900	1308500	1186600	1123800	1197900	1227200	1366600	1277500	939680	1066000	586540	763830
Q4J9Y6	51792	25780	55265	50046	59187	48821	35097	30536	48326	33588	46950	35688	28522	30255	56186	45640	46720	0	36746	25931	42618	28480	36834	47578
Q4J9Y7	508210	452920	485090	559900	616310	490410	549890	413780	452620	363250	508980	461920	579480	612660	468220	504490	352040	306330	398840	391160	427310	362460	405210	445630
Q4J9Y8	2391300	2285900	2347800	2350200	2067900	2083200	2576900	2409300	2049700	2188100	2308900	2263800	2836800	2696300	2580300	2552300	2356700	2383600	2745300	2664000	2579300	2508700	2096100	2187000
Q4J9Y9	2508400	2402200	2194800	2168500	2276600	2330900	2345300	2403500	2327000	2431200	2153500	2191700	2646200	2517800	2430700	2504100	2482100	2542200	2615200	2577400	2522000	2548500	2163600	2203700
Q4J9Z0	1302800	1345600	1381600	1364200	1611200	1633900	1423200	1458400	1450200	1526600	1316800	1356500	1709100	1711300	1323300	1372800	1360000	1401900	1238700	1226300	1350100	1412900	1340200	1386400
Q4J9Z2	823960	755850	709950	792990	738780	699180	757200	821380	862290	858960	703350	825570	940630	932150	869250	929560	899040	972590	980470	1035200	925470	927360	936420	937220
Q4J9Z4	1981600	1893400	2097600	2100100	2135100	1989200	2172100	2003400	2341600	2346700	2177200	2159500	1840200	1840000	1937000	1867800	2069500	1911200	1706000	1699300	1984700	1950500	1683200	1648300
Q4J9Z5	63021	62483	66134	53234	111030	98142	59086	45670	51789	62567	80265	73207	0	0	36059	27322	38462	33900	28952	30838	48828	40711	29034	31812
Q4J9Z6	493050	444420	661860	646410	645670	669480	480350	492910	777160	786890	593220	582290	389460	353900	448010	440910	400660	413690	227990	201600	356540	346460	334180	326300
Q4J9Z7	1037100	1039000	1170200	1174900	1254600	1251100	1034300	1019300	1477500	1394000	1404600	1364400	861930	747010	1223200	1251800	1247300	1278700	978100	1021500	1452400	1410200	1266900	1325700
Q4J9Z9	2308000	2329700	2363100	2325600	2256400	2271400	2325500	2296000	2345600	2292200	2402100	2325100	2112700	2126300	2323100	2375300	2317300	2456500	2157100	2239600	2479500	2547200	2133800	2298700
Q4JA00	187040	257390	179410	198640	330020	352970	121480	145600	141940	119900	132210	173490	342130	638500	146780	155270	126380	191410	261810	306810	137090	103520	251780	243380
Q4JA01	2180500	2120000	2037100	1858400	2192400	2051900	1835600	1909000	2138000	2130300	2005500	1850700	2170700	1896100	2162400	2278200	2289500	2249800	1951000	1972700	2044700	1938400	2008600	1942900
Q4JA02	311280	273670	338440	300700	349460	315410	312400	278860	389410	342750	353530	322750	187250	182750	248870	239910	250330	244600	200960	203650	257020	242620	226120	234810
Q4JA03	317270	296560	322270	316320	400360	404760	326090	318470	340330	349070	332790	346810	307380	321050	255580	261630	237140	251700	276900	278300	284370	269750	266740	271750
Q4JA04	1150500	1184500	1232400	1186400	1294900	1228200	1241200	1250700	1296500	1212900	1196600	1119800	1608600	1454600	1544000	1415700	1534100	1462300	1265600	1143600	1636300	1440800	1268900	1242400
Q4JA05	0	0	0	0	0	0	0	0	0	0	0	0	0	0	0	0	0	0	0	0	0	0	0	0
Q4JA06	489350	454950	500110	460470	483890	479090	457730	434470	326540	318760	489820	455480	365960	349210	443220	420900	465670	440270	476080	438880	236670	223980	421390	416420
Q4JA07	1307200	1193800	1251500	1168200	1270900	1228100	1262100	1252400	1439800	1383200	1283000	1224500	739110	696950	777410	740980	816920	757570	821180	798650	799420	782390	813620	751610
Q4JA08	801420	771500	774920	725470	775410	727170	847850	785000	865020	838210	875930	772460	829350	678600	832760	812100	875620	840710	805360	773220	965770	900510	828270	772600
Q4JA09	751380	676220	643330	719010	764540	679620	673240	620430	794720	735570	720830	682080	700380	663300	625670	590910	665210	623280	760510	699410	698720	660100	748770	629480
Q4JA10	515070	456320	302450	292690	452880	321660	381350	329680	422100	384270	343310	314740	370020	298400	292960	285650	331690	319400	354980	353090	327800	291030	405400	351930
Q4JA11	252480	266240	259920	259690	257460	271750	239480	252180	297640	297840	276090	275310	211640	205990	183110	201460	212230	211790	208250	206000	210690	217980	185130	206350
Q4JA12	389600	377140	300770	289070	310030	267150	371040	351420	399870	349880	277550	250580	485930	466650	433780	466290	413090	412510	369020	370790	475450	476440	346800	366960
Q4JA13	376160	367520	305760	297990	423720	386720	389710	371040	409210	411170	406130	373000	418570	358790	418810	395950	455990	437710	399370	401570	476640	442740	444000	432770
Q4JA14	2206900	2090300	1961300	1969500	2045500	1860500	2238200	2181700	2063000	2050700	1936100	1824600	2807300	2756900	2403300	2352900	2406800	2310500	2983700	2939800	2395300	2257700	2307900	2169300
Q4JA16	367240	422680	354230	349310	366820	355660	384090	408250	436440	434430	379630	385850	449620	384140	394460	382330	401720	410570	408940	393180	408570	366070	390120	371830
Q4JA17	62445	57619	79546	75452	81160	84012	61136	60317	78174	70769	63698	64778	115110	102950	75717	81381	67201	64912	50482	54059	45871	46654	51350	42693
Q4JA18	0	0	13709	12505	25510	20534	21269	28250	27003	32292	11803	0	16808	4195.4	24782	20146	33933	33475	29187	23350	20201	15247	0	0
Q4JA21	611260	561160	773890	745570	886190	842460	738990	744080	855160	867340	689600	728800	1419800	1275400	1002200	1037600	943190	976090	485740	498150	900630	860160	616630	632950
Q4JA22	4143300	4408200	3746200	4002000	3469300	3953800	4155000	4744400	4104400	4435600	3836800	4061600	5008800	4989300	5048400	5535400	5171600	5513400	3776400	4085600	5434700	5806500	4707100	4930700
Q4JA23	2371100	2326100	2119900	1864300	2133100	2156700	2191100	2043900	864350	785570	2159500	1948600	2069100	1490000	1972000	1877800	1979700	1812700	2114800	1873800	915570	875630	1790200	1618000
Q4JA24	377560	482790	285040	262510	250080	396140	332950	388360	381690	372960	297170	344820	373400	565880	421630	426210	400810	414200	403240	469250	382020	363150	397240	381880
Q4JA25	157740	175070	159150	145450	175370	165590	142250	152690	169280	173120	119440	131280	354450	334510	235770	256350	266700	273930	252960	271530	229600	236960	218810	210140
Q4JA26	399320	407760	286960	297420	304590	302380	342280	362680	349300	342020	314900	323300	376130	349430	378190	372620	408320	418820	417080	419140	396510	391690	408900	422190
Q4JA27	11736	9668.8	21714	22144	0	20604	13766	14825	36264	29153	22544	13092	0	23370	26355	18687	23138	25887	18473	16554	13245	0	10216	19349
Q4JA28	405120	392290	397800	406660	584430	548220	431420	388580	376310	343770	419360	379260	818630	778510	565860	572850	514600	504810	669790	632260	410410	414610	602180	546490
Q4JA30	528080	481880	522340	468770	629290	597930	498830	487660	441570	446200	505000	478540	515280	431420	438090	442510	442260	425810	411270	367350	312930	288610	326610	359030
Q4JA32	66540	58957	56574	34800	75568	54452	61735	48042	70741	61842	57040	47307	76479	47659	69337	59041	76586	72373	97088	78426	75365	50925	72144	59888
Q4JA33	1151200	1178900	760450	760560	984810	983210	939840	910460	684840	691850	913120	935030	1288500	1185700	1096300	1137000	1227200	1222500	1349000	1341200	1053800	1066100	1110800	1141900
Q4JA34	275640	242510	218290	243170	206110	215000	218300	227620	228030	197650	206800	196370	292120	297220	302330	299640	321140	316590	325850	325640	307400	298380	302980	261850
Q4JA35	77654	63859	75666	84497	70621	68010	102000	92149	85330	82894	71581	69797	133610	133020	110550	110570	108300	102360	121190	124880	119840	120150	79108	90241
Q4JA36	327530	305930	266290	281520	338680	315920	307790	301400	255050	233230	321750	285120	392850	339880	391920	381380	367970	351900	335480	341670	223050	232680	325030	307790
Q4JA37	3683600	3927500	3468400	3413200	3910800	3691600	3518600	3593500	3694900	3628500	3681700	3577900	3463700	3424900	3350500	3381400	3605100	3601300	3669800	3639500	3635400	3583900	3590400	3559000
Q4JA38	4245800	4086900	4255200	4049200	3934200	3892300	3914900	3931100	4038700	4039700	3937400	3897000	3949200	3892000	3829600	3955800	3760900	3862500	3900300	3884600	4100500	4090600	3633500	3625300
Q4JA40	6002400	5838800	3362700	2830100	4895900	4520800	3139900	2876500	2687900	2816100	3230900	3235700	3428800	2782600	2580300	2810300	3150200	3322400	4807400	4466300	3040200	2953800	4818100	4615300
Q4JA41	500760	542610	503740	537470	550050	512570	587380	567110	628760	637130	655260	619940	493000	463800	485730	493790	460220	460230	523400	513070	652160	603730	469970	506050
Q4JA42	2908100	2855500	3539400	3589100	3537200	3411600	3198300	3107000	3522700	3576400	3218800	3276000	3112000	3040100	2811600	2884500	2870900	2889100	2554900	2739200	2921000	2687500	2491700	2473000
Q4JA43	1716500	1988600	1658700	1738300	1665600	1598200	1540200	1782600	2413800	2306800	1907900	2018000	2280500	2184000	1667500	1717500	1355400	1539900	2137600	2199500	1410500	1461600	1711100	1910200
Q4JA44	1912200	2022900	1639100	1597600	1787800	1651500	1427800	1571900	1583300	1515000	1418100	1317900	2343900	2314000	2373700	2531000	2199600	2210100	1711600	1829100	1772500	1630000	1620600	1662000
Q4JA45	441510	445370	408910	412600	440420	424700	436520	418520	454340	454790	445360	443790	390080	343970	363230	357030	393470	390030	296960	297580	392030	361080	364280	368630
Q4JA46	569630	573350	636680	639270	510990	522250	676670	654260	652590	639050	581070	614630	750470	734830	694970	719210	715690	715740	724080	739140	777460	780870	675180	699740
Q4JA47	1171800	1207100	1067800	1088000	1108300	1089000	1005200	1019900	927300	854080	925710	925950	1488700	1397700	1176800	1216500	1221700	1213800	1584900	1612700	1181600	1179600	1411000	1306600
Q4JA48	101290	95165	106060	98505	117420	114540	82378	77285	90129	89836	80617	78691	102450	100130	78897	77234	84844	80689	82394	87385	73376	74843	61967	56869
Q4JA49	109190	47293	51573	107780	58513	56412	47175	51507	49705	49560	54231	51049	66923	73167	63713	62053	44225	61086	68980	65251	73839	91054	65855	44610
Q4JA50	166560	152230	189220	174250	201690	161100	203250	164770	200430	197640	197800	191600	178240	147700	183980	174370	192960	188650	175250	162100	199390	179110	186490	166110
Q4JA51	57461	59776	41199	42957	63058	52591	47107	45010	45264	50350	47280	44830	55039	45912	55297	55144	66814	65947	52807	51372	67398	63859	62574	67625
Q4JA52	660220	620070	623590	596750	581630	571490	553060	610590	636590	658940	565650	604460	502300	487050	568720	579860	552000	568950	603690	658250	600910	572270	494580	508300
Q4JA53	145640	166270	171130	162960	174020	163420	135010	142850	157340	191590	133710	163690	188500	192210	153330	167370	132680	157020	142610	165940	134990	143510	121170	128090
Q4JA54	1552400	1610300	1271400	1386000	1387600	1437500	1315200	1472700	1532700	1531500	1341000	1427000	1319800	1429000	1444800	1514300	1478700	1523200	1494600	1566500	1609800	1594100	1345600	1458700
Q4JA55	780270	788120	738700	649980	734170	677650	790810	719780	817800	812580	747070	719830	739060	641600	686450	683260	692170	741560	729740	726240	761830	718410	763580	760240
Q4JA56	113190	113860	68662	60887	87326	79726	83654	77057	63924	66348	71073	68640	117730	100070	103360	102020	117400	111150	136570	131580	105290	99929	102510	104240
Q4JA57	926140	870920	727580	774410	747090	722160	849340	866200	972150	993270	719100	684610	960340	1250800	756620	768020	822810	805750	1013100	1083000	822880	846300	792620	760600
Q4JA58	0	0	13943	16675	21853	31595	0	0	0	0	13446	3289	87076	124230	0	20071	15990	11041	32601	23121	0	8524.8	22703	0
Q4JA59	281230	250250	276990	314250	275940	275510	268480	274080	275050	271130	282520	275620	257960	253520	252670	254780	254320	264060	289100	254550	273700	280880	244720	232690
Q4JA60	101480	91118	94999	87198	105390	90823	97765	83525	115700	94182	101020	89276	82344	70895	85269	81444	87503	79193	80771	85515	87079	84146	92888	84160
Q4JA61	132660	123060	169830	170890	159490	165300	165460	171040	179730	188440	162610	163850	208790	196500	157550	173170	154050	171030	126870	122830	164390	162860	93810	107300
Q4JA64	46575	51864	50384	70054	62292	323890	306290	330150	375690	452290	533590	382010	339790	332270	336650	292100	293350	545780	559010	387520	377550	359840	335890	502600
Q4JA65	361690	390220	297230	307880	349830	346940	321440	357080	358280	374570	319800	349690	328270	324390	321940	327650	339690	367590	345440	367300	323850	331420	332060	334530
Q4JA66	299800	249500	238020	248210	321200	304080	245060	237490	203030	210010	246510	203710	350870	311000	286750	266200	282490	254210	390090	362650	257200	259230	257800	261840
Q4JA68	168440	167570	177140	189470	166300	168570	179090	188460	195250	198670	172940	181520	202330	202380	188190	194430	189380	201610	179360	186650	177010	180500	185960	192370
Q4JA69	697330	741850	509840	567170	558830	590200	693560	707410	580130	678380	537910	554570	656900	630010	642200	678490	676880	710270	780170	829320	714360	698310	614320	647120
Q4JA70	1125200	1215500	1007400	1057100	1051000	1113200	1006600	1073100	1086100	1135500	1041900	1092800	1064200	1192100	1096900	1116000	1308500	1205200	1271700	1291300	1386900	1306900	1286500	1323600
Q4JA72	25284	263290	226920	258710	238740	251920	248990	250580	244840	238710	231550	228870	237510	260260	223660	228240	244240	238770	241190	259540	259600	237470	242750	232370
Q4JA73	111140	84643	110430	110010	0	60502	62522	118760	104950	93377	78909	77807	98896	100280	85693	115580	97032	84369	52101	62688	82109	50446	78788	61074
Q4JA74	129320	138110	267500	279430	205290	265650	123760	156420	209510	290870	201910	215120	199840	212640	211240	211430	180900	205770	232710	219470	135780	184500	117790	158550
Q4JA75	187680	151270	139530	126770	195420	171270	161820	121570	195530	176060	164550	143340	149190	156800	134430	113950	154670	130280	148000	125520	151650	111510	150780	122480
Q4JA76	1258600	871590	651250	816030	1091200	891420	855520	772580	927540	826140	1006000	769160	406220	413240	659060	553990	718920	696560	906480	667670	931840	689830	900330	695110
Q4JA77	244290	228870	154410	158600	208180	178410	204310	190890	203530	177900	200340	188260	183760	164490	179280	184470	198880	187200	261620	239070	205880	217290	260120	236800
Q4JA78	268060	270510	156260	161580	164700	164110	233780	235500	184230	180920	160720	147520	357360	360200	330170	332140	361240	365140	426900	443840	483740	492670	355670	362210
Q4JA79	4263.1	0	0	0	0	0	0	0	0	0	0	0	0	0	0	0	0	0	0	0	0	0	0	0
Q4JA80	0	0	0	0	0	0	0	0	0	0	0	0	0	0	0	0	0	0	0	0	0	0	0	0
Q4JA81	345080	345720	331800	335910	381180	357000	335900	347770	374340	385780	314080	320990	451820	407060	371140	390060	406580	407890	346400	352600	354120	360140	281560	275070
Q4JA82	347380	325850	307130	309560	291400	302040	308130	299390	353010	327910	302170	302290	400370	369940	341350	342790	344200	367760	356310	348910	339900	360790	334370	303660
Q4JA83	179030	195410	211320	128050	134390	715860	666590	496690	496460	639310	645910	567340	562680	604620	628570	599840	603040	450640	418220	569480	548870	613780	625830	585560
Q4JA84	954050	1023900	918240	874300	948470	1043700	922720	1004300	992140	1084100	975150	988900	1034700	893160	952650	944920	1008200	1055700	989150	1072200	1021700	943150	943690	911120
Q4JA85	73402	69483	73274	71685	74510	75255	79278	76652	64844	71811	73024	68915	75325	72357	66847	63999	65006	65225	79819	73574	68746	69413	59182	58630
Q4JA86	918900	1003500	931110	856010	946950	885820	930570	926250	944940	984720	856280	892950	920880	861020	912300	953030	995540	940780	996220	929990	905540	943820	901210	889070
Q4JA87	2064800	1965600	2084100	2018300	2154000	1975300	1997900	1902800	1898000	1914200	1846300	1811100	2813400	2200800	1880400	1802200	1788100	1850000	2726400	2599400	1756300	1521500	2097000	2068800
Q4JA88	415440	418450	469970	443660	435150	433880	456880	465760	341970	352070	408160	441970	460470	415840	450690	422200	416830	400140	472120	454630	304450	310790	338150	360710
Q4JA89	135810	134350	127610	135380	145500	156780	121210	121940	156920	166300	154830	151850	79162	83646	102540	103230	120120	116990	104380	107810	112190	116050	124130	126180
Q4JA91	444290	424340	422410	414480	474850	421150	463770	419810	466830	481630	474820	432410	415910	476550	438710	453840	514230	484760	517200	475300	503310	485510	604010	490550
Q4JA92	232500	243000	273690	223130	331340	285520	285690	268550	348700	363520	219120	243460	611090	558730	263940	343370	324900	333570	244320	280380	334630	258900	319940	240950
Q4JA93	403210	399320	386170	360410	463430	419380	385870	378110	433040	434780	421450	417250	291370	264000	298400	289340	339030	324110	287860	284890	303470	285220	311750	285470
Q4JA94	126790	149790	104370	85639	160070	139500	136640	136000	142870	152520	142270	147250	73826	97494	88537	106720	113330	120750	100040	117670	115930	115220	137310	147350
Q4JA95	1317800	1349500	1839500	1988900	2165600	2271500	1448800	1516700	2152200	2346700	2089200	2143000	663730	638460	889230	945920	1040600	1036300	578210	656220	841230	894800	889530	863160
Q4JA96	406210	399610	250620	261740	304870	323250	277900	298750	267020	276380	257750	246890	478510	478950	395900	405770	479670	469690	548920	575720	396820	406970	444640	507300
Q4JA97	117260	112930	165300	145720	164240	156370	120430	114570	143570	127760	125890	118220	206790	185350	135850	135420	114590	114350	150310	142630	93762	102700	131960	124390
Q4JA98	2938200	2957000	2970700	3083400	2686100	2935900	2818200	2945500	3373700	3360200	2958700	3098600	2549100	2491400	3160200	3146200	3018600	3270300	2689700	2682200	3117600	3065700	2931500	2784000
Q4JA99	132830	139990	155940	155770	153630	163440	149090	143580	159720	165370	160300	165080	116090	116880	114450	122380	123760	126690	115350	132320	130950	136240	114370	133360
Q4JAA0	1059700	1199300	1249800	1576100	1089600	1192400	1232800	1288700	1242600	1256200	1264100	1342800	1300200	1807100	1658200	1692700	1690600	1573300	1466800	1482600	1527100	1695400	1356600	1401200
Q4JAA1	3836600	3971500	3439900	3415400	3339600	3414900	4229200	4032400	3814000	4005600	3765300	3815300	4377100	4801200	3678300	3647400	3943600	3958500	4963600	5331600	4935300	4892900	5243900	5581600
Q4JAA2	2081800	1825400	1690900	1515100	1849900	1521800	1421900	1332900	1740200	1688100	1759500	1605900	491700	508990	1161600	1198800	1036300	901000	711580	677150	1240900	1077900	952490	901360
Q4JAA3	176790	205220	173880	194910	163840	174570	178090	206530	194910	187820	169320	178350	202740	208500	185260	210170	215900	215510	225960	234590	201860	204550	136500	181400
Q4JAA4	443690	420440	525370	497220	480460	503110	443040	435700	578970	573240	504400	533220	344870	364510	368480	404710	403440	437650	362740	389170	406700	433520	414140	404600
Q4JAA5	306030	349080	390370	394110	485010	461420	319280	352970	425210	452180	409790	402700	341380	338990	353570	339290	371030	329660	272630	273920	341540	344250	305920	308980
Q4JAA6	3185800	3059600	2260400	2041700	2362000	2385800	2621700	2672000	2374600	2411100	2422400	2494700	1902900	1813500	1950000	2160100	2183800	2238000	2743000	2630600	2344000	2256500	2476500	2489700
Q4JAA7	316370	298510	304230	330320	326390	339430	365180	377220	345730	332510	324700	319780	823400	860800	373400	383390	457400	451720	692100	711870	411830	370070	592780	572380
Q4JAA8	1386500	1358400	1942100	1978600	1503200	1602600	1809800	1910200	2129700	2124500	1621600	1651300	1888100	2181900	2000300	2072000	2090100	2040700	1404000	1364400	1767100	1808800	1373400	1448100
Q4JAA9	1720000	1846000	1386800	1491200	1521200	1679800	1331700	1473200	1263500	1422000	1564200	1384600	1026600	1310400	1200000	1309700	1251800	1419700	1056100	1605400	1548500	1301200	1413900	1531900
Q4JAB0	2148500	2197000	2488300	2353800	2385000	2333000	2404400	2364300	1722500	1698100	2411000	2406500	2955100	2667400	2406400	2438300	2416900	2469600	2284300	2356900	1836200	1794700	1946600	1909000
Q4JAB1	891140	904800	790580	744310	837480	838140	803150	765740	851850	858530	840950	850760	1027500	831160	788940	788210	805300	831970	889270	895290	869040	829920	714630	764290
Q4JAB2	99614	129410	165550	176240	141830	146900	160450	152580	142160	154990	206280	188830	205810	253540	268300	208420	145660	154750	51734	92566	81159	64176	81633	84107
Q4JAB4	2071500	2131600	1985400	1921200	2300300	2204600	1836700	1875600	2126500	2129200	1963800	2039400	2413900	2388200	1766400	1808700	1690700	1831700	2231200	2380600	1368800	1472500	1830800	1940000
Q4JAB5	61161	66365	53658	49482	67943	59394	64820	60201	83334	82952	65784	62593	52785	44310	61386	58069	55810	60582	51190	52603	53587	53699	56016	63278
Q4JAB6	77630	74958	93466	80861	101350	91595	87216	78068	91192	86984	83096	78979	118430	117150	93105	79914	101250	100550	79110	77460	94012	89018	74664	60008
Q4JAB7	2750900	2944200	3231100	3107800	3442100	3534200	2838700	2776500	4311300	4005700	3269900	3288200	3065100	2881300	2645200	2690500	2479800	2444500	2073400	2105300	1983400	1790800	2336500	2353600
Q4JAB8	603290	597210	508280	506410	552270	538200	456210	462850	458540	471210	411050	382170	780240	645640	608360	647370	650670	649550	734190	716980	567460	493660	493520	480950
Q4JAC1	23661	22767	33074	26548	36873	31057	23549	23817	29641	28706	29796	26637	40449	31416	27192	26392	30124	25973	19616	11787	29778	26539	25828	21006
Q4JAC2	5081.5	6782.8	5769.4	5697	9590.5	0	7906.5	5219.9	9022.9	10870	12604	11292	0	0	7491.2	5324.1	5507.8	6887.8	6094.1	0	7983.1	6431.1	5752.9	5201.4
Q4JAC3	671960	616030	553990	534460	675960	645580	571700	526420	667750	630640	635700	638050	375550	394830	465490	426110	524940	499670	543740	515190	488210	445930	518640	529800
Q4JAC4	219560	225210	213240	237110	275260	294740	252930	251900	290250	281400	250730	235720	297760	317650	282090	283920	280790	262970	179380	157180	137150	134360	204020	206860
Q4JAC5	355000	375250	303350	349340	193270	247610	347360	403700	315280	318540	249770	273530	340370	662220	372160	404760	434940	447860	553380	584590	381960	442560	520570	449850
Q4JAC6	59821	63904	64865	61952	65041	54165	52700	42831	49384	50274	51189	49105	226250	148940	49379	47686	44370	59472	40400	57904	53861	42362	35671	38135
Q4JAC7	200500	186220	207950	177910	227360	197740	210450	193700	209720	207570	205970	201390	135950	106090	138320	134780	141360	120890	149540	123370	118590	108900	128900	120360
Q4JAC8	1341600	1335800	1490700	1679000	1404500	1502700	1553500	1554900	1565900	1586300	1609100	1526500	1313500	1345700	1435000	1511300	1452100	1470200	1312100	1414500	1510500	1542900	1206900	1272200
Q4JAD0	2636900	2759400	2468100	2655000	2501200	2688400	2731300	2870000	2895900	3049400	2791800	2945000	1918400	2160800	2317200	2416900	2428000	2692700	2456000	2553800	2614700	2816600	2343900	2677100
Q4JAD1	751290	677400	671280	591650	728800	632410	581980	553140	539490	505000	561630	509990	883030	793090	767890	748590	806000	761780	975170	891080	641990	604290	785370	741400
Q4JAD2	0	0	0	0	0	0	0	0	0	0	0	0	0	87493	0	0	0	0	39249	49371	0	0	0	0
Q4JAD3	2111100	2097500	2795900	2944300	2596700	2573000	1959400	1975400	2495100	2413000	2240900	2163600	2842900	2656200	2160000	2096400	2006800	1983700	1869800	1749100	1628800	1625500	1331800	1444600
Q4JAD4	338020	357590	318180	302340	376530	389920	314370	325470	342090	358700	316010	312590	410890	422610	353750	350110	377430	363130	367030	375860	362980	356740	341580	342390
Q4JAD5	418690	334990	352270	354630	350920	389330	327290	326930	270340	178010	314340	317020	453760	325970	386420	346140	355100	341730	464900	375460	229020	232170	420350	340190
Q4JAD9	79394	68216	79012	61907	91652	73658	80474	57257	67868	60635	70529	59703	55872	45495	55317	47529	54214	45277	70473	58531	73098	60728	53444	45370
Q4JAE0	56647	54033	67438	60098	60174	50336	62430	58233	75240	69890	64375	64601	38218	38016	57412	59876	56142	52572	51226	46093	56182	54545	47534	48527
Q4JAE1	1426800	1253400	1418800	1342100	1077000	949570	864450	793810	872610	917800	810390	746210	782080	743220	1151000	1143700	996460	946220	739370	752880	1009100	998860	724450	774340
Q4JAE2	188170	167130	133590	145360	151480	182400	167560	160500	139670	153680	137740	135660	235640	202800	179790	190380	203870	204460	239830	242010	184610	171250	151540	161000
Q4JAE3	91468	144800	104400	111340	133230	139590	119570	145810	113290	101070	85918	110710	389600	315170	178280	166260	180880	172750	299190	312670	204680	152600	131840	161290
Q4JAE4	95534	99654	90706	89733	95200	94817	82863	81093	95353	91477	93191	92873	107900	95437	91242	94688	103620	103180	105360	107700	123760	115150	95392	94611
Q4JAE7	30380	26354	55755	34298	18515	31901	19656	31351	42930	45018	0	31870	70292	30995	36162	39607	0	28756	30072	30866	50019	25784	26990	28607
Q4JAE8	268900	220090	212200	223080	89645	226650	254830	229740	161910	263300	175520	236750	61979	407020	258960	317600	198310	236830	279770	330760	405160	343700	134750	179550
Q4JAE9	1839900	1667800	1981700	1754700	2132800	1745800	2036900	1867900	1811100	1879900	1944400	1740000	2128500	1909500	1937600	1886200	2113200	2057800	2123300	1908600	2177900	1985000	1755500	1985100
Q4JAF0	1292000	1317400	1156300	1176200	1277800	1191300	1201500	1204800	966600	963400	1142500	1112200	1511600	1490300	1309600	1319800	1411600	1412300	1625900	1628600	1186800	1168900	1370800	1353400
Q4JAF1	2144900	2217100	1853000	1726600	1644700	1743400	1944200	1846900	2134900	1947500	1941900	1927900	2394500	2299600	1569800	1724600	1740400	1804800	2265300	2399600	1701700	1709000	1914100	1972500
Q4JAF2	16025	8942.2	9718.5	17544	18825	20112	0	0	0	10274	0	14491	136200	107990	18737	21831	12602	19258	20685	22645	9534.7	0	15170	17275
Q4JAF3	807410	803660	822550	859360	855480	914140	795490	884790	832410	875180	695110	786600	1086400	1046100	942860	1106500	943080	1060700	885780	965330	933980	1020300	728090	732270
Q4JAF4	100060	100620	142540	158700	129310	136120	126300	131790	158940	161310	159200	160750	148140	144360	148420	147820	189110	191670	151270	136970	191040	184650	131760	147540
Q4JAF5	978970	1042900	1043900	1128600	1206300	981430	1132400	1254100	1532100	1452500	1285400	1376800	693770	736470	941850	960830	925840	928530	841270	912560	1017600	896330	927100	970400
Q4JAF6	315980	288710	269420	277140	293990	287890	250550	252630	198850	184240	249520	236350	318680	309950	290110	286020	278260	274320	325320	360300	186000	187060	280720	253720
Q4JAF7	0	0	0	0	0	0	0	0	0	0	0	0	0	0	0	0	0	0	0	0	0	0	0	0
Q4JAF8	7687700	7184500	7479800	7028700	7144600	7020000	7516200	7287000	7600500	7830900	7559300	7281900	6456400	6406200	6681000	6514900	6532800	6479100	7131400	7009600	7441600	6937600	6656900	6381200
Q4JAF9	988480	1120500	2120700	2299900	1800300	1847600	1961000	2092200	2687500	2566400	1801700	1920300	2202700	2510100	2534300	2802400	2318200	2484200	768190	826660	2185900	2219800	643170	717390
Q4JAG0	1200600	1062700	1356200	1316200	1105000	1026200	1995300	1634400	2759000	2291600	1644800	1494100	2440000	2495300	1779200	1496400	1860800	1792000	1990200	1879500	2858500	2480000	1719100	1511000
Q4JAG1	117950	141650	106180	100740	120370	127740	138760	131570	129590	131470	123880	130950	190040	177510	134580	144600	154870	157330	183840	203400	173890	180190	180030	186760
Q4JAG2	395130	379490	270360	218010	373750	330770	302920	274500	333570	304420	295000	282520	263110	274930	272490	251240	299220	302660	322730	310790	286750	281310	338110	365920
Q4JAG3	28348	33032	20411	27812	37569	42890	18700	0	23248	27988	28782	21427	87655	88760	32516	29195	26739	26998	47583	47129	13994	24193	33026	30341
Q4JAG4	244490	251170	280790	273000	386960	365010	237070	229360	97536	103430	272990	249360	393530	397300	324790	332720	290050	287170	368060	360040	97243	101410	302470	301430
Q4JAG5	51224	49105	14292	0	46738	38666	32278	33166	38123	37888	41785	35571	29629	0	28220	27633	32565	35462	30752	35933	17753	22104	23258	21993
Q4JAG6	2177000	2218800	1527600	1576200	1916100	1935500	1771600	1874700	2140200	2022400	1766700	1893300	1895200	1624700	1724400	1789100	1961400	2085100	2179400	2153800	1844500	1851400	2124100	2118200
Q4JAG7	2212900	2610100	2290300	2504400	2203700	2320200	2357600	2682400	2140300	2552100	1975600	2350300	3726700	3657700	2463300	2878100	2568400	2959100	2644800	3182100	2844600	2949500	2216200	2681200
Q4JAG8	321930	306470	363340	371980	356860	362450	370270	376690	439110	398060	391770	371150	448260	517590	416390	421520	421660	442910	365510	378970	456100	459950	353090	350040
Q4JAG9	0	0	0	0	0	0	0	0	0	0	0	0	0	0	0	0	0	0	0	0	0	0	0	0
Q4JAH0	25584	7892.5	37752	35552	47638	0	27518	0	28655	31274	19354	0	70483	54361	27217	21775	24106	23785	34414	34147	18325	0	19656	0
Q4JAH1	2881200	3233000	3775500	3977300	3233200	3031900	3516000	3639200	3518200	3531600	3511100	3568200	4551000	4652800	4210900	4137400	3661600	3943100	3803800	3908100	4115700	4468100	3075200	3178700
Q4JAH2	1914300	1936800	1425300	1475500	1776800	1665800	1669000	1743400	1963300	2140900	2126000	2170600	1817100	1531200	1444300	1498000	1984100	1963100	2200100	2273000	2318400	2257600	2917300	2822200
Q4JAH5	368650	1556400	1682200	1729900	1772600	1660800	1654900	1563500	1851000	1780600	1846400	1576700	1750500	1485400	1428700	1658700	1796900	1603000	1921400	1133200	1347500	1718500	1740100	1396500
Q4JAH6	61202	76234	78685	74079	64986	83856	84756	90891	102940	110940	87658	90671	77750	68457	72839	76792	90630	89052	84009	95494	85362	79265	92092	91289
Q4JAH7	436690	427750	453010	419570	539500	512080	420680	419380	302960	0	330470	301460	809010	764500	421170	398230	386240	395740	512750	579630	318170	308900	399740	418490
Q4JAH9	42810	35139	42786	46655	34249	35414	0	41260	37852	36657	0	31865	79640	93610	59117	58596	32399	52646	70104	77929	55352	52083	39080	45168
Q4JAI0	1821000	1810100	1382200	1304900	1588500	1489000	1681100	1684700	1617600	1596100	1606600	1541100	1751300	1509000	1711600	1682100	1875800	1752600	1893800	1878200	1725900	1617700	1716200	1702000
Q4JAI1	8092200	7498200	6753500	6346100	6145600	5903600	7701300	7235400	7003900	6936700	6830900	6320000	9460200	7624400	8230100	8496000	8249000	8665500	9154600	9468700	10335000	9127000	7634500	9180900
Q4JAI2	460850	507130	410570	347260	526020	467640	385610	389820	250800	271580	451650	452150	223180	324100	362110	304860	381160	388270	306010	257670	193410	178720	389660	393260
Q4JAI3	5043200	4714300	4155000	3724600	4013900	3795400	4126000	4042000	4276900	4199500	4001200	3851700	4979200	4607700	4447500	4554300	4178000	4145300	5204800	5111800	4767100	4856100	4771100	4704400
Q4JAI4	3597700	3433700	2916600	2722400	3278100	2980200	3133100	2887900	2725500	2580100	2999400	2879300	3229300	3049900	3175900	3083600	3390300	3295600	3659700	3464000	2754100	2742900	3232200	3238500
Q4JAI5	1497300	1531500	1650200	1512000	1214100	1318600	1644400	1655200	1696800	1671200	1509500	1544600	2094300	2312900	1524000	1707900	1569800	1646100	1854700	1962900	1895100	1735300	1597800	1604900
Q4JAI6	1807900	1787800	1795800	1677700	1813700	1756100	1930500	1926000	1973600	1940000	1931800	1925200	1932600	1804200	1534800	1496700	1487900	1496600	1848300	1935300	1969200	1850100	1604000	1508600
Q4JAI7	37690	206560	199780	169220	157340	176570	173900	198060	187670	195880	187410	192240	191380	235980	217490	208530	202590	224880	224050	240530	246120	242280	228710	204630
Q4JAI8	130860	140340	120450	123470	119890	126020	104690	106290	116280	120200	105460	111490	164270	175440	101990	111640	112490	106000	131500	138360	97681	107870	115610	115990
Q4JAJ0	32524	274590	290480	155700	191900	173420	193530	231890	225820	199150	202680	163290	176620	370310	321310	356680	325840	268080	282450	440700	412560	315270	308110	260850
Q4JAJ1	151300	156810	156190	157730	129860	136830	173370	154900	156080	146280	128820	138500	466360	586690	192630	165580	181700	174900	380420	370590	148160	167230	210890	217520
Q4JAJ2	148430	619270	536870	697610	701140	819280	852080	748530	822930	238090	215990	828210	745680	655420	850340	650040	662920	665590	642920	681960	665640	144930	125770	553520
Q4JAJ3	155800	143410	91126	87975	102010	98120	130220	123940	105330	95118	103880	92534	233140	191830	194860	186580	157120	155460	227910	223230	196660	186830	161140	157550
Q4JAJ4	125890	139250	112620	107630	111370	115310	124330	120890	127150	138610	117360	119300	115270	119330	94965	105840	90646	97100	115720	129610	88915	87287	94357	86260
Q4JAJ5	1579000	1395900	1925100	2097400	1654100	1715600	1960900	2141200	1980900	2136200	1873200	1967100	1916600	1853600	1837200	1896300	1703800	1808100	1628500	1845700	1915200	1934500	1473000	1548100
Q4JAJ6	157260	125230	121990	127150	128610	125590	97322	114800	74948	92868	80882	98757	135810	150970	136810	162630	166800	156200	108670	131500	160220	164370	110560	107000
Q4JAJ7	62965	64889	63727	65517	74143	72005	59611	56751	63314	66093	62380	57802	53691	50028	49643	48294	50707	50725	52435	54769	44211	40661	33353	29852
Q4JAJ8	553610	583610	522160	494020	588750	607180	505610	539840	583960	649340	569250	560020	481130	540600	445870	457520	507210	519460	551340	604320	454730	468730	471830	507890
Q4JAJ9	2581400	2604900	2102000	2257800	2241800	2536500	2777700	2924700	3290600	3308700	2466100	2488800	2746400	3131600	2809100	3050100	2570800	2507500	2681900	3024600	2418500	2462200	2474600	2704300
Q4JAK0	515830	494080	425700	421490	442250	409510	528260	521760	453510	452800	446960	442000	498240	496260	511490	517900	486560	480090	611300	616590	475320	461360	489660	489280
Q4JAK1	133750	139330	149950	168340	144390	167880	145100	145920	159360	166080	125910	142210	177980	188700	158170	162840	149360	165010	110460	100720	126720	125800	117350	122190
Q4JAK2	76339	101730	100280	117560	105750	127300	88137	103200	80537	71380	88378	86552	195090	213260	137010	138680	117630	121210	125020	141090	107770	120400	89651	104410
Q4JAK3	1692600	1820900	2003000	2268200	1667100	1946700	1947600	2027400	2189900	2300100	2132200	2263300	1650100	1894900	1768700	1917500	1814600	1865100	1619200	1858400	1965800	2216600	1651600	1726700
Q4JAK4	2543100	2463500	2174600	2205400	2534100	2633600	2252900	2282600	2243700	2131900	2259800	2027800	2270600	2452000	1906800	2061600	2019100	1936700	2540500	2333900	2105600	2170800	1813200	1908600
Q4JAK5	377760	428620	619510	651270	680490	795130	474910	528300	712060	706940	495770	524500	696600	816700	531570	566180	511660	513740	285010	361540	413780	411400	280330	345870
Q4JAK6	754590	665590	816210	782190	884810	769600	872790	765420	797440	725910	750070	654220	1034300	996320	853840	761360	892840	785770	812130	751460	900480	763680	593340	621310
Q4JAK7	2200400	2176000	1815400	1688200	1958400	2124400	2121300	2323300	2248500	2400800	2139300	2098400	2139000	3215000	2077000	1939600	2283100	2272800	2880700	2604700	2664400	2761400	2909300	2811700
Q4JAK8	853910	883890	681100	678200	677130	705730	736390	763270	796830	815340	693520	699410	884190	924850	847160	894020	884110	896560	811010	840940	822140	812160	908300	889280
Q4JAK9	189200	214050	142430	0	197800	191690	108280	115240	66247	77600	127300	140000	153230	135080	156770	152470	141370	144090	158920	160420	65801	88797	155650	170790
Q4JAL0	2343800	2195300	2151300	2776100	3206500	2817500	2685300	2299100	2259100	2401700	2373800	2392700	2848700	2788100	2537300	2318200	2728800	2744500	2913200	2917500	3226900	2922700	2229900	2202100
Q4JAL1	4684300	4686200	3742600	3859900	3859400	4083100	3979400	4126700	3486800	3772400	3482600	3466400	5734700	6029500	4845500	4931400	5100500	5238800	6256600	6675600	5081500	4980000	5111600	5350900
Q4JAL2	185010	177930	177380	168970	186220	178830	160940	156570	199920	193150	190180	184630	128190	127220	138050	145730	145820	145440	148030	153190	137150	137040	155700	159390
Q4JAL3	201270	196260	173630	152910	208700	194190	200820	178760	186510	191180	214380	190240	224990	217080	245080	237940	265400	245650	234390	218740	264750	241610	206010	210720
Q4JAL4	268150	271040	225680	227020	257350	269090	244970	249580	232480	235380	211910	223600	383700	365990	293210	314900	279010	273180	377380	368800	236460	234720	291880	278770
Q4JAL6	52337	59260	69533	67889	65669	63731	55508	47713	50066	48284	42096	39806	112980	115280	56296	58211	54401	47548	82481	85902	52391	45984	45074	47272
Q4JAL7	343160	356120	265150	328100	267450	308900	323480	417320	377660	399210	297440	345190	423120	417770	318820	405560	349630	388050	350900	409760	361080	425670	353080	372470
Q4JAL8	5140000	5391800	3843700	3891600	3943800	4009000	4242100	4409300	4197800	4452300	3777500	3778200	4024900	3935500	3806800	3907400	3944000	3755200	3394200	3250600	4217800	3757300	3610000	3633000
Q4JAL9	426470	447050	338230	392710	429790	453260	287860	363930	484960	489290	433950	476890	276130	315580	289650	335500	327000	400410	355280	403490	278880	300980	377640	399440
Q4JAM0	1331500	1345900	967590	1068100	1150600	1114700	1361700	1368100	1458300	1385300	1342400	1310400	1577200	1347000	1498200	1507900	1672200	1576000	1698800	1701400	1639700	1640500	1706200	1669200
Q4JAM1	412860	414120	425370	414240	484150	470370	382920	396230	474230	463030	473620	481280	285270	262940	301350	296220	314670	330420	305100	300140	311110	307540	335020	335090
Q4JAM2	53316	51308	35068	35726	41045	34409	45928	42521	40861	42331	38165	37262	79944	76783	65717	59772	72897	72947	74716	74182	80654	72807	64655	61758
Q4JAM3	528230	490050	556580	600420	532060	511530	564900	544290	614850	587530	517180	494450	723220	664510	553450	579650	555880	534140	517270	584400	545150	576500	455510	427260
Q4JAM4	394140	364210	375790	364400	424060	355420	379800	372580	438240	401400	383000	367420	457980	398610	389290	392070	368430	378200	377720	379890	371340	358570	328890	323870
Q4JAM5	34148	24471	25427	36409	38214	20847	19049	44323	31600	26057	23684	26526	0	25998	23559	21899	29616	29749	36197	31302	16165	22747	27657	24141
Q4JAM6	229850	234920	215010	215760	230800	224850	246730	261320	268280	261410	243490	237920	270110	263840	213540	241040	224640	247360	252720	276800	261450	253850	223690	241280
Q4JAM7	135280	1206700	1164700	1017400	1030400	1055500	1002700	1191100	1119000	1199100	1181600	1118400	1066200	1229300	1128500	1073200	1063600	1045000	1054600	1260800	1273800	1120000	1062800	1163000
Q4JAM8	1791000	1728100	1531400	1353000	1715300	1563900	1726900	1623900	1772100	1692300	1714200	1633500	1362500	1238600	1359800	1326500	1463900	1453800	1706200	1704800	1544800	1462200	1560400	1495700
Q4JAM9	117750	124120	114510	110410	110620	105810	110270	111010	99597	102780	93019	90429	164950	156690	152150	132600	141740	147130	145110	138690	134300	132250	135520	132560
Q4JAN0	40280	39908	31137	28863	38227	33040	35462	36443	41319	37944	34092	30993	28829	37248	27729	31195	34060	35237	26717	28442	27919	28047	31977	31309
Q4JAN1	295490	262480	258590	295690	279000	271060	303160	283760	331630	286860	321180	299740	175710	231000	240880	227250	277120	263140	305360	253310	284610	240270	279890	237480
Q4JAN2	324840	335790	256230	243200	306480	309470	267310	271970	280710	269060	256540	250920	376950	342490	267240	277680	315330	319020	381920	377520	294160	294440	297270	311780
Q4JAN4	115210	106990	152790	150770	169280	118110	113090	99964	137210	110720	116960	114690	147000	253980	146510	135860	147360	133140	146780	163780	85658	112350	77494	88334
Q4JAN5	3721300	3800100	2810100	3326500	2691700	2724700	2678900	3321300	3567000	3515100	2878900	3176600	4576000	4063900	3381600	3650700	3316000	3857700	3705400	4381000	3138500	3622100	3513200	3662600
Q4JAN7	134130	122360	93026	73545	104240	116470	116410	108620	108390	113510	103130	99456	154860	129620	135650	129170	151380	135410	171780	168460	144040	146130	146980	140180
Q4JAN8	2994600	2969600	3090700	3153700	3385700	3579500	2979500	3129100	2641700	2596600	3077800	3088800	4420800	4730300	3583100	3656600	3511100	3649000	3492400	3711300	2930800	3007300	3387900	3504700
Q4JAN9	1156100	1116200	780560	889900	1076400	1080700	831530	829540	825290	797030	866320	880780	1093700	1033900	876130	864620	958430	951460	1347000	1414000	1060900	978350	1104000	1058600
Q4JAP0	1926300	1872200	2047600	2087800	1835800	1609500	2323900	2209000	1706800	1944800	2020500	2114200	2892700	3192400	2080300	1640900	994730	1473700	1801600	1878600	3101200	2836700	1749200	1787500
Q4JAP1	364970	373350	264600	263330	354510	349470	375290	352510	312260	342970	364100	357570	561300	572510	421310	428790	411260	415430	211150	226210	536010	457060	300600	324880
Q4JAP2	3094100	3318500	2714200	2813500	2906700	2829700	2965500	2942600	2881800	3169200	2855400	2949800	2909100	2829000	2808500	2884800	3008700	3139100	3307300	3382900	3127300	3202700	3156000	3202400
Q4JAP3	398040	426320	468410	433190	492980	507240	366230	358030	145660	142130	448740	454470	486920	400190	504040	511260	458400	456520	497390	504430	142340	144230	410440	396160
Q4JAP4	142310	170950	135880	133480	127420	113400	109760	107210	130530	131640	106400	107490	147040	144240	136520	147970	126730	146100	135210	153920	113510	102950	132640	129210
Q4JAP5	5137000	4814700	3989500	3981900	3888200	3559700	4004400	4174300	4396400	4364000	4122200	4097600	5324300	5237500	4975700	4955100	4759100	4490200	4731600	4912700	4693800	4700200	4280700	4204300
Q4JAP7	290880	280660	247520	223290	273220	249130	304500	260120	272640	273940	238120	253940	390130	379330	326250	314440	343220	353650	385140	414540	351620	350150	297210	321100
Q4JAP8	228670	227450	180960	170120	179430	175030	225870	212790	103090	103520	179190	167350	391840	338060	348010	327630	342920	333740	396190	403510	204410	192360	262910	270030
Q4JAP9	37099	38348	19706	20555	6679.6	15035	30267	36027	2944.2	16889	8255.5	5589.9	184490	202460	138270	135490	145300	134580	182280	139520	114210	113100	83282	66712
Q4JAQ1	42571	47910	68747	59625	0	47354	0	49104	63104	63881	0	52548	129470	0	34090	52153	43322	37954	67360	63323	0	39310	63275	66834
Q4JAQ2	598230	581330	568460	596940	603310	557220	613970	623650	623410	673460	592910	602810	976150	962030	775810	822320	743230	809970	746310	906210	806820	860270	803960	801650
Q4JAQ3	966830	999980	708170	757230	887130	896930	787340	846150	977200	958330	826100	867980	903700	895560	985170	1013100	919900	944830	971270	987720	1075700	1089100	933750	933700
Q4JAQ4	304300	307040	259880	247040	318080	314060	207120	213150	192070	241940	225510	234340	266730	205160	198340	194370	225670	237150	268670	271440	219340	214800	265480	254730
Q4JAQ5	34371	34524	38381	38702	38671	40341	31949	30912	38466	44122	32608	35752	31712	40226	38493	42142	36513	38009	42801	37516	26826	30885	22378	25270
Q4JAQ6	1267500	1158300	1351700	1219700	1228200	1149000	1385000	1343900	1234700	1283900	1215300	1149600	1979100	1640300	1508700	1469500	1606200	1516900	1888900	1768200	1587600	1461500	1290600	1281700
Q4JAQ7	157910	189660	134310	121320	155200	156980	148210	157630	146020	158410	132180	145710	164390	119330	132680	143740	140320	135790	167510	204580	154970	160130	109650	127460
Q4JAQ8	234800	239870	201560	180560	236390	216710	235710	210680	203900	209580	224850	224870	251740	225980	218430	203320	207890	195500	269030	235010	245950	222310	184050	186370
Q4JAQ9	102160	102410	97082	90029	107420	114660	99271	94505	86129	95688	97692	91324	109950	85328	97110	91466	94657	92499	111640	107390	65444	65920	82735	77998
Q4JAR1	0	377580	228190	200560	76643	339000	280550	325800	0	205890	0	0	108350	570820	259860	179930	274440	0	0	193390	274180	186710	85843	148850
Q4JAR4	117740	129050	88882	96781	125610	150190	128680	116460	146730	120450	123700	101180	93076	133490	106760	106200	110080	102770	90138	93951	119350	102100	104090	111110
Q4JAR7	21848	42014	29040	42981	33407	39478	30448	35611	41158	46172	33233	43442	59661	60537	42360	41908	34496	44768	40069	39141	44151	40518	36668	36734
Q4JAR9	35374	36043	34931	35405	32277	39200	37801	37020	37146	39028	39052	38257	50130	49853	39057	43315	44584	41663	40235	39686	46948	45079	39879	41287
Q4JAS0	265270	181450	448080	453980	420440	465350	313420	284680	499060	503130	440570	373030	508430	484640	358660	383210	373660	400350	346030	309380	306410	331690	231860	249790
Q4JAS1	50486	50631	40953	38253	55084	53049	37567	41285	47205	50174	40791	47086	51347	44689	40716	42929	42386	44794	55538	55938	33219	35367	41211	43201
Q4JAS3	311750	329210	223440	203820	229910	253360	253600	274400	207140	220830	205060	206740	314280	224320	214240	233580	267340	242020	368390	363750	288040	275670	269080	275540
Q4JAS4	336650	338860	414720	381560	283060	258080	401300	423920	444920	433300	341750	334710	773370	683870	467610	463480	433860	427160	484430	470860	424580	418740	475930	458120
Q4JAS7	68816	48813	35633	42658	60754	55378	43521	39290	61666	46848	41115	40244	83940	76784	77264	62790	73307	77001	79401	63145	75498	66516	82152	67345
Q4JAS8	328510	396900	412950	391670	410410	394310	344450	383650	437840	425870	351720	403970	408260	387970	350470	348530	342520	343560	380220	377450	340110	339040	334360	313820
Q4JAS9	21115	29364	29056	25883	26665	25138	30992	25522	28539	38202	28806	31483	31091	24697	28896	29384	30239	27181	29432	26654	25782	25318	30801	34672
Q4JAT0	1085700	914850	787410	691080	932400	878740	900440	826310	925840	875530	871190	823770	904290	784030	869250	831620	942940	887620	915680	898780	1025800	992480	1097400	981590
Q4JAT1	302550	339140	297660	301670	357440	367850	254530	278350	256970	306130	309870	327170	430820	380930	424890	397780	383480	395300	302740	277050	241950	224570	405760	424030
Q4JAT2	184020	200060	211410	206280	311030	297720	141050	146170	179780	197560	211410	214780	427720	384730	286610	310760	184420	191470	169000	172450	118640	121780	265050	257400
Q4JAT3	87359	73690	55761	59639	63170	60777	68438	66708	80365	74426	65774	62178	70195	59618	60267	62774	62740	64928	84840	78369	73594	69382	65139	61782
Q4JAT4	29591	32664	26379	28051	25812	29843	28819	33052	36210	36542	24933	28753	32089	34209	32497	34860	29376	28193	36785	40629	32723	35544	30940	31926
Q4JAT5	1755900	1799700	1593000	1615100	1870900	1772400	1703000	1663200	1725700	1725800	1839000	1954200	1948200	1842700	1989400	1923500	2042400	1969300	2002000	2040300	2129500	1942600	1938000	1751800
Q4JAT6	1384800	1336300	1211000	1236600	1436000	1387000	1576900	1395900	1725100	1613400	1564300	1583000	1345700	1090100	1437200	1440600	1630500	1456500	1586700	1529800	1757400	1691600	1508100	1530200
Q4JAT7	1179500	1198200	1181600	1236600	1216000	1138300	1149100	1240400	1165400	1295200	1168000	1210700	1334200	1401500	1210700	1247200	1238900	1230100	1336300	1400800	1237700	1237300	1173800	1240600
Q4JAT8	39784	43906	60490	42624	31655	32920	43305	53442	56410	57097	53414	48940	0	59370	46984	58301	55226	57251	63075	70346	37301	49013	83574	72877
Q4JAT9	264590	258100	217770	221380	269480	246950	226210	237310	281510	276250	242740	246540	184230	189520	243210	248850	258770	256190	221100	218450	233290	231640	252210	234640
Q4JAU0	987480	1019500	731200	778420	728460	763100	1018000	1004300	780320	828210	800430	776530	1272100	1303300	1099600	1079500	1083300	1071300	1214600	1196500	1213100	1163700	1056700	1061000
Q4JAU1	1313200	1236700	853510	771430	969360	874520	1115100	1061000	904660	953880	859110	824430	1479200	1194300	1099300	1044800	1199600	1166800	1413600	1353700	1136800	1059500	1176800	1122800
Q4JAU2	1543200	1479400	1296300	1384200	1341400	1313400	1456100	1467800	1437800	1430800	1429000	1380900	1554300	1558800	1339100	1352800	1437600	1375000	1727400	1701200	1673700	1616700	1549400	1510800
Q4JAU3	2965300	3182600	2583200	2566600	2379400	2488600	2926000	2872700	2806900	2862000	2648900	2610600	2846500	2930000	2883400	2853800	3028800	2939400	3924100	3783600	3312200	2985700	3080700	3443100
Q4JAU4	958910	1029700	897260	934360	1074900	1012000	836680	892350	936070	956580	902580	939160	947660	805160	945540	963210	1032300	1058100	997520	1027700	1007700	969170	983380	989540
Q4JAU5	14868	15499	15728	14602	16827	103070	107950	105510	126150	100350	109030	109050	105310	117330	114300	105520	95025	178350	162640	127770	141440	128230	132260	114850
Q4JAU6	684280	652290	480660	430860	555310	505420	445980	438930	385800	385100	382370	359340	830350	780350	702240	689480	726270	714720	656180	626600	532430	507990	578350	545350
Q4JAU7	137050	142060	114130	119520	135010	147480	116830	134740	148570	164040	121690	133450	134120	133830	143070	149430	135430	163900	128970	138450	141530	160070	142500	139270
Q4JAU8	338250	350340	564340	536810	634480	584880	568010	505920	641250	655950	515770	489140	711020	626760	603230	570860	567690	574430	278080	288310	531390	504710	319090	311740
Q4JAU9	1686600	1734500	1548400	1518500	1521300	1625000	1636000	1725100	1643100	1743500	1532200	1579600	2150500	2040400	1619800	1756100	1730700	1775900	1923900	1984100	1826200	1787400	1575900	1599300
Q4JAV0	795200	848520	881970	879150	997620	972880	823850	954090	522700	541430	923820	932450	879910	982440	916630	997850	928640	936700	859360	894970	393620	421310	943570	850580
Q4JAV1	1592100	1443600	1136200	1233100	1209200	1180200	1116500	1236900	1205200	1386400	1106600	1304700	1408600	1319600	1357700	1219200	1426900	1369000	1447200	1522400	1002200	1327300	1062700	1209900
Q4JAV2	188460	0	248270	0	0	105770	0	510320	553550	609730	274990	414520	178080	372070	563100	591660	327760	453380	0	413750	181290	0	283060	347770
Q4JAV3	1476400	1469600	1672700	2022000	1765500	1846700	1816900	1891000	2048000	2149900	1740100	1852200	3211200	2665600	2267300	2431000	2308400	2366900	1981000	1942200	2030900	2140400	1835000	1848000
Q4JAW2	44747	38011	79398	54294	82814	63093	48739	37940	66386	55553	57714	51527	64947	51661	49252	42910	53299	48610	48413	41652	47163	37189	39572	37487
Q4JAX1	0	0	0	0	0	0	0	0	0	0	0	0	0	0	0	0	0	0	0	0	0	112200	0	0
Q4JAX3	958440	944740	1005800	1022400	1019000	1020400	992180	978120	953320	977860	884420	941020	1358000	1413300	1137800	1184900	1091400	1181900	1169600	1157300	1252600	1234300	1005700	1051200
Q4JAX4	664260	8484100	8465000	7547700	7160800	8041500	7979800	7038000	7203300	7482200	7804700	7862800	7694800	7411000	7721000	7202100	7294100	7642700	7643600	8690400	8444100	8078600	7872600	8566800
Q4JAX5	1579600	1638400	1433500	1597600	1271500	1216000	1431700	1660500	1919100	1835400	1539200	1677200	1674100	1738700	1811700	1939600	1801100	1872100	1590200	1690600	1621500	1754900	1637400	1625300
Q4JAX6	116470	122810	77815	70855	111060	119060	75213	86073	83108	83710	85826	82658	91768	77972	100960	93367	111320	102390	113760	110300	107690	96276	106580	111820
Q4JAX7	132400	116560	133200	123670	130230	109750	123200	106560	95362	85717	109550	92041	144620	159920	124430	120710	114930	104430	134550	124370	109700	102180	115400	96782
Q4JAX8	26721	24150	25878	11846	34446	29732	19071	24193	36953	38836	21876	0	21671	0	28126	23398	34488	8434.6	0	12685	0	0	0	14208
Q4JAY1	263840	246190	220860	194900	223470	236380	219430	241950	198550	216580	203890	199310	305510	254960	229580	244670	245590	228750	199090	210920	228780	218050	150050	150120
Q4JAY2	697940	728550	660160	693950	727590	740220	683570	714600	731670	736280	678540	687260	780410	739490	726860	726750	761500	776400	789100	832530	767490	752510	709620	678910
Q4JAY3	2398400	2419600	2338400	2855700	2475000	2711700	2541300	2632100	3062300	3147400	2600200	2672800	2965900	2552900	2867600	3000800	2877600	3010800	2350200	2359900	2671000	2858800	2870500	2684200
Q4JAY4	1286000	1085500	1176100	1028300	1191300	936260	1524600	1230400	1756500	1486500	1330100	1092100	1290400	886550	1454700	1238200	1412300	1231100	1373400	1126200	1477400	1224300	1310000	1132100
Q4JAY5	933580	909240	1236300	1168400	1250700	1288100	1168900	1092100	1241800	1241300	1095600	1036900	1472600	1346400	1050100	1161800	1153400	1109500	846650	803930	1128400	1089200	668970	673870
Q4JAY6	531260	554020	396830	420930	463010	468340	439170	465650	469840	484580	450010	459270	545240	544560	472940	495860	491010	506570	598640	605220	485570	493930	524610	541940
Q4JAY7	672900	921590	1244700	1322600	739630	1032700	724140	1074400	740800	885170	722200	814870	1658700	2373200	1262200	1261200	1112100	1272800	1173100	1083100	1460400	1407400	928260	1057500
Q4JAY8	344990	295040	330980	327830	322510	306280	349160	341490	338600	285450	341400	330530	341340	365780	313450	348890	359410	332230	422460	412740	351540	341140	319720	332680
Q4JAZ0	595200	552360	764040	765760	636480	607900	528120	522200	489040	525850	490900	500420	677310	646780	478730	347620	424650	368140	683010	596620	345180	383540	446590	463110
Q4JAZ3	119350	100830	85706	78634	113540	95708	81313	71856	92507	88645	87427	77211	135480	138900	93987	88139	107350	96660	127950	119210	96899	88345	78927	84384
Q4JAZ4	192540	181570	161890	160040	182070	146110	182940	166400	184570	183690	167690	174960	220030	208150	183790	183780	186470	197610	228780	235530	213850	195290	214480	222500
Q4JAZ5	106140	118620	134260	131220	289600	265660	121300	128470	199940	179950	125590	130200	480410	486890	172920	175460	168900	152560	126730	126800	139680	124150	149840	134310
Q4JAZ7	3912500	4131000	4056700	4489300	4156700	4430400	4369600	4464800	4042700	4318400	3907300	3972600	5877300	5713200	4736900	4936100	4722400	4905700	5170700	5550900	5331700	5535600	4060500	4670200
Q4JAZ8	2039100	1920600	1379700	1423800	1590500	1536300	1680700	1656800	1555100	1524800	1633700	1660900	1752400	1924400	1678100	1677300	1719900	1751300	1984700	1896800	1411700	1416100	1933300	1811400
Q4JAZ9	301970	301440	262790	254120	109460	168520	241220	330320	434500	456690	279750	317070	524990	471150	385400	423200	275660	299580	260200	271480	324230	357540	274120	294430
Q4JB00	3053300	3499100	2515900	3251800	2817100	2950300	2843500	3360200	2992500	3083100	2639200	3019900	4122000	4991700	3436500	3804600	3501100	3576000	3529200	3889700	3790200	3990600	3410900	3214000
Q4JB01	426400	438460	414690	414640	504790	463090	364820	386940	450460	449680	505750	467080	300580	303400	327940	350390	384270	367520	362420	354390	385700	379250	403690	421130
Q4JB02	954650	970960	808520	770080	878640	840070	936280	924830	999790	1033400	910250	908430	943180	946870	956330	924210	974990	990710	1040800	1057500	984420	980550	959370	949650
Q4JB03	3791.5	4533.5	5501.9	8420.5	5208.6	100740	97513	125270	106440	125250	125620	99620	93999	116090	111720	90162	86913	115680	119950	99503	103370	93769	91074	84823
Q4JB06	0	109970	258430	145930	289730	207400	181750	0	233330	0	0	0	204330	246410	0	129600	0	0	0	0	0	0	333730	297980
Q4JB07	93394	96253	85554	117510	133230	89843	19587	85819	78424	74163	92501	91924	0	75825	93368	96276	89593	93663	93774	111100	177110	172230	153750	117150
Q4JB10	115340	86553	59010	65485	82384	87138	88761	80027	94376	88990	107250	86430	91542	82829	95003	95115	106440	93656	114340	108870	93134	81293	83790	84794
Q4JB11	895000	1105800	964490	1027000	794440	670230	797390	909660	1144900	1161800	924000	946610	913450	1030900	1203500	1322900	861500	934050	1109500	1160600	882320	998720	1096000	1181600
Q4JB12	994840	1171600	1140700	1317500	1319700	1475200	1313500	1448900	1498000	1676600	1229600	1440100	2373300	2196300	1654700	1732000	1529800	1670100	572740	796970	1009000	1145900	760400	782600
Q4JB13	861190	853970	842900	792570	852540	854890	821840	854790	1076400	1053200	1055500	1013500	507370	438270	606840	668120	767360	783260	658220	647610	829930	752660	717530	698190
Q4JB15	32828	32879	26779	27793	41061	40739	25443	26577	24148	18970	26782	25094	47959	32717	27919	26126	25390	23049	42205	42430	21961	22412	31540	32570
Q4JB16	200150	204100	240710	231920	255930	262200	271600	275610	175470	188520	249050	236720	530270	544070	273370	277080	284950	304480	444510	471010	264360	261450	402450	368840
Q4JB17	1610800	1594500	1698000	1751900	1508200	1609900	1559500	1635500	1470400	1724000	1522300	1577600	2395500	2109200	2179000	2228400	1921500	2079600	1782200	1926700	2024300	2005400	1711700	1797500
Q4JB18	1126700	1022100	1043900	1057200	1110200	1007900	1083300	1089100	1177400	1157200	1178500	1090200	1045700	949870	900720	912950	931580	960580	947370	960320	1054600	1016900	1004900	949430
Q4JB19	602470	586250	526890	556490	621570	599730	603810	594370	648230	624140	649510	639700	476160	533870	571130	573540	603690	614400	567180	557300	576920	601990	632910	603880
Q4JB20	2774900	2857300	2791600	2686000	2604200	2366700	2487800	2803600	3236400	3141200	2719100	2867700	3430900	3431600	3232500	3374000	2732400	2579900	3425900	3529200	3183800	3289200	3664100	3487300
Q4JB21	58306	54071	53694	59231	52142	68147	45086	46359	53124	46081	36092	36462	39201	75487	46156	44316	45177	40758	56583	52207	32196	37039	23722	30322
Q4JB22	43670	55088	32919	56541	42072	46803	39612	41982	60819	64583	44893	59350	38220	32524	47146	51577	61129	84487	50471	51943	59264	67351	61358	70126
Q4JB24	9438800	9465900	8211200	7951000	7566800	7500900	7926600	8715800	7158100	8009100	8060100	7733800	9542700	8985000	8475100	8670000	8060500	9074200	10420000	10590000	9440700	9831400	9860900	9734400
Q4JB25	150730	132930	193400	200740	167070	165660	171510	173470	201680	194620	174560	157140	246480	263490	151080	153910	157880	146730	173110	179080	147170	148400	131670	127830
Q4JB26	1008400	1022100	833140	827470	981480	940760	897710	929070	958720	1043200	850020	851180	1170000	1178900	946330	956970	1008700	974640	940570	983470	1019800	915140	1001300	920820
Q4JB27	1459400	1524900	1235400	1283000	1258600	1273400	1233200	1383500	1465100	1494900	1351500	1350000	1449200	1409500	1380300	1409100	1442300	1522500	1451700	1523500	1413500	1407700	1480800	1457700
Q4JB28	3278700	3620000	3062800	3378500	2700900	3076800	3256800	3900400	3273400	3461900	3019800	3409100	4425100	4588900	3644600	4262200	3701800	3985500	4017000	4619200	3694900	4119200	3370600	3574200
Q4JB29	2106000	2072400	1920100	1779300	1360400	1504800	3488800	3375100	4625900	4546000	3190800	3309800	2624000	3339600	3141600	2980600	2027300	1957800	2742900	2456800	3198900	3347600	3106400	3123100
Q4JB31	0	30963	0	0	0	27626	0	28636	0	0	45017	0	0	0	0	0	0	0	33218	26177	0	0	0	0
Q4JB32	3580700	3786100	3816000	4008000	3295700	3360500	3473100	3737200	2793400	2690600	3430000	3345700	4771800	7088000	4560200	4891800	4157800	3870100	2944800	2783800	2186500	2983800	3467200	3381500
Q4JB33	134600	150900	145510	153300	140530	133470	153780	150400	149070	148780	148730	150630	147680	131620	134400	138540	130470	134020	145240	135430	147990	128130	112620	131240
Q4JB35	701590	725600	658230	619000	753130	670390	645680	607980	422150	415800	586230	572800	650400	842140	787020	798120	775000	712950	1167300	1261600	379960	419980	787600	715450
Q4JB36	150460	127030	132480	117330	157100	133970	128520	112270	173020	164210	154870	143080	100870	90820	93278	82475	104810	104230	89981	95450	103960	87219	109220	106520
Q4JB37	2464700	2593500	2482900	2474400	2478000	2521300	2543300	2598500	2505000	2769000	2427200	2558400	2810000	2536900	2692800	2831400	2668500	2888500	2999800	3079400	2862900	3085900	2408100	2695400
Q4JB39	267490	237380	193930	150860	215450	187350	215610	193570	267070	243140	230440	228780	188950	180520	186170	192310	176060	176460	229180	199920	211260	218040	269230	244630
Q4JB40	4516800	4569400	3798500	3969800	3738400	3422500	4064000	3908700	4532500	4566200	3895700	4023300	5827500	5460200	4727600	4881200	3053100	3157700	5268400	5563700	4299200	4217300	5063100	5269400
Q4JB41	1916000	2136800	1973100	2498500	1593000	1586600	2140700	2316500	2126200	2147100	2131300	2287200	2807500	3009200	2461200	2702500	2259900	2443000	2845200	3124000	2746300	2855700	2449700	2578500
Q4JB42	785720	1148000	1250600	1422500	932470	1033900	1739400	2112300	1959900	2077700	1573100	1970400	1517500	1629400	1342800	1625200	1270400	1501700	1068900	1509300	2073000	2412900	1346000	1469300
Q4JB43	5909700	6402100	5720200	6073100	4831400	4692500	7957600	8042500	9657000	9813800	7746200	8222700	7662300	6995400	8375300	8311600	5161100	5393700	6545200	7044800	9633200	9853300	6757600	7289500
Q4JB44	2327600	2566700	2382000	2572800	2154000	2180600	2355400	2250100	1873600	2328300	1850500	2040100	3306200	3217200	2537200	3040400	2435400	2812400	2948900	3461300	2573700	2533900	2095600	2344800
Q4JB45	1192600	1478900	1481500	1521800	1116700	1083300	1700200	1783500	1917000	2142100	1779200	1834800	1897600	1989700	1864300	2010500	1328600	1417200	1265600	1545800	1996300	2150300	737380	1395700
Q4JB46	2345400	2409500	2719500	2837000	2510200	2398800	2200900	2481400	2840000	2847900	2533200	2615700	3469100	3934500	2820800	3136400	3412600	3527400	3723800	3781400	3425000	3488300	3376800	3276400
Q4JB47	4728700	4961800	4199900	4689300	3613600	3813000	4001200	4169200	4300300	4018200	3495800	3953100	5355400	6473900	5429200	5377100	5342500	5336600	4172400	4522500	4674300	5125600	4408700	4431200
Q4JB48	18129	14688	18330	19759	16909	0	20883	14734	22197	25079	24529	18658	50604	31677	24979	22095	20080	15044	29381	15786	24450	16005	29486	19618
Q4JB49	3088900	3051400	2299100	2154700	2368100	2191700	2538300	2687700	3184700	3228600	3102100	2867600	3442600	3363000	2922500	2784100	2444600	2399300	3108500	3074200	3128200	3394000	3190500	3286900
Q4JB50	6313000	5856000	6569700	6250800	6792200	7014400	7546500	6980300	7816600	7269600	6831100	6619000	8139600	7840400	7509900	7555800	6845300	6532500	7914700	7251200	7969200	8133500	8062000	7782700
Q4JB71	1269400	1624900	1439800	2472100	1348000	1267500	1329800	1549100	1098900	1783400	1426800	2213800	2916500	3793000	1745900	2581200	938080	1460100	500280	829900	1607400	2020700	1045000	1352300
Q4JB73	101070	93846	106220	118140	96255	100390	70698	98716	102060	93701	79766	91921	147070	161100	105320	117210	105450	121290	138220	143710	93561	97342	101960	86128
Q4JB74	931250	851300	945170	899130	809910	795970	993530	911180	1078100	957470	928460	881220	865910	771120	989560	964550	1111500	980600	994240	982920	1114700	1024600	1025100	909540
Q4JB75	130800	123290	116760	110810	140820	117960	125670	110290	143590	147360	131710	127190	114620	118100	125420	134810	129660	124590	105950	97835	113060	127160	135580	122820
Q4JB76	959850	1170800	1101700	1190100	1042500	1252200	1113700	1244000	1082400	1247600	1074500	1122500	1574900	1649600	1377800	1510200	1412900	1540500	1415300	1540900	1529500	1495200	1212800	1208800
Q4JB77	74926	77797	62378	65081	60807	69436	72992	69904	68821	69357	62499	61914	99828	96449	85904	98707	92402	87723	105380	114540	89623	91142	87759	81367
Q4JB78	192710	192490	181230	189790	173060	171970	184980	203260	250940	228470	194700	202700	222660	223630	214480	233790	219960	225350	234240	247120	204330	215410	246650	238590
Q4JB79	88853	82809	112550	91621	127620	120260	107560	95890	150950	138830	111280	106120	181780	156130	160270	151580	148060	137020	67558	66035	121940	112480	127500	121040
Q4JB80	60688	65903	80530	56433	64139	51787	55488	48273	82083	68379	64846	65930	56110	44051	39080	40796	39574	41512	43224	41942	43688	35882	43583	44308
Q4JB81	1116100	987660	1115300	1297700	1411700	1094600	1093900	1110800	1201400	1079800	1189000	1186300	1114100	1155000	1104200	1147400	1124400	1268800	1169900	1274700	1136300	1259000	1177700	1274800
Q4JB82	2272800	2148000	2203600	2209600	2277000	2229400	1868500	1879200	2006500	2037200	1946700	1892900	2683700	2764500	2201600	2284900	2252600	2242900	2205400	2297800	1855800	1883600	2059500	2080900
Q4JB83	80700	113950	127460	117730	136130	121210	104720	118170	99305	117910	95395	120600	107850	102310	102390	106920	93821	104000	104430	115870	93478	108870	79856	97098
Q4JB84	162590	187060	137570	121410	160360	148910	141710	152860	166830	166450	142530	133560	274690	292730	323350	331900	319830	330200	349820	363960	296960	303030	373110	373030
Q4JB86	405630	411750	495460	488730	446520	461100	471210	470410	505690	539070	503970	530950	497690	506170	543710	550340	540900	588390	508190	530750	609400	606320	616820	567440
Q4JB87	154690	150420	172840	149920	227120	207550	136650	130120	60306	59270	199370	164200	72564	59757	104070	98463	114450	106260	95012	89560	44015	37718	96745	93795
Q4JB88	288280	343160	247100	223210	264580	267580	305400	262450	271650	280800	252930	253480	395720	344600	349570	303780	397010	362020	342700	294700	397960	336640	319010	307900
Q4JB89	30257	35891	21321	19393	28865	26425	31483	29809	34689	29675	30041	26927	39919	25735	30544	32576	37516	38977	33206	31678	36122	27548	39721	36928
Q4JB90	493900	457300	401570	379870	547640	470120	388320	338470	628790	590000	650590	607700	560890	463040	562400	513330	533300	521050	440720	387900	567190	522830	793390	727600
Q4JB91	239450	243590	156130	171950	192250	204100	208660	211790	242040	224980	222600	221510	250550	287060	261330	265490	329420	337430	308180	322700	305370	310970	345310	329440
Q4JB92	1132400	1127300	1193500	1206500	1094400	1170700	1232500	1289300	1283400	1335100	1284300	1264300	1410700	1480200	1312800	1374900	1344600	1402700	1064400	1059300	1577200	1676000	1208700	1349400
Q4JB98	24293	0	19436	18049	29361	27675	24896	25436	43066	0	34292	33587	0	13555	27571	22614	33917	30526	29977	30499	35872	35502	52565	53034
Q4JBA3	259810	241600	212870	194450	280090	254490	230580	209810	227550	201330	239070	222360	165980	179560	192050	187450	223550	209100	190320	189150	163890	149260	197020	195940
Q4JBA4	109870	112520	100380	117980	0	64998	75366	146540	133710	0	113800	0	0	54922	111320	139610	113300	131910	116740	0	0	115080	139270	82081
Q4JBA7	285460	282790	321480	332530	397090	405510	277080	290750	358330	343070	307010	305550	361930	310990	275970	263290	289230	301970	225900	238930	259530	251030	249780	228000
Q4JBA9	0	0	0	0	0	0	0	0	0	0	0	0	0	0	0	0	0	0	0	0	0	0	0	0
Q4JBB1	201630	188810	162350	161450	189590	145200	158630	119240	162060	175120	148250	156260	237810	187680	161190	160560	181680	177210	208610	194180	151200	126100	136440	139500
Q4JBB3	650560	645240	645620	675600	672720	666810	579110	611630	550930	550320	611990	614260	653910	581950	534810	558920	534760	533440	613590	633970	575510	546910	469730	491970
Q4JBC2	244860	229630	165260	176040	236740	202690	143430	134850	194660	166020	158510	163460	225650	203010	195000	208190	198880	189550	176870	167750	148260	159270	190400	192820
Q4JBC3	1259600	889710	673520	752060	945010	1139300	814240	921550	1002700	916040	862650	949170	731230	517230	780950	824650	902020	767490	1172400	1216600	867330	963340	1061900	1138200
Q4JBC5	41311	40839	50792	48192	0	101970	0	0	17547	32130	23058	21415	153370	166730	40282	58789	45412	31071	0	39022	0	0	35722	55605
Q4JBC6	165730	173480	160590	161770	195110	175510	155480	156880	188140	180520	180090	175280	114320	129690	135090	126660	145610	145960	135010	137500	147750	139290	137490	146310
Q4JBC8	169130	172940	177480	170370	173660	171060	163080	162880	214590	198400	179490	174480	196400	209750	182270	188300	187460	187230	174340	165110	168300	167710	196810	193430
Q4JBC9	385530	344900	417760	442310	481140	442520	408670	435680	533380	435760	422250	383200	517150	530170	505400	486780	490110	475650	438670	430660	376360	398990	346950	369440
Q4JBD1	186780	182730	162500	179880	205100	211310	171790	154090	179720	213610	202310	196390	118780	149650	169980	158460	171190	185610	157270	158370	169950	147470	173500	177600
Q4JBD4	248770	237530	220820	238270	246310	252580	213520	223650	236950	257460	229770	229940	220090	220660	201260	252370	232910	260100	241050	243330	197160	176630	166340	179600
Q4JBD8	0	0	0	0	0	0	0	0	0	0	0	0	0	0	0	0	0	0	0	0	0	0	0	0
Q4JBD9	209040	168110	311290	261550	403830	332090	257610	207770	217700	183550	255750	201820	638410	544880	245220	222340	264960	216960	265400	205400	193000	163870	121220	127670
Q4JBE0	209690	228050	160380	208130	197650	212550	188660	211040	203870	215760	189550	204170	149560	163790	144180	160100	152220	166680	154790	177060	156260	166820	146300	149320
Q4JBE1	254000	258080	272540	253060	232560	238630	261190	239640	261820	281730	235620	234810	270690	245100	247170	253200	274900	264520	285110	287470	261890	258460	220060	249360
Q4JBE4	328680	344510	440160	446730	552270	574870	425150	418760	400180	457410	430690	453700	749720	842680	350750	409490	376960	362180	401380	461940	391900	424960	407810	407240
Q4JBF0	921320	961530	944590	898120	1275500	1237600	937450	940150	1158600	1194300	1073600	1027500	735020	604310	712570	712130	835000	861590	701130	654380	750260	710930	683940	646470
Q4JBF1	3266600	3364100	3564700	3370700	3523800	3383400	3222100	3183900	3516100	3621000	3727300	3757300	2430000	2497900	2502100	2563200	2770600	2678700	2768900	2801700	2761900	2655900	2825900	2782700
Q4JBF2	56472	54231	108930	64368	105170	56021	72085	41914	82040	74491	55555	53551	93655	75300	73349	0	47904	52426	45951	0	76907	97753	28043	58139
Q4JBF3	48425	54585	59066	56697	68236	74509	58818	68750	69743	75832	74880	74162	46383	42377	54166	59221	61717	67210	47335	55192	61960	60371	64517	61554
Q4JBF4	87766	97904	115280	118850	119090	113730	88662	91163	86439	94001	91617	91033	122380	120680	102690	107660	104380	107560	83747	88380	92419	84610	70520	83360
Q4JBF5	170280	153150	113360	105120	161650	159840	95932	92120	128970	133930	111640	111820	121950	115230	123180	121860	141570	145140	155090	143710	108710	108890	170540	148270
Q4JBF6	173520	182250	149040	148230	157510	157100	158360	159530	182160	176040	165300	163850	171460	173320	145670	144100	157690	166080	173590	175580	156890	154340	161530	161190
Q4JBF7	144080	140710	143310	137540	142510	138570	141110	133560	161000	137200	127720	126070	161320	165300	133070	136530	130350	127440	106900	112290	103780	128180	108740	99014
Q4JBF8	155780	145940	150300	134610	151450	150260	139830	143070	173260	163210	135850	132370	145810	153740	148320	151370	154450	155820	145490	143740	119530	136660	124060	121780
Q4JBF9	38875	31818	32963	27887	31700	24838	36136	31665	30243	28232	26502	25225	41853	36130	32450	33073	31035	27501	38543	37448	22483	25102	21929	21517
Q4JBG0	146520	142770	185930	155140	179230	147020	144820	150640	236350	233840	188190	186180	193410	199360	144440	139130	151410	163930	182600	0	143540	140370	182050	154470
Q4JBG1	665860	691020	683420	707790	749330	669420	768320	762690	878040	896440	839120	819470	539950	587800	642120	684740	755820	780690	521100	611960	870400	870880	735470	769550
Q4JBG3	77172	77871	67849	59527	67759	61607	71812	70565	75659	78458	63114	70765	79740	77742	77759	82450	86776	72969	87292	88206	76311	71323	74843	78694
Q4JBG4	73930	78698	54552	54737	76888	77792	69109	79568	92747	93378	86872	92410	62944	51011	71251	76682	95457	95318	87108	79157	79230	83469	105370	98458
Q4JBG6	1206000	1317500	833610	877790	781970	779480	1065400	1056200	733080	769580	657090	652300	1773400	1665400	1687000	1681200	1537800	1523700	1420600	1467300	1558700	1508200	1190300	1171700
Q4JBG7	2669900	2580600	2070800	2015200	2120900	2039700	2407600	2409100	2320800	2341600	2053500	2054100	2543400	2552900	2258600	2492400	2534800	2531700	2917300	2976300	2582900	2546300	2586800	2767000
Q4JBG8	340550	320670	402400	370520	317880	299800	296150	298720	394490	374950	337550	336770	288040	243020	293730	312630	292580	305980	261000	234700	317460	313300	305930	302940
Q4JBH0	123630	135300	109650	103900	131650	115800	117350	121890	145910	135450	130710	132640	96882	112860	95519	102600	108150	107900	108230	118530	125820	123070	118280	123360
Q4JBH1	987940	1061500	1197000	1098100	797730	841940	1155700	1096700	1294100	1250200	1008500	1059600	1720700	1513400	1278300	1341500	1091900	1285900	1275600	1255800	1478300	1476300	1183800	1256500
Q4JBH2	72702	87309	97488	99573	109710	103460	77974	71566	74964	73306	28106	54379	154310	158050	103040	108970	99472	110280	99573	115050	88472	88666	93036	70752
Q4JBH3	1489500	1362300	1245400	1227600	1202200	1211200	1398700	1358600	1197300	1362200	1283100	1201100	1593200	1385800	1425600	1414000	1377600	1458200	1654800	1726400	1628500	1509500	1401900	1415500
Q4JBH4	180160	205180	168790	166370	174020	168790	200430	206320	172020	181300	141630	146500	232790	222570	198630	197270	191770	225690	208830	218990	235390	205230	190520	193530
Q4JBH8	17167	22217	23510	30040	16024	24883	21336	22400	43586	23196	17036	25808	26553	30438	21519	26792	22852	29293	20205	24893	21792	27676	17224	29841
Q4JBH9	176450	144200	185760	280620	170210	230270	229580	223480	107230	0	160110	153950	0	0	260620	223230	202920	169520	337130	308580	269540	301160	0	146990
Q4JBI0	138350	132500	129530	116520	131580	125070	121280	113470	131470	130160	124520	126530	138030	123210	138960	130170	134450	124810	120960	112260	140930	128840	115400	118730
Q4JBI1	140620	125290	101560	107210	134270	116000	101940	101050	111320	108860	95894	91547	124200	122630	111620	116270	105400	123000	127020	130020	98625	102100	93832	97603
Q4JBI2	499540	492930	428550	458580	464620	470490	414430	443770	438150	414300	394030	422270	478540	483180	445900	464030	477010	484260	586700	586740	481790	530560	517480	510920
Q4JBI5	1379700	1091200	856650	731590	1059400	894710	832410	819510	841590	774660	757550	716500	1661100	1571300	1528800	1593200	1572200	1625700	1758000	1707500	1171400	1101000	1159100	1232800
Q4JBI6	110470	108880	93197	83966	119930	91600	70880	62327	85385	78123	72986	64273	144750	148880	76556	77742	96580	91896	135830	122190	63508	65914	94125	94428
Q4JBI8	356000	361200	320160	308250	359920	354650	324630	326040	342680	339960	321560	312730	362150	319060	297300	299320	316350	303090	353920	354440	306110	296160	290960	286490
Q4JBJ0	306040	353220	324990	340450	329940	382500	331600	344500	301310	326040	324070	336600	339190	402970	330880	365900	363850	385350	347630	378600	340310	390310	258090	288100
Q4JBJ1	491080	483810	400570	388180	425360	393200	460690	427740	443320	425020	439680	430510	471250	479650	432650	435220	463080	431140	608560	615180	482570	510170	526970	509730
Q4JBJ2	822020	770640	814470	831540	849540	907830	735370	752460	843820	916960	862210	838790	760890	740360	868160	863090	945490	879070	727400	736500	836310	844340	823660	887120
Q4JBJ3	1590500	1487500	1307400	1226600	1386500	1194800	1545600	1436700	1606100	1478400	1533200	1426000	1262600	1237800	1545800	1473200	1630500	1547000	1856900	1737400	1725600	1657300	1796400	1638500
Q4JBJ4	1104700	1043300	1015900	1023200	1067000	1012500	1097100	1087200	1109000	1068000	1075200	1027900	968410	1074600	1074000	1031100	1224000	1107200	1134300	1103700	1387600	1267800	1291100	1245500
Q4JBJ7	81182	79383	47104	61566	70138	61602	61264	61419	69023	65829	57234	53340	52918	56766	73559	78943	75004	64662	66846	75551	81584	76605	62214	61161
Q4JBJ8	183290	185770	160730	168940	206060	190430	141680	140900	170790	184830	153990	145990	163340	160090	159700	158460	172570	162330	226900	207800	136540	140760	171750	157000
Q4JBJ9	271070	321120	256620	282690	343670	320410	255520	265850	324830	357270	305840	304830	177690	161260	244520	255140	253910	284150	262240	245850	271710	251950	245800	265880
Q4JBK0	1055800	1073500	922950	944560	918460	925290	1116900	1124000	993270	1052600	939300	945620	1467500	1542700	1299600	1320100	1377500	1399200	1468900	1500100	1359500	1341100	1290900	1331900
Q4JBK1	104060	102250	79205	80126	76645	73531	103560	104730	86849	89728	78269	80370	160780	161720	121470	126030	122930	130660	172540	170940	134880	135310	129470	127060
Q4JBK4	788200	842730	646340	652400	703080	709970	710930	732990	640440	732330	657630	690880	704670	758900	638140	669980	678860	748480	889810	976290	784080	742540	752550	840480
Q4JBK5	417780	570680	746110	842370	913950	864160	680870	699010	1059900	874150	918070	951410	516870	944970	889010	851030	1052200	935680	386860	325570	902230	885760	930090	791840
Q4JBK8	0	0	0	45777	0	0	0	31706	0	0	0	0	0	0	16145	40144	0	42665	38658	68917	0	45239	0	19354
Q4JBL1	497270	483030	654170	653520	725500	702030	548860	553160	429480	437330	467980	483440	1125500	1123400	775250	767050	715340	747190	921400	922260	499880	501460	569620	568980
Q4JBL2	130000	144160	133130	132010	159210	146790	146090	132200	152270	129000	136420	130060	144510	151210	148880	145270	167390	162590	163660	166720	153420	136380	142650	131580
Q4JBL3	280940	263800	250070	225310	292480	264140	262530	261320	280310	271040	248280	237820	307410	283960	305460	302130	344430	327190	363640	329320	325500	292620	279100	247420
Q4JBL4	315070	335750	244120	249350	260600	256370	326870	319940	274890	281620	238080	240440	545890	470040	449650	429580	439540	446370	528600	516400	464660	441700	385870	400120
Q4JBL5	350490	314800	237930	228880	231100	222250	273830	254910	285680	267360	237700	210530	449630	455960	384440	360140	375160	389420	455120	438940	362330	331420	386260	361850
Q4JBL6	131750	145250	165750	150900	156230	158350	170260	164190	122820	110610	147760	137870	212890	209640	198120	209450	193360	199850	186250	194920	158480	157540	144840	160490
Q4JBL7	1339300	1427200	1087100	1151900	1243300	1271700	1254100	1299800	1190300	1264500	1135500	1095700	1665300	1521500	1395100	1446200	1450200	1468300	1728500	1754100	1584800	1508500	1311300	1256700
Q4JBL8	1078200	1053900	912690	951230	875120	817330	1077700	1064300	999730	1022200	887960	880720	1408700	1292700	1166900	1119800	1160600	1144000	1573200	1518000	1291200	1277400	1085400	1150100
Q4JBL9	335630	295400	267570	270600	234760	207340	310160	295930	229040	210620	191790	194430	619060	563260	405940	396590	386390	401060	533600	536520	462850	441720	336350	355090
Q4JBM0	16167	12483	0	0	20241	0	0	0	0	9486.6	0	8341.4	13362	0	0	0	0	0	0	0	13816	0	9312.2	7634.9
Q4JBM1	79085	71641	85188	99340	67736	61633	68136	0	74969	82651	0	89577	57539	37862	75197	79134	96786	92239	75056	55223	95654	109540	47469	0
Q4JBM2	47712	48843	32291	19921	36688	36481	40292	34759	32831	34447	31645	26827	67027	35317	51018	47461	54578	50003	64709	63574	62379	52749	43243	47616
Q4JBM3	201130	186270	202700	174040	223300	170510	161080	193410	196410	168790	175600	181240	235340	210680	224590	192540	226940	221070	248650	248900	244940	239460	234560	221980
Q4JBM4	425830	369850	362520	323030	381400	361860	380410	368530	388970	407340	381760	366810	433070	339420	415790	408460	429830	385180	476990	430820	481660	443080	391220	403240
Q4JBM6	1653100	1609000	1134300	1235900	1254200	1194200	1264100	1250000	1529600	1603300	1240900	1213900	1378300	1526200	1274600	1247300	1252000	1400900	1437500	1466100	1141100	1002800	1137900	1114700
Q4JBM7	4187900	4090900	3522500	3368700	3603600	3625900	3805500	3782700	4014000	3633800	4007600	3871500	3459100	3222600	3678200	3684100	3553300	3594700	2640700	2606900	4221700	3952700	3338100	3428500
Q4JBM8	1648500	2007100	2029700	1966800	1960900	1991700	2412600	2584900	2885000	3004700	2735700	2745300	2133500	1973300	2411200	2478700	2710100	2864400	1947300	2112200	3412100	3227900	3299500	3669300
Q4JBM9	64354	64769	58798	65996	78774	91700	57687	67803	66591	64704	57036	61395	102670	112330	54634	70672	71649	78806	72760	73834	56407	63246	66470	56122
Q4JBN2	213860	226140	176910	175510	201910	198660	193560	196920	202180	208780	221320	212930	148180	149290	175960	178020	183970	189170	175310	176940	204320	209390	182610	176410
Q4JBN4	153190	139150	145440	137090	159830	149250	138650	141340	78858	77925	115980	109910	293540	277460	290200	272450	250200	232420	298080	300600	106400	114690	217000	204410
Q4JBN5	229520	222670	240310	214150	208300	222710	177390	186670	211630	205840	194930	213110	238200	271490	236850	260810	275070	278630	260670	253740	264000	261220	293280	277340
Q4JBN6	470540	483200	326490	265540	388100	384060	331230	280220	298040	319450	247640	260780	476830	457860	282570	294800	413060	334160	415120	370900	403510	330520	429910	403020
Q4JBN7	87973	92558	156530	152150	165760	151810	142320	145460	188620	190550	139620	137480	181740	140710	175730	188870	151260	185120	89704	98843	168250	146750	80886	88320
Q4JBN8	1707400	1659800	1815400	1776800	1737600	1642000	1776200	1738100	2035900	1901500	1915600	1785200	1803000	1667400	1786200	1731200	1907700	1812700	1830800	1778200	2125900	1974500	1835600	1748200
Q4JBN9	632070	833180	531720	591910	495590	43959	449590	738160	315880	581610	460570	784890	857280	1003700	713480	1002900	897210	945680	1032900	1134500	801500	924270	777450	866910
Q4JBP0	760110	702070	996890	929510	1256800	1161100	787140	752620	995180	1020500	993910	950170	1015300	856070	889300	854370	835370	807490	652180	663160	673860	625120	813060	807810
Q4JBP1	4261900	4221500	4626500	4892100	4482400	4362600	4765200	4801000	4941900	5300400	4601400	4626400	5719300	5730500	4772000	4828200	4761000	4585200	4721200	4733600	4773900	4747400	4267800	4234800
Q4JBP3	100490	103080	96827	105330	128090	139460	94945	112360	77436	89609	130240	145240	144260	125090	105810	109830	100060	105010	114350	131660	52579	51767	125530	114700
Q4JBP4	1228800	1231600	1140800	1110100	1199100	1152300	1223600	1165100	1311500	1275200	1228700	1186500	1120200	1114000	1144300	1143600	1285700	1263800	1283000	1262500	1424500	1398100	1385200	1313800
Q4JBP5	1383700	1302900	1207400	1222000	1361000	1253400	1303200	1223900	1570600	1433600	1428400	1368100	1129700	1022000	1290000	1329100	1416900	1415100	1278000	1275700	1411500	1498100	1401800	1320900
Q4JBP6	277130	263970	187800	177410	256320	240050	206450	208260	257650	245060	239610	221720	230660	196360	250590	235450	272880	245570	234180	212710	262380	240160	262110	239260
Q4JBP7	145780	149860	136420	133440	179890	187620	130920	129960	162930	169590	143400	151080	160510	131010	147400	148360	161130	159500	131380	132890	95031	116480	148680	163220
Q4JBP8	1449800	1420300	1247400	1230200	1346600	1262300	1314400	1286000	1433300	1310800	1246600	1216500	1653100	1444200	1509200	1460200	1462500	1448300	1413900	1364900	1368300	1370600	1438800	1389000
Q4JBQ0	216900	210170	166710	160800	190960	183020	182660	174720	184450	192970	169820	168610	174680	149030	178080	172520	194580	182140	212920	200130	182890	174330	180540	185160
Q4JBQ2	1105000	1153200	916460	914090	989120	959830	1126400	1113800	937370	965440	985120	1031200	1074600	1054500	1088900	1145000	1133700	1102300	1082100	1076100	942940	949010	1136200	1145400
Q4JBQ3	250050	267170	125890	115590	168930	174680	236670	240560	0	159390	160460	151480	383760	328360	257350	282250	115000	136990	329120	339800	288380	265650	158080	138650
Q4JBQ6	3738500	3319400	3065900	2341700	4484300	3732300	2313700	2334500	3606400	2847300	4008600	3489000	775840	922290	1423500	1229000	1322600	1250600	1147400	967000	1524900	1641200	1287400	1087600
Q4JBQ7	272330	228750	293870	367530	343670	350030	395380	499950	389550	359280	474410	527510	160580	305910	194080	207730	142530	139610	103170	159670	242380	276970	98304	102700
Q4JBQ8	801110	814990	1006800	938140	1024400	890630	856430	850360	1091400	1029600	960480	955490	684060	574140	756220	783460	778440	774090	716590	700430	762950	710760	716670	734680
Q4JBQ9	64590	0	54663	51875	65676	62993	42351	32264	55414	63945	45272	52038	8578.5	42807	27280	0	27662	0	38748	0	0	17507	39151	0
Q4JBR0	145430	144810	204540	182360	196420	197260	184170	170490	163750	167040	198500	191880	85755	84959	106910	100860	92837	102210	86884	78682	109530	112040	101160	106760
Q4JBR1	60760	65234	85688	84025	75188	71473	47247	40302	83367	66703	68384	61461	53688	46877	33527	34665	27371	0	37211	0	30114	29153	42377	46797
Q4JBR2	1836600	1829300	1482300	1417000	1807500	1679100	1674400	1675100	1773200	1689900	1753000	1792800	685490	621700	843160	834660	914550	909470	800580	789870	920650	933840	871080	871270
Q4JBR3	3694600	3091500	3532100	3430400	3571800	3937200	3247600	3308300	2217600	2234100	2906300	2748200	1709300	1983300	2258300	2364100	2252400	2224700	1475600	1558400	1156400	1246100	1229600	1434300
Q4JBR4	227520	244390	190590	210140	220410	256880	225710	237450	231930	237320	195650	219880	172870	168080	132160	136810	132370	128280	130250	119700	123290	128960	104230	98370
Q4JBR5	187460	159740	108430	116300	137540	129400	165590	180050	159260	154000	155720	161590	112070	92826	126360	136790	136780	133550	125810	125960	152410	134410	180790	172900
Q4JBR6	8240900	9157200	5518200	5854800	8157700	7697200	4638000	4522900	4387000	4487500	4740100	4533400	3227600	3180800	3750800	3903600	4833800	4515800	6428400	6072600	3561000	3349900	6016700	5694000
Q4JBR7	307070	398070	272320	389680	309540	337900	274710	390420	366930	488310	292990	374970	147670	270780	242140	381530	268490	319630	247830	0	180330	241000	230320	294100
Q4JBR8	640060	597070	503240	450540	580680	559670	748000	680410	454340	441290	544900	502320	463610	411540	445270	436990	418600	388600	251240	244670	270370	260270	308270	304380
Q4JBR9	97179	104450	58100	69813	76314	78197	118340	115860	86386	76210	69911	75611	68256	53931	69964	70636	65600	76190	109120	113260	88000	89434	114880	105600
Q4JBS0	147490	153840	73821	90544	95282	93755	143950	154200	105540	110420	82403	84080	58120	61732	90917	90220	84509	83474	77186	78151	87855	94289	88304	93016
Q4JBS1	117350	124380	72611	74943	120730	106290	105480	128110	113860	103550	127680	117850	34681	27226	49610	43721	50128	49925	43860	43840	52981	56019	60888	68465
Q4JBS3	442740	552840	580600	507870	492670	456780	677760	649690	467650	517420	529350	552060	578410	595000	546360	554320	461330	495550	428150	427000	698790	624660	423150	495850
Q4JBS4	318640	300450	221080	218830	299210	253160	248370	206610	323880	266640	277920	256470	217110	187220	279740	247070	238320	236380	111130	95965	184550	177890	198370	198220
Q4JBS5	319850	349570	342090	278020	401460	355510	344500	318130	362630	360400	386590	364070	139230	163250	184460	190080	198570	212700	176210	171100	213020	182850	237970	237490
Q4JBS6	4689200	4418500	3632400	4108700	3582600	4081900	3803900	4617300	4234800	4059000	3856000	4302900	1988700	1876700	2975700	3177900	2503400	2566400	1366100	1469800	2435100	2575600	2296600	2147300
Q4JBS7	8586400	7245400	7802000	7962600	8288300	7279900	7978600	7956300	8593000	8471600	7972100	7606900	3622300	3655600	4994800	4808900	4757600	5098500	3736900	3440100	5337600	5001700	4521000	3997600
Q4JBS8	9793200	10786000	5835700	5727500	7513200	9024000	8001600	8446100	7880200	8024400	6974100	7965900	4007400	4924900	4129400	3925000	4605000	4798500	5306700	4979800	5243900	5140300	6061500	5998700
Q4JBS9	1333900	1222200	1145700	1041000	1330700	1117000	1342300	1200700	1202000	1015400	1145800	1042300	342670	306290	694920	659260	603700	561020	436090	367180	787120	673440	589650	555940
Q4JBT0	6636600	6352900	9413800	8274600	7620600	8267400	8128100	7847600	8134200	8085600	9263400	9510400	3454000	3472000	4298900	3999800	3930600	3785700	3633300	3350300	5141400	5386900	3462500	3665600
Q4JBT1	809720	779200	1119100	1106800	2154000	1853100	1010800	1154200	796170	797420	1112300	1195600	892470	1127300	859970	979430	558460	552210	593950	611980	428080	423950	606300	647300
Q4JBT2	12548000	13129000	13772000	14096000	14580000	13854000	12825000	13058000	15706000	13868000	15475000	16063000	5041600	5621500	8676600	8208600	7963200	7432900	6924200	7149800	8231700	8159700	7141000	7655500
Q4JBT3	4206000	4433700	5687400	5623800	5838100	5313000	5577300	5344700	5401900	5407000	5696400	5879400	3212800	3425500	3670200	4070500	3015900	3160400	1437300	1385200	3450200	3454500	1770400	1900600
Q4JBT4	4466700	4413400	2937500	2805100	3804000	3330100	4098900	3947600	3207000	3137000	3010300	2896500	895580	832360	2061600	2067100	1851500	1859100	1371000	1351200	2304300	2082300	2133600	2100600
Q4JBT5	5115900	5366700	3782700	3721700	4584800	4672100	4954900	4824600	3655000	3904900	4279800	4091600	1458100	1579000	2566500	2582400	2400300	2327200	1823300	1915500	2603200	2635400	2518400	2449900
Q4JBT6	840830	811750	537150	541430	727970	728890	608220	593510	455880	438380	513660	494300	263450	292240	356270	364020	356080	351390	328750	297980	285020	280210	336050	337010
Q4JBT7	1413300	1348700	1201100	1324800	1368800	1302300	1530900	1446400	1296300	1210600	1398800	1384900	454340	408790	808120	814020	676840	671440	508600	499210	927720	882410	629970	620360
Q4JBT8	3001500	2874300	2290200	2222700	2592200	2362600	2841500	2606700	2417800	2298100	2465800	2356900	810670	734000	1562900	1482100	1330700	1361000	895470	896970	1525100	1442700	1297000	1268200
Q4JBU1	130610	107040	82487	111340	117820	110490	98043	105780	119260	116720	121810	111860	54401	0	88572	73810	81201	87859	86340	90408	80816	83406	85943	67427
Q4JBU2	122770	141200	78247	90004	107830	94144	112860	111370	116360	112760	101940	103550	73956	78907	90583	89910	94177	87956	91859	86160	98417	94884	95061	93331
Q4JBU3	1653200	1591200	1519500	1456500	1838700	1774500	1568100	1466600	1734300	1652800	1867600	1699800	735720	692260	1003400	1022900	1064300	1022500	805170	776400	1147600	1059400	994690	949680
Q4JBU4	272220	288290	283060	279650	448750	424330	201730	215580	179980	168570	249850	268350	223740	218930	153520	168190	121430	141440	189050	185250	84035	88311	134690	161240
Q4JBU5	80096	82702	83215	68127	81309	80854	96915	91846	70970	73598	76713	77139	58301	48562	54463	57542	56610	53947	40846	53721	68121	61973	47820	53220
Q4JBU6	3471400	3222600	3348700	2881500	3016700	2660300	4983800	4332800	4727700	4286500	4439200	3993900	2719400	2765800	3524700	3373300	3861900	3779800	3131600	2854600	5041600	4551100	3300400	3304500
Q4JBU7	4056300	4020400	3447300	3508500	3235100	3504200	4065600	4369000	3920100	4200600	3792400	3794500	4063200	4236900	3866800	4066300	3845800	3892400	4710000	4828400	4405300	4658300	4464800	4409400
Q4JBU8	5357700	5237500	4753900	4853300	4601300	4561700	5265800	5301300	4622700	4866200	4617100	4497400	6241100	5842000	5198600	5354500	5505900	5616100	6391800	6602900	5598200	5613500	5309700	5376300
Q4JBV0	239020	274650	282800	300040	307580	330350	304410	283810	232640	247410	276530	251170	387670	317690	340100	350450	276750	279490	310010	281240	194930	205370	215940	248390
Q4JBV1	637340	657640	725160	815370	706810	786260	728590	752870	714200	736610	731750	753370	706240	688950	635860	696360	683380	669050	679690	713640	798390	821440	621870	659390
Q4JBV3	323650	308810	335770	313350	351900	311510	340340	312430	386810	350480	348950	334990	304440	284260	321330	331290	347560	330830	314850	301550	338430	312310	354030	327960
Q4JBV4	184040	164130	73731	73935	105630	114940	84116	125740	128180	123980	96018	67058	87294	106500	175320	123730	156140	207170	205170	113520	175050	166200	191980	144700
Q4JBV5	351900	329260	251870	231780	315330	247410	286360	247640	274310	272260	281520	253530	233410	208850	293880	216880	301910	273610	332730	257510	329730	287440	284760	277830
Q4JBV6	98492	100880	80608	71013	79206	87421	86086	87568	93669	99282	66111	58569	162460	76226	70889	65146	84794	71279	102070	99796	29668	56252	69663	76013
Q4JBV7	9625700	9967400	10107000	10207000	11423000	11064000	9638100	9886100	10815000	10637000	10423000	10397000	6036900	5959700	6097500	6239900	6524400	6646700	4614600	4565200	6004400	6042500	5641200	5427800
Q4JBV8	150180	154270	174790	179990	203860	209510	141480	137560	210680	214560	214860	222400	215170	197520	172490	180230	203000	218430	217480	219060	194660	196190	205110	214000
Q4JBW0	601990	537860	480810	425520	614570	590060	447750	511100	659030	644410	633840	593000	215940	221480	309680	315150	378060	367750	262660	281980	322010	279480	428080	409970
Q4JBW1	30665	34215	58850	58575	71555	74306	42757	38968	41124	42802	55069	54697	31588	32936	33530	34262	28969	32274	29789	33250	18485	19958	28064	29618
Q4JBW3	161700	216180	369820	325480	283760	331320	303840	269920	212060	255670	245350	256810	500390	412690	326120	353650	308580	311480	307970	326160	404150	369950	218400	296170
Q4JBW4	872900	871090	837300	825490	905620	841500	890930	846890	918940	886000	924850	862890	752120	791880	771730	812080	906730	860860	950320	931220	976410	932010	959050	971010
Q4JBW7	18642	19700	38895	30041	47364	40903	21233	19626	52451	55420	39656	43032	12832	7330.8	9563.4	20292	19591	18671	10282	9629.7	23414	10921	23732	17292
Q4JBW8	29052	32594	0	19381	28636	33531	0	15981	17853	24907	12339	19537	18931	0	22675	26142	16259	38169	41087	37039	16188	19432	39515	45331
Q4JBW9	45250	46601	45820	41992	47935	49651	39179	41911	36371	36681	36492	37454	97928	89942	50478	49315	56780	57932	60820	63720	29249	28947	46840	50962
Q4JBX0	1468100	1473600	1475300	1349800	1470300	1306100	1536700	1393000	1627900	1641000	1440200	1535000	798710	609200	1038000	1070700	1091500	1068500	1033500	1036000	1241300	1108400	1057400	1138200
Q4JBX1	1536000	1498900	1553600	1647800	1487400	1535200	1611500	1504000	1736900	1752600	1631000	1586200	1299300	1324600	1222200	1248800	1162600	1182200	1290600	1280700	1360100	1314100	1087200	1104400
Q4JBX2	5651900	5745800	5020200	4971700	5326500	5362400	5726300	5615500	5691700	5849200	5608100	5484700	4100900	4228300	4160600	4072200	4330900	4366900	4562800	4667300	4530800	4635500	3823900	4161100
Q4JBX3	2483800	2481700	2946300	3144900	2375400	2535600	3197000	3210600	3207200	3396100	3035500	3280800	2306100	2776700	2329400	2608100	2151800	2440400	1988400	2271000	2633400	2848200	2022100	2360500
Q4JBX4	102550	100330	102480	104530	118480	117370	92981	101130	130080	122980	118330	118030	74701	87404	83911	81506	86410	87915	85944	91605	89033	88286	95032	98994
Q4JBX5	322880	298360	404290	400120	393860	345960	311250	320720	472800	420030	389230	362730	514240	434800	366340	362760	420620	398270	420200	428090	304070	303150	365050	339630
Q4JBX6	69192	63396	85109	83980	82116	86303	69899	75763	53312	65322	66664	56807	96977	78910	67531	0	66824	62534	60899	57555	75392	69091	56201	53006
Q4JBX9	28497	26090	25339	30278	20685	28586	27576	28070	26707	28787	24327	24043	25035	29053	27743	29088	26556	31035	22909	26952	24520	27366	23273	25707
Q4JBY2	93238	81953	72812	65559	75288	72886	69779	64129	69234	67503	64446	63619	121720	105910	100900	103940	111430	115290	114740	113550	102350	102880	101650	104580
Q4JBY3	455780	451820	274810	268360	272810	257260	376030	374420	299540	290350	266170	259620	545060	477480	485280	483280	519580	504740	638160	647320	549930	542060	532710	517270
Q4JBY4	33117	0	8023.8	44247	32615	0	0	0	22466	36150	8862.4	33218	35381	43890	0	38741	32264	0	33523	0	32649	24751	24805	19262
Q4JBY5	32655	22333	27437	25819	34770	34135	23002	24028	24127	20281	27065	24106	33000	21968	27399	28056	33541	26715	25086	23043	25157	20949	20281	18436
Q4JBY6	203100	200240	142660	165510	205520	180080	179590	201960	201740	194300	210350	218140	257080	241530	218140	203230	217240	229250	281410	276030	217500	247340	230860	233950
Q4JBY8	38050	79062	16306	38177	39037	49453	39744	42922	28302	40274	21511	0	52106	0	53120	44377	47762	55859	53518	45608	22375	33891	39043	40508
Q4JBY9	307130	297130	284540	263450	331060	335220	273060	263010	312490	293410	284700	282730	239680	271920	239000	239830	284810	256280	266100	266860	260160	240000	222210	222660
Q4JBZ0	490230	501710	623280	550540	583420	517100	590190	510850	553190	570090	592440	516800	604350	478230	591730	537950	609650	583690	582280	530600	685420	630670	556070	567960
Q4JBZ1	319510	338580	311020	290380	307220	277150	320490	323930	236780	191570	326860	312950	333620	311250	335320	341070	371600	377060	395770	389830	219680	222810	362010	329130
Q4JBZ2	500770	572170	450910	427370	501090	467950	423370	433530	484470	589000	431400	505880	411520	364820	502040	522610	509640	602700	478390	536890	470480	482930	500630	515110
Q4JBZ3	53244	43643	39999	40710	42041	41719	48712	45907	40252	35681	35836	32760	81399	72184	62550	60503	58882	54189	69107	77317	52346	55815	65194	59992
Q4JBZ4	284810	278060	362820	346280	365880	339600	319060	315460	348080	339940	377140	350740	272930	286050	300650	315720	308020	285380	294440	282950	323250	314530	282540	287500
Q4JBZ5	30339	36981	44104	39644	47354	42927	36051	36604	54743	52310	46305	45235	32235	21437	35788	35746	37174	36401	28298	28459	37305	32394	34150	38743
Q4JBZ6	202640	194190	160120	183010	213930	208110	184330	192400	231120	202300	213590	199440	235820	215280	188040	196270	207490	200490	212710	215760	220290	192060	226270	229110
Q4JBZ7	658820	614190	596990	624100	692600	630430	559080	562280	643510	601820	572150	568020	588250	515380	559610	583190	610990	612150	633730	628000	566740	587830	574280	556520
Q4JBZ9	629430	591080	455700	490120	505280	467530	540670	502900	578130	505710	546190	480790	438530	419460	543050	500810	520210	505570	523770	463570	508420	524940	515480	428140
Q4JC00	560390	547430	483710	464180	509430	500810	529040	535880	545140	516280	495020	482530	559500	541760	560660	576050	602970	587470	542620	546170	589370	575810	553380	558300
Q4JC01	856260	798590	775310	731830	822050	758810	832010	823310	834920	809930	824980	785870	892250	738880	881570	844050	879340	895060	937150	940850	953870	880030	885260	874510
Q4JC02	870060	716930	892200	831780	873450	781610	905940	851190	994100	948510	874900	831390	1292100	1273100	1022600	946410	1004100	958340	873950	802280	1042000	1026600	841090	843470
Q4JC03	600840	572760	521080	525900	527860	515850	543430	564070	520550	509450	520240	498170	715660	663040	593870	633520	572880	591700	675980	714350	640510	649460	573990	555100
Q4JC04	1342100	0	1073800	933670	693940	1330500	0	662060	1366600	1041800	1028200	0	891440	1512000	1037000	1240000	1358100	1703300	745680	0	1399000	798720	504580	703950
Q4JC05	88019	82918	93330	75645	94518	92115	84260	80846	46117	44591	83880	75964	141350	122380	129590	144510	134760	143390	122840	130040	87067	77360	134260	134070
Q4JC06	256670	263990	145750	158670	171740	194210	227340	241310	210990	222680	188330	197520	80258	111090	155160	161370	153450	200160	171000	188650	148870	163070	146860	152920
Q4JC07	52112	55965	35464	27762	31796	26041	45093	38644	46805	44934	26930	35962	26914	27131	35462	33810	30962	37339	45695	33505	30878	29418	29621	31802
Q4JC09	1768500	1845200	1575900	1482800	1835900	1870700	1676900	1683800	1614100	1672800	1655200	1678300	2373900	2304900	2665000	2662200	2714000	2698600	2648300	2682900	3030900	3005800	2594100	2431500
Q4JC10	442680	543950	412610	548350	407730	572240	400710	552600	367770	583750	398280	455080	726100	1079800	595420	556930	620160	649380	558800	689050	871740	717500	661280	680230
Q4JC12	137770	122550	92427	71531	95488	91716	123590	106460	96281	95456	79640	87854	154560	119080	111070	104180	116200	118410	149850	150230	137800	110630	109990	108760
Q4JC13	1650100	1728300	1223700	1141300	1507700	1396700	1462900	1453100	1404700	1404800	1367200	1357400	1507800	1350300	1556000	1470400	1716800	1669100	1798500	1771400	1812000	1739100	1683400	1662100
Q4JC14	84770	87644	159790	145910	242760	198340	178920	142890	220310	199540	132510	109310	319930	309910	187660	202100	170660	188420	139740	137220	199830	162910	156780	159330
Q4JC15	1064100	1087200	1300100	1182900	1253000	1178400	1335500	1219700	1234200	1300600	1301700	1260200	1190200	1078900	1107100	1110900	991740	983560	1082600	1080600	993310	977210	1006600	1003200
Q4JC17	1646100	1662000	1560100	1469300	1445000	1475400	1604800	1615400	1637400	1689900	1566100	1547900	1528100	1665900	1507200	1550500	1571500	1538400	1658200	1662100	1599500	1554900	1402200	1477200
Q4JC18	1062400	1422600	1703900	1378500	1191100	1301000	1407200	1530400	1019300	1282300	1135700	1161600	2356300	1936800	1493000	1521100	1332200	1266200	1545400	1563700	1791800	1550500	1275300	1425700
Q4JC19	6527900	7667000	7048400	7647300	6965100	7445300	6342200	6547300	6365900	6702500	6156000	6600400	7154700	9051700	6479300	6846000	6957300	6847900	7326200	7362500	7069400	6965900	6913400	6611000
Q4JC22	185900	203810	277270	250690	275700	267100	190140	181470	296370	293700	270510	251810	84695	77534	136690	132840	131760	130630	99647	88660	153030	142260	134540	129860
Q4JC23	352710	376060	239050	219150	331700	304880	313330	323610	291990	343660	308850	300220	376480	350810	436800	441590	458750	442210	373910	374340	409810	401350	375470	381450
Q4JC24	639850	665280	734530	630320	804250	782710	720370	676580	679390	742660	677580	647740	852080	764560	702860	677760	739050	725020	685930	736160	740840	679080	650710	645970
Q4JC25	141920	129980	168720	148190	176640	152120	148370	134000	212860	193840	190980	175490	74969	52481	82512	78409	93878	86033	85739	75887	105980	95565	104400	95347
Q4JC26	476150	456670	606350	574180	664920	602830	569710	607600	697230	662340	595360	610360	565260	525450	474010	456790	509640	453480	288510	153870	514010	558160	286230	261520
Q4JC29	1820000	1794800	1587600	1574800	1835600	1870600	1433800	1427500	1764600	1797700	1585600	1644400	1406300	1416100	1577900	1630500	1628100	1675100	1361700	1402800	1443300	1543100	1692200	1695200
Q4JC30	20752	25550	0	0	0	0	0	13993	20261	23992	13506	14848	0	0	8771.9	0	6947.3	19654	10415	0	0	0	0	15816
Q4JC32	455820	471480	318850	302480	339570	337900	433410	444820	376430	382840	342300	353430	434570	403110	551320	548330	573830	575490	555750	573760	617240	655560	588420	591000
Q4JC33	1452300	1475500	1469500	1459200	1486500	1483400	1463900	1472400	1781500	1767300	1606500	1615800	1286300	1279000	1393100	1442100	1493900	1516200	1385500	1354100	1595000	1592700	1486200	1539300
Q4JC34	696120	747530	742400	749390	865660	845510	708360	744690	312730	318480	767870	756770	842540	768080	924410	924890	847410	847950	814540	806380	347330	351000	711890	729790
Q4JC35	2229300	2224600	2045600	2277100	2094900	2103100	1919100	2164000	2407700	2402600	2140800	2173200	1975800	2551600	2131700	2368300	2011800	2212800	1730200	1934400	1922000	2197600	2124600	2210800
Q4JC39	576950	535980	509080	574360	529620	576500	599820	650240	646680	595960	541940	566950	596860	662160	496740	571810	562890	540930	666540	695630	536400	612490	590150	540250
Q4JC40	137690	134590	133270	124750	136280	137190	130290	124290	154130	152410	142930	141410	123430	111620	115950	125360	121230	127390	112130	116130	123790	122870	116140	122590
Q4JC41	57356	49471	47651	53165	59388	55373	62829	54353	80351	76228	66894	62034	66042	55958	69746	70940	81304	81979	57601	66522	81409	71745	84928	79150
Q4JC43	124760	101460	95027	92202	118670	115490	102920	114730	104040	107790	100230	94402	173910	156340	155840	167350	175120	169760	165500	156040	143540	146110	129130	147280
Q4JC44	0	0	0	0	0	0	0	0	0	0	0	0	0	0	0	0	0	0	0	0	0	0	0	0
Q4JC46	3571500	3724600	3143600	3117500	3237800	3376600	3411300	3471400	3492300	3511000	3500400	3669600	4121800	4219300	3936100	4040300	4400700	4666900	4913100	5253600	4899700	5021100	5583000	5780100
Q4JC47	491130	464040	536040	492620	652950	613440	433880	427930	569020	548460	630840	623850	263320	245880	332500	339290	399210	379460	290550	290260	391130	370860	373450	351310
Q4JC48	1126500	1248100	1300400	1365700	1314700	1396400	1186900	1309300	1498900	1516500	1496700	1513400	1096900	1138600	1112400	1193800	1134900	1197700	1036400	1088300	1180900	1268300	1101900	1126400
Q4JC49	337090	295850	338760	322000	406720	367430	319070	295170	314210	293940	334290	350210	362990	318820	288050	273360	295340	295590	310170	307660	231670	214580	272320	261980
Q4JC50	415900	416630	435130	394660	425290	383850	445370	430400	412890	389230	409470	372610	599610	609300	534890	526520	556510	510870	555320	558070	630000	557210	508720	494750
Q4JC51	3313800	3185600	2614700	2595100	2630300	2587300	3145200	3119800	2939200	2897000	2678100	2590500	2906800	2765000	2505500	2561400	2531800	2554300	2996400	3092200	3080200	2920300	2673500	2606100
Q4JC52	2453500	2575700	2170200	2221200	1963500	1991500	2307600	2289900	2026500	2106100	1882800	1979600	2503600	2463100	2006600	2214200	1965000	2133100	2242300	2448000	2258600	2249100	1784100	1739400
Q4JC53	262810	250690	227120	236970	255890	256620	247410	254480	271810	281370	262460	272180	208900	214350	233900	231890	250470	259780	228060	219500	255370	243310	269700	288720
Q4JC54	381620	424900	366710	356120	412480	406410	393250	392530	408180	435850	428380	427620	302560	284080	344700	350230	388430	397120	348280	333840	406920	388960	397130	394820
Q4JC55	160520	138680	151930	147310	163380	154080	167330	150350	183410	177980	181010	180940	87590	93230	137230	142250	144710	156700	90166	114150	158310	155310	161510	153530
Q4JC56	145950	181650	133160	146840	113860	103230	136700	190130	145850	151360	82909	102310	289350	327440	244360	283910	208510	189350	241170	219290	247570	276750	185810	207050
Q4JC57	107310	103120	150070	113820	118630	112690	105510	95748	81528	71018	86789	82766	153800	160840	119920	112830	89147	87766	77011	85785	84580	95075	51258	70408
Q4JC59	61201	54829	73785	81376	64645	74393	68678	56949	44563	51247	50557	47586	125660	109250	73607	73210	69188	63815	86431	85791	57862	57797	31297	49643
Q4JC61	1733400	1945400	1913600	1694500	1976600	1953800	1695000	1807800	1851300	2039200	1857200	1842700	1896500	1973400	1701200	1760500	1692300	1700100	1768200	1803500	1778800	1780100	1725600	1666000
Q4JC62	1179900	1175400	1268400	1199200	1314300	1356600	1237000	1213600	1533100	1478400	1367600	1359400	1213200	1131300	1218800	1207500	1238600	1258300	1096400	1116800	1289000	1228800	1211400	1190400
Q4JC67	928860	998160	803060	845900	909540	980700	681770	710390	728060	775390	736170	736200	845420	808100	733400	817690	772980	815440	832710	861660	536290	605070	673800	748570
Q4JC68	86522	92790	80497	72725	90493	82360	82847	84178	106240	102690	83269	85426	91917	103350	75605	71763	85160	87512	96323	86202	88285	81715	82530	78636
Q4JC69	366450	407090	325110	357980	434070	427880	352250	332810	370570	393610	367490	377810	195990	215080	339730	348870	390300	350820	204660	243150	302090	284500	298110	255250
Q4JC70	123430	119280	107270	106090	118610	112100	104820	104120	130640	114340	110110	103120	106770	101890	109730	110620	107090	102540	98258	101540	114910	109200	103670	105550
Q4JC71	210140	189570	182640	194860	200970	197360	186760	179930	199200	204850	186050	188340	271360	262620	251070	249750	251420	244440	218630	208940	227660	237100	236820	223520
Q4JC72	170910	150720	165740	142780	162110	159410	179180	154290	177410	189110	155370	156360	171900	117840	188300	154080	195400	186530	180050	169240	219060	169980	178260	177370
Q4JC73	89983	92441	89775	78529	86136	77601	94601	86331	85270	98328	84259	78389	129330	85331	103560	109940	106560	111110	115630	111630	104360	104860	105910	111460
Q4JC74	222330	193150	191620	197220	216540	190460	206150	191800	135900	134340	211260	199420	174900	171120	222200	207540	215710	212180	229440	214520	136700	143230	221260	205930
Q4JC75	112200	120770	137150	140540	141540	163460	153250	179110	184380	185240	155440	149300	179640	184770	184960	201360	203950	210640	189940	165480	194050	200840	173510	176910
Q4JC76	215360	225990	226540	235810	210130	212160	240870	245280	254620	258380	219490	231040	294340	275160	251850	269560	262050	286950	270470	292850	253510	280010	274120	272410
Q4JC77	966820	1008600	905630	943280	958170	937780	996610	983120	1017800	1030300	1010600	1026400	1099000	1000500	1150700	1190500	1264400	1239500	1196000	1160900	1355300	1328600	1230100	1221700
Q4JC78	129330	130700	132290	134380	159540	177270	110440	113920	130680	152240	125560	121300	201070	196660	172270	185100	179380	187770	194470	204710	141030	142880	154710	186730
Q4JC79	382220	392030	605630	497370	635370	580910	358950	333300	667480	593430	600800	573250	883750	754940	940560	894500	996370	945860	907080	886960	967570	945760	1023800	932510
Q4JC80	509870	509360	664190	654200	746870	755750	404760	404460	768420	776630	676220	670720	1112100	1000500	1051200	1073800	1230200	1231100	1188700	1154900	1239400	1208000	1145900	1126100
Q4JC81	156110	150930	116310	122770	136970	122510	132130	133170	148260	144240	129820	126740	159460	137980	173390	171360	181670	172050	164950	159070	155960	163190	170960	177950
Q4JC83	307060	328490	305410	306360	326170	378250	306300	334820	306690	371790	279330	312220	303420	291900	311630	326090	332900	317540	309070	326100	266990	272410	236890	295400
Q4JC84	2039100	2055700	2143200	2092300	1629500	1694900	2187300	2285600	2272000	2423700	2287700	2302900	2753900	2581500	2301800	2542900	1862200	1956700	2470500	2531700	2603500	2759300	2548700	2633600
Q4JC85	120770	110760	81122	80164	96316	98056	95132	96687	100780	87914	91326	82982	151310	134070	142310	140720	143340	141880	149610	159570	165330	166260	128850	127150
Q4JC86	692040	577270	438770	445880	466000	474980	517120	511980	529400	509480	522320	468160	590270	601080	488660	467170	530620	498800	715230	643810	550700	538890	644120	607950
Q4JC88	7834.1	50912	0	55438	56531	64991	56893	51103	43348	45889	55306	44781	129020	68094	56941	56347	55184	54097	61627	54315	55272	47532	0	31070
Q4JC91	1974600	2058900	2175900	2174500	2115400	2472000	2045400	2093800	2176700	2263600	2379200	2276900	1564500	1659000	1724400	1772600	1878200	1981700	1774900	1756000	2239000	2129000	1462300	1747200
Q4JC92	0	0	0	0	0	0	0	0	0	0	0	0	0	0	0	0	0	0	0	0	0	0	0	0
Q4JC93	2329800	2378400	2665500	2680000	2493000	2634600	2338800	2323700	2692500	2635300	2646800	2660600	2148900	2279500	2181100	2325800	2230200	2234600	2134600	2253100	2084300	2179500	2325000	2392800
Q4JC94	159600	148650	133060	118060	152330	143070	138160	130010	141660	141660	136630	140600	177950	170960	148750	145570	161010	153210	178470	175270	152720	157430	142950	142920
Q4JC96	1013600	1107300	1004000	1000200	989490	911990	1084900	1017400	1084000	1113300	962410	964010	1419400	1361500	1102500	1222300	1103000	1134400	1265000	1259500	1324500	1218700	1179600	1143000
Q4JC97	254850	261850	381160	377210	384940	372730	403550	396040	423860	412770	433180	420410	239500	220040	266620	261410	270020	259500	224990	234780	297180	317330	227460	190150
Q4JC98	109340	113680	106360	97516	99463	89585	119850	107300	97739	89574	91756	91953	112820	123580	101330	89094	109480	98197	102570	111380	110610	113140	104850	109510
Q4JC99	196560	188540	143060	162660	175910	189060	158990	177630	190020	190860	187830	184480	140450	114730	131970	141300	152640	164600	155790	172810	152590	170660	155150	169930
Q4JCA0	1918400	2176200	1948200	1910200	1765000	1577300	2013100	2182000	1932800	1996700	1900800	2110900	2035700	2035800	2098300	2081100	1765900	2023400	2640700	2621200	2253800	2265300	2396200	2424600
Q4JCA1	171520	165490	143400	149810	147140	138740	152800	152670	159780	144320	128010	125270	248950	213650	217400	202800	206860	205930	249160	248810	220390	218270	205610	197490
Q4JCA3	9717200	9957500	11435000	11751000	10694000	10734000	9318700	9750000	11115000	11017000	11145000	11495000	6147900	6135400	7023500	7264100	6680000	6628800	6187700	6601900	6862400	7291700	5881800	5799400
Q4JCA4	149310	102120	248530	0	376060	374380	0	0	330240	278950	0	15335	397210	648050	501000	432800	257200	348240	250870	0	204540	292990	212530	237640
Q4JCA5	73090	76487	70606	70033	71898	75738	71263	78754	80108	78564	64107	67760	175590	199580	81710	93945	84156	77717	136800	140470	60756	63931	100230	101290
Q4JCA6	925900	934430	956570	991910	1105200	1120100	966460	978960	682250	660670	921280	939020	997280	975990	804320	824580	808090	831930	835230	848450	455620	460690	736760	718330
Q4JCA7	1020700	1161100	1164200	1255200	1083000	1204000	1248600	1271700	1039100	1048700	1232900	1258500	1209800	1108400	1051700	1125500	955470	1075600	1234600	1244900	850990	843610	1098100	1095600
Q4JCA8	86169	171380	131600	182760	174420	178030	119450	156890	167040	168190	153310	121430	146490	139720	136610	142670	126870	121590	104960	138400	146420	112620	109510	87024
Q4JCA9	1162300	1302900	1078000	1064400	1110800	1063500	1300200	1213000	1116800	1116000	1134300	1085400	944410	938300	1016600	1016300	1042200	1009000	996670	966930	1137000	1073400	1047900	1079700
Q4JCB0	22007	28772	21407	0	23646	17273	24580	22304	34761	34058	29965	26779	0	0	17819	23248	20172	27971	20636	27189	19869	19392	0	32694
Q4JCB1	83722	80105	67106	64515	77857	83588	77426	74751	62851	74349	76723	69192	67011	49758	64829	65338	62098	57958	66910	67791	56770	48215	52953	57524
Q4JCB2	34070	36576	44149	48488	40218	46314	24770	32190	49954	54884	39399	43225	66259	81426	35316	43691	44429	51260	63875	72175	30891	44134	47980	52331
Q4JCB3	694270	694870	592150	604860	584620	567500	681360	633810	674010	662080	545830	553780	1110200	948320	864120	909860	889550	888990	1048600	985730	884670	862960	868160	877770
Q4JCB5	79410	79411	131770	97487	133670	92918	100610	106030	117500	122130	118560	122070	102440	73456	93232	89052	98143	93561	72689	77096	110980	107590	76590	77060
Q4JCB8	1563700	1607700	1253500	1310500	1338400	1319400	1425600	1435700	1497200	1503000	1425100	1442600	1620600	1455500	1535100	1544200	1589200	1579800	1418900	1465500	1694900	1734300	1580600	1586900
Q4JCB9	921430	938420	828170	745400	731290	708110	1051900	965700	961240	867430	813830	727970	1403900	1213400	1131700	1128900	1098400	1041300	1410700	1282900	1171800	1112300	1081500	1014500
Q4JCC0	1025100	1140700	1092700	1072800	1119400	1129500	1199500	1190900	1130700	1119400	1121700	1131600	1098800	1122900	1105400	1139700	1113800	1102000	1205300	1265500	1281600	1266000	951940	1087900
Q4JCC1	327110	1539800	1435700	1362400	1372000	1416200	1401400	1296400	1372500	791530	792230	1316500	1377800	1405800	1484400	1222100	1308900	1249900	1334500	1542800	1548500	685440	687730	1204400
Q4JCC2	187110	198330	180160	185740	195340	218270	182090	193620	226010	228210	206890	193380	191720	204050	181900	193560	219360	210370	213670	221790	220230	238370	216280	225840
Q4JCC3	1992800	2043100	3414200	3497800	2365400	2840300	3176300	3714000	3656800	3932600	3920600	4037700	2549200	2493400	2850800	2824600	2214000	2270800	2408000	2649400	2935500	3017000	1917200	2249600
Q4JCC4	74257	58989	65556	55688	75419	70465	53837	42823	65008	67997	59549	56495	48725	0	0	0	44284	0	37365	42858	0	46707	45393	53899
Q4JCC5	4343100	5247200	5355400	6245100	5445500	6133100	4882200	5959700	3983100	4839100	4323500	5214400	7173100	7946700	5395000	5987500	4918700	5044300	4328000	4884600	3721500	4175400	3504800	3806100
Q4JCC6	746360	788240	528560	478870	601400	596570	546820	538200	363380	363630	395760	460990	968010	873930	1000400	1092700	997560	950780	953520	963470	1001600	1061600	771730	791080
Q4JCC7	275610	278530	268460	256250	287080	292620	263400	274070	303900	301010	274770	297090	271800	235260	248680	270680	250510	257300	267180	269700	268760	260820	255970	281850
Q4JCC8	35348	39991	43269	47445	42688	58844	33795	38104	45256	13624	42396	53710	56729	38838	42509	47757	47538	45183	45827	50144	22526	0	27788	42981
Q4JCC9	86764	89288	75957	74860	88910	83198	77888	76562	84066	81900	70697	72236	86408	79404	78048	72091	78076	82411	84790	84092	73825	72507	75561	76518
Q4JCD1	825900	833210	583220	490370	704010	404820	522430	530870	498520	666670	468690	371410	651560	589870	963160	863340	1111700	1116800	862400	752250	563320	609240	813930	798080
Q4JCD2	314080	246590	213570	227130	276080	218430	284790	257760	288530	240600	289040	271080	269080	275350	260970	232440	280150	249370	183670	172530	309910	292420	278650	256370
Q4JCD3	2357000	2576200	2059100	2319800	1958100	2257400	2076000	2294300	1983300	2164700	2111200	2274200	2787000	2973900	2439100	2612900	2396200	2596000	2749200	2943900	1907200	1972500	2419100	2573400
Q4JCD4	34989	201500	197250	166850	158800	176730	167670	171480	162740	179300	185620	163510	166470	180030	205900	171260	178850	195850	215520	227660	218980	209840	206720	192970
Q4JCD5	136150	121620	136950	143650	126830	115210	127200	120940	148950	135600	129920	123910	138310	149490	140760	137710	137010	146940	152540	137190	129930	136860	144510	147110
Q4JCD7	27067	20594	15066	19837	20975	0	0	30715	22802	24661	22603	19412	19875	17420	22023	20556	25948	27577	23303	23838	23793	24563	22158	17151
Q4JCD8	242050	279710	391270	380160	429920	444690	293760	330630	206820	224970	244910	268370	957810	842530	442980	452150	335670	363430	704400	705680	192120	206060	347880	366830
Q4JCE1	209920	195770	206660	225300	210120	200190	181710	200840	200940	208840	200550	222310	167320	168260	177090	177830	182240	191330	173290	176340	183840	187210	152220	174250
Q4JCE2	261280	288640	244040	254940	294740	265510	256520	250830	266970	281330	291230	291860	253540	206030	245830	258010	286000	267040	215510	211330	263610	278670	229680	205550
Q4JCE3	0	0	28626	0	0	0	0	0	0	0	0	0	0	0	0	0	0	0	0	0	0	0	0	0
Q4JCE6	137330	151400	225080	181640	179130	222750	153740	146510	147990	168800	198700	171980	159700	161560	185490	149280	172540	202220	136010	127670	183170	174730	174320	176020
Q4JCE7	191340	200530	224280	210530	217530	223110	204140	207200	246260	251330	220170	203150	136000	169390	186350	188260	220060	203970	170190	171120	204460	194290	171120	166120
Q4JCE8	296430	265710	325090	336150	413090	391650	312220	295050	381220	376430	421010	410170	211930	197860	259770	269230	288030	274450	213580	197690	249260	242180	271170	256440
Q4JCE9	62454	68350	62708	74953	71129	79875	57946	72266	68047	83983	70230	77907	65392	67886	65852	72393	67995	71340	52158	63599	69362	91463	58739	64786
Q4JCF0	204730	175190	242370	211350	253780	225110	204310	181810	183460	204050	204080	191810	161780	112980	127030	156060	137570	136720	136180	138960	163200	151230	130540	126540
Q4JCF1	100730	85780	85493	71690	112320	85392	84175	75368	126000	107670	95290	94144	64949	58087	78951	76765	74301	71048	57147	53361	63656	56974	80861	71667
Q4JCF2	1730300	2124900	1918000	2181000	1842000	1962400	1856800	1828000	1614300	1914800	1947900	2095500	2440100	2225900	1760500	1908900	1611800	1903700	1877900	2166300	2216400	2138000	1600500	1635200
Q4JCF3	1034600	1132400	2050000	2129100	1464900	1561900	865950	1148600	729500	772540	1108100	1430500	1721600	1634200	843290	1003600	730370	1010800	1806400	1141400	1072000	1136100	983810	1029800
Q4JCF4	189050	158860	124070	154270	145200	142770	139970	193020	168160	168220	135250	181870	110770	142540	227350	232400	234290	238970	239040	235240	173020	199420	271690	258820
Q4JCF6	76318	76009	227400	230760	198030	138420	116090	70312	74799	67379	133120	99912	150140	130630	146770	114440	126120	61280	64099	70011	177200	118230	92930	59531
Q4JCF8	303550	345550	253780	255260	264410	278990	308330	342210	273640	263670	237400	241510	440150	391430	439610	478290	472250	490360	440020	476200	478340	455970	403450	421040
Q4JCG1	520650	554170	552890	566230	574350	584280	565090	577440	569930	600880	559610	549250	689070	634960	647180	707610	702550	719650	655740	637210	686310	684070	510020	640980
Q4JCG2	209510	174790	189910	194210	201640	183630	188750	164900	207530	208190	196820	177220	205610	165820	194840	169540	186360	183700	190200	168330	195320	146410	199030	172690
Q4JCG3	1313200	1129400	1060100	1030500	1187900	1019400	1156700	1071900	1195300	1179300	1213400	1115000	972980	770200	975260	971440	998980	958400	1026900	956780	1113100	994850	947290	868440
Q4JCH3	166560	178770	172810	173410	169520	168080	158800	157170	179680	168930	179370	172280	190650	176250	163750	170790	175230	164890	169370	184150	177630	180360	194470	180570
Q4JCH4	73226	86799	111900	121450	99623	107970	75336	81870	58846	60350	64190	74613	125340	145060	58996	67750	58242	65704	101950	115410	58846	59855	77153	72941
Q4JCH5	94013	86994	85571	93120	73620	83657	54060	54093	60040	57295	44442	44744	67745	55787	61332	66557	84122	78453	71744	68957	56289	54735	63411	63055
Q4JCH6	2572000	2911600	2184500	2350600	2520800	2451400	2572200	2615200	2429700	2613400	2475100	2261700	2785700	3424800	2595200	2471300	2467000	2512900	2855400	2948400	2705500	2655700	2556300	2155400
Q4JCH7	2234200	2216400	1919700	1897700	2108800	2075800	2043600	1958500	2413500	2334300	2152300	2096700	2256000	2151700	2059800	2094100	2064500	2184400	1610400	1576000	2160500	2142400	1943000	1859300
Q4JCH8	225000	220600	217900	204260	261560	228450	201940	203060	250320	255350	230470	225800	194620	190940	190210	189520	208990	205750	184390	180190	196760	187730	205290	197960
Q4JCH9	0	58795	86042	111480	95650	99791	56093	71609	66693	91700	58847	65837	96479	92761	68029	84398	73881	85776	42874	55389	56588	55540	37195	57387
Q4JCI0	104040	116270	62842	69676	80225	100760	91082	94153	93224	93409	78363	90962	76318	70440	76002	72583	99701	105960	106440	107490	102370	85357	117160	104620
Q4JCI1	363670	340470	241520	238610	267360	246390	265190	266740	357680	331060	235940	286760	182480	341580	287630	315460	455230	356410	366650	412510	315810	156470	305510	303360
Q4JCI3	78528	80466	54724	49094	70794	60777	59469	62010	69823	82209	68883	75572	68150	52768	63080	70730	79491	83162	77968	81725	78368	70872	90978	99864
Q4JCI5	1540600	1541800	1686300	1751900	1651900	1712800	1546300	1634000	1847500	1820600	1472100	1480800	2743300	2739100	2017400	2065800	2047100	2177100	1955000	1997600	1918600	1933900	1669300	1742800
Q4JCI8	311010	306510	351210	321150	412850	391270	310830	302350	406140	426670	385560	384530	330490	280320	307670	307200	286420	285910	170080	146080	281150	246110	257910	243200
Q4JCI9	549910	545970	451260	466770	556020	513180	503210	496210	571490	560100	588690	557990	311780	291610	412690	398750	436200	488410	417440	397810	465890	438970	464780	456190
Q4JCJ0	391780	428430	369310	417960	553700	556200	390700	442850	518850	507280	489680	477180	458530	455560	402380	388520	414340	419610	388810	399630	274560	316990	546420	482890
Q4JCJ1	361600	399020	311760	317140	359110	354760	339980	367860	375020	376820	325600	330020	574720	617900	504160	518520	556870	573160	535940	570580	525020	531120	507950	547520
Q4JCJ2	3198200	3269100	2623300	2949000	2755100	2593000	3545900	3413900	3399700	3574200	3738200	3275900	2852300	2834700	2310500	2228700	2136900	2352600	3581400	3568700	4363300	3374400	3418100	3655900
Q4JCJ3	1059800	1049300	1067800	1015400	1031300	1061800	993780	946640	1154000	1166100	1083700	1074000	814140	827300	875240	888780	953980	977740	903080	927390	914940	932900	948800	963730
Q4JCJ4	72356	50711	59608	79789	65257	49847	50829	43023	56433	52309	54447	56082	60271	96660	59318	55120	53005	57643	79237	67315	54527	51942	67575	67108
Q4JCJ5	39235	36704	28824	31677	51535	35793	35043	29037	25458	19840	21719	22558	60017	48643	43913	45181	54613	43852	55793	56388	50746	49045	61597	53046
Q4JCK0	74405	68151	90316	78550	118100	114990	92198	89382	131410	131840	125640	113450	31932	26196	43888	43527	56911	56512	38448	35423	53997	45692	68198	64099
Q4JCK1	141180	145140	114400	92218	123570	126750	101190	101740	99618	115730	70076	108300	130390	110380	101260	104680	103510	148200	115010	104210	103310	95136	103020	119190
Q4JCK2	214900	247370	242180	244870	261630	253550	229520	229750	270200	282840	270420	256420	160740	151710	186150	171770	192470	190520	166270	163020	203210	183070	176570	197180
Q4JCK3	755720	809560	862350	898380	954260	981970	683240	689100	870970	871060	777060	778410	1032700	1026800	818260	842930	834160	854640	656910	688770	702250	684260	769310	755060
Q4JCK4	360910	310880	419110	373540	719450	564100	396550	381850	532970	458430	428950	372870	515840	455500	382350	370710	391440	338170	336900	313800	331740	307410	337380	298560
Q4JCK5	485630	477860	433530	440690	444530	466560	481460	489220	521750	489540	461800	475170	274280	309520	232270	235350	268660	299230	263550	301790	256380	255380	242200	246670
Q4JCK6	100180	93550	124290	134420	112920	107610	105260	100470	111640	119900	98923	93681	197150	171950	109200	100130	112230	112340	149950	148860	96667	111350	111180	115000
Q4JCK7	364980	368990	388240	364520	320330	350770	381440	386890	359550	364590	342740	359180	519760	446490	468070	481790	499140	505610	543130	521000	496030	508010	469840	490620
Q4JCK8	197620	223360	284340	243440	282630	251700	334600	309460	414360	411760	345440	332820	259210	201810	276130	251630	169480	204770	52013	0	321430	317490	186590	170020
Q4JCK9	302490	287910	201650	201980	252880	257190	265390	273830	272400	262000	272320	256880	175620	171910	157890	168670	183290	192780	217320	215300	195130	175930	197880	195280
Q4JCL0	334960	306030	325110	286140	250800	243740	356600	304190	108620	131670	306030	245950	512320	450460	419140	393050	342420	359080	323370	306960	161860	123830	259210	282240
Q4JCL1	524230	579820	566530	592770	542410	594790	580240	572040	689690	669070	529480	533470	838680	757310	643300	675240	647860	680740	657080	661650	662220	636510	595700	611920
Q4JCL2	155520	163980	135930	126890	141960	145090	144840	155090	150770	158030	122700	132620	194260	217820	173840	198600	172180	193030	177090	193330	157440	166510	169160	166480
Q4JCL4	553950	582000	589620	594610	568150	648160	545650	639100	558710	537030	647240	679770	440700	620520	474970	539990	539790	598090	531980	582580	495290	510620	525310	523950
Q4JCL5	107710	94630	110240	117760	118270	117170	89217	92019	72327	62512	103410	100510	97699	83706	101320	99221	105710	96140	87058	94834	51804	65789	85060	80832
Q4JCL6	0	0	20829	0	12528	19486	19986	17195	6942.1	0	0	0	18790	14759	22555	15570	10152	9829.1	28907	27669	20961	17757	0	0
Q4JCL7	18717	27513	53123	50665	37913	26271	51672	46659	71744	47210	66405	58999	104770	83307	34805	38853	21912	18148	0	13029	43248	41949	33601	27382
Q4JCL8	10579	9406.9	0	6126.9	6533.4	0	0	0	0	8757	6276.9	7730.2	38517	31709	14987	16029	19689	17398	33097	17253	0	0	25873	26259
Q4JCL9	130060	131880	120070	125760	108750	121630	117270	122470	121000	136530	106000	105970	120440	142170	112430	124790	121410	126240	123280	130980	124890	119980	111190	109550
Q4JCM0	237690	204000	312690	283500	325060	308020	236900	210420	186500	176370	216530	188540	1592800	1431500	386480	365170	287470	250860	543850	518830	225480	225910	306570	275620
Q4JCM1	0	0	0	0	0	0	0	0	0	0	0	0	0	0	0	0	0	0	0	0	0	0	0	0
Q4JCM2	268240	265030	308220	287660	267710	254520	300160	290750	333310	334270	309830	294930	326340	290880	296520	304460	318830	324800	294760	266170	314610	297560	307250	308300
Q4JCM3	68996	63853	47647	44815	52980	53849	52284	46642	70575	56699	49666	56440	28918	81303	72993	78714	63316	71988	114480	71374	74205	81708	81530	76423
Q4JCM4	208920	206310	255910	224850	292800	267740	207330	200330	189050	190650	222090	209820	230410	211830	214270	215910	219660	214490	224640	224330	154330	140290	177750	174660
Q4JCM5	1036000	1000700	848710	837800	977660	875830	933120	879710	960250	991040	872850	873560	1179600	1074600	1207500	1223800	1187300	1368600	1262400	1306600	1348400	1289500	1304300	1300400
Q4JCM6	63602	67699	46006	43276	54059	36678	54780	59950	41195	34793	32014	53482	416150	417530	320020	304390	324030	293160	453600	541480	354290	290750	235420	285460
Q4JCM7	33607	59667	61823	51955	71795	62842	49193	47626	45409	47285	51094	42590	26138	52590	46856	40992	49241	44265	59295	51443	41933	40322	36661	37108
Q4JCM9	583030	576450	546350	559940	570020	527200	573810	534620	651550	599410	582060	547500	651940	563750	595070	574520	604480	594040	628800	620660	639550	590580	615320	582650
Q4JCN1	70798	77686	50529	56080	69751	66963	79326	75638	72840	76928	74999	70585	81947	72540	72588	75910	75216	85643	89757	93526	85436	80460	78791	90717
Q4JCN3	96670	91051	88272	79269	82088	85548	102570	102920	96398	101200	106260	90057	131230	112600	117060	102530	93675	88818	124450	125650	114890	112750	89504	101080
Q4JCN4	1059200	1074700	966270	930530	1039100	917490	1055100	1037600	1206200	1134200	1085500	1069800	1038100	995700	1083400	1072400	1157400	1153500	1331800	1293000	1181600	1145900	1182100	1166500
Q4JCN6	324120	281610	296030	290130	351880	316070	291920	262010	277130	242140	314980	287960	318470	272890	364600	325200	378120	352610	271960	270880	236580	224370	309520	299900
Q4JCN7	362460	354460	367690	340870	392480	392910	358450	360400	377690	396010	370170	355470	349190	360910	395350	389550	403370	385640	306860	315370	333580	331420	336780	342460
Q4JCN8	29056	33566	45266	37055	69442	62414	25297	26503	20183	19828	31597	32342	102230	99558	33847	36821	35008	33657	46547	42247	12538	15525	29362	31841
Q4JCP0	299610	294750	333330	303330	488690	453410	278010	261170	154540	166710	295050	250960	548210	403810	472550	464270	332480	320950	399040	357160	108440	125580	264130	275510
Q4JCP1	257280	244010	193310	196620	234460	210960	236220	223110	251130	243010	228160	210400	235260	247790	258910	239690	258260	224050	260850	255560	249730	245280	256660	270270
Q4JCP3	0	0	0	0	0	0	0	0	0	0	0	0	0	0	0	0	0	0	0	0	0	0	0	0
Q4JCP4	2065600	2068900	2226300	2209800	2262200	2238500	2207900	2184800	2180700	2212100	2154000	2212500	1931900	1880600	1883100	1852000	1863500	1830600	1844000	1900300	1911900	1812700	1665300	1753800
Q4JCP5	0	0	0	0	0	0	0	0	0	0	0	0	0	0	0	0	0	0	0	0	0	0	0	0
Q4JCP7	0	0	43499	0	40275	0	0	0	0	20871	0	0	92099	0	0	48392	0	0	52530	0	13620	0	0	0
Q4JCP8	139810	135900	116760	127770	157400	145300	123020	122520	123720	121550	125730	123720	174060	156450	128340	124090	125990	122080	135920	129610	108440	107040	113590	103970
Q53765	0	0	0	0	0	0	0	0	0	0	0	0	0	0	0	0	0	0	0	0	0	0	0	0
Q55080	98549	101720	117300	114950	121700	123410	64638	63628	99898	100690	91625	93200	111300	108570	137850	141120	159340	163830	112750	113130	139690	139330	145720	151370
Q55338	1006200	936470	1115900	990150	1147100	992220	1155300	1086000	1166900	1106300	1107400	1095200	1293900	1061800	872670	881390	969380	953670	1245700	1203600	1125400	1024800	1007700	1035600
Q877G5	79197	60545	90169	55814	121570	87070	65172	64807	69740	58738	63552	0	455680	339850	63699	73365	78135	70336	143280	127930	63842	51219	106360	88197
Q877H6	61911	60117	57826	62169	80115	64997	55977	54141	72602	65611	60470	54191	100780	71361	71780	66028	52039	51013	61264	60686	52824	54602	50859	47847
Q8NKQ0	458310	439220	376210	330430	491180	438030	381020	389490	432610	415410	474330	455840	480440	397800	357930	343520	408290	390810	536910	515910	421970	402960	469380	423880
Q8X239	418380	415110	297190	319360	337870	308380	374460	364780	349320	365550	326180	330470	435190	438460	438430	441980	482350	492480	473080	451620	498540	452800	482390	471800
Q9HH09	7532800	8521900	5787500	6492400	5529500	6142700	6894500	8090200	6033600	6890700	5895100	6111800	7552700	8710400	6591800	6840200	6965900	7080800	8663000	8534800	8820500	8231800	7378900	7174000
Q9HH76	10118	53283	57039	53565	52601	59704	49453	41153	38237	79547	45517	34419	40769	162600	171080	60424	63501	66397	82060	107920	114210	50914	51587	84822
Q9P9M0	2561700	2578300	2700600	2507100	2545400	2263100	2618100	2428500	2086400	2209800	2366700	2413300	2746400	3407800	2620700	2748100	2799800	2836300	2973600	2842600	2599300	3016600	2265600	2654400
Q9UWN6	1176100	1159400	1040400	1023300	1011000	1019600	1054900	1102700	1333200	1296900	1114500	1086800	972500	906090	1006200	1036200	1084400	1025700	1011300	1010100	933780	950630	953080	972910
Q9UWN7	2444800	2796700	3180000	3059000	3023600	3106600	2792500	2726300	3733200	3418200	3042800	2977800	3381800	3938400	3698000	3691100	3734000	3712100	3237200	3295000	3551700	3657900	3366800	3360700
Q9V2T4	16400000	17532000	16503000	17684000	15009000	15345000	19339000	18377000	16628000	16832000	18091000	17779000	17026000	17941000	15840000	16628000	15179000	15488000	16143000	16886000	18369000	18798000	16860000	17178000
Q9V2T5	10114000	11089000	9616000	10518000	9217300	10051000	11128000	12277000	10989000	11225000	10356000	10670000	9795500	10328000	9273100	9628800	9451900	9495900	8574900	9593900	9865000	10142000	8193500	8537100

## Sheet: WT rich vs. ArnE rich
Name/Category	MW001-F-1	MW001-F-2	MW001-F-3	ΔArnE-F-1	ΔArnE-F-2	ΔArnE-F-3	t-Test	t-Test 0.01	t-Test 0.05	high abundant	ratio	log2(ratio)	absolute_log2	10% difference
F2Z5Y7	1817300	1803750	1811900	1711500	1598650	1786250	0.011083	fail	pass	MW001-S	1.06604	0.0922573	0.0922573	fail
F2Z5Z2	1736000	1809900	1910700	1752350	1738400	1573400	0.0449267	fail	pass	MW001-S	1.0775	0.107682	0.107682	fail
F2Z5Z6	1342650	1206200	1283150	1160950	1097800	1168100	0.00268408	pass	pass	MW001-S	1.11823	0.161215	0.161215	pass
F2Z601	473385	355895	439140	286010	362455	414885	0.0834445	fail	fail	MW001-S	1.19285	0.254416	0.254416	pass
F2Z628	2104150	2341900	2570200	935185	1350150	1719650	0.000142667	pass	pass	MW001-S	1.75188	0.808903	0.808903	pass
F2Z652	116934	171570	165415	178990	150860	166585	0.598276	fail	fail	WM001-F	0.914357	-0.12917	0.12917	fail
F2Z668	60365	52859	49866.5	0	42812.5	74133	0.323745	fail	fail	MW001-S	1.39459	0.479836	0.479836	pass
F2Z692	1656350	1790800	1644050	2088000	1946550	1884950	0.000946711	pass	pass	WM001-F	0.860073	-0.21747	0.21747	pass
F2Z698	190805	137280	176080	88678.5	139935	185465	0.201311	fail	fail	MW001-S	1.21756	0.283992	0.283992	pass
F2Z6A6	6215550	4559300	5073750	5074550	4630650	5230700	0.380891	fail	fail	MW001-S	1.06111	0.0855712	0.0855712	fail
F2Z6A8	3772200	3790050	3559150	3446050	3715050	3773150	0.546215	fail	fail	MW001-S	1.01712	0.0244841	0.0244841	fail
F2Z6B6	178955	188825	200930	257995	203150	201570	0.0447197	fail	pass	WM001-F	0.858152	-0.220695	0.220695	pass
F2Z6C4	3554700	4497900	3583250	4423750	5072750	5019700	0.0143995	fail	pass	WM001-F	0.801577	-0.319087	0.319087	pass
F2Z6C5	522565	560295	678360	280660	354815	351545	2.15374e-05	pass	pass	MW001-S	1.78438	0.835424	0.835424	pass
F2Z6D2	438730	294065	301745	531070	427260	420915	0.0153554	fail	pass	WM001-F	0.750077	-0.414889	0.414889	pass
F2Z6E5	1770200	1282950	1261750	2262500	1915650	1828850	0.00253455	pass	pass	WM001-F	0.718312	-0.477318	0.477318	pass
F2Z6E6	433785	516290	583645	389485	455390	484300	0.0931417	fail	fail	MW001-S	1.15389	0.206504	0.206504	pass
F2Z6F6	236895	237195	294890	324355	243255	253670	0.415029	fail	fail	WM001-F	0.936319	-0.0949281	0.0949281	fail
F2Z6G1	116075	105905	122905	116605	129625	136740	0.0460108	fail	pass	WM001-F	0.900554	-0.151116	0.151116	fail
F2Z6G3	0	0	35746.5	15545	18566.6	33336.5	0.295164	fail	fail	WM001-F	0.529985	-0.915976	0.915976	pass
F2Z6G7	435525	305620	608470	213010	235515	289780	0.00766376	pass	pass	MW001-S	1.82799	0.870259	0.870259	pass
F2Z6H0	861195	1206310	1064950	1284595	1268950	1164400	0.315658	fail	fail	WM001-F	0.842523	-0.247212	0.247212	pass
F2Z6H9	353370	254595	273120	373990	347155	364095	0.0128826	fail	pass	WM001-F	0.81188	-0.300661	0.300661	pass
O05633	902785	862085	698435	1118800	960465	937440	0.0130148	fail	pass	WM001-F	0.816555	-0.292378	0.292378	pass
O05634	3387650	3558700	2944750	4343200	3892050	3334700	0.0371065	fail	pass	WM001-F	0.854896	-0.22618	0.22618	pass
O05635	1853600	1870550	1496800	2099300	1978000	1540850	0.408587	fail	fail	WM001-F	0.929301	-0.105783	0.105783	fail
O05636	3357550	4043950	3495500	4842350	4332800	3814000	0.0164948	fail	pass	WM001-F	0.838931	-0.253376	0.253376	pass
O05637	3711250	3697350	3702500	3726600	5175050	4755200	0.0135974	fail	pass	WM001-F	0.813592	-0.297623	0.297623	pass
O05638	2676500	2202100	2272950	2753350	2777450	2462050	0.0917109	fail	fail	WM001-F	0.894743	-0.160454	0.160454	pass
O05639	3332200	2932000	2861250	3309250	3303500	2843200	0.451329	fail	fail	WM001-F	0.965048	-0.0513267	0.0513267	fail
O05640	3465400	4011450	3687850	4211150	4703450	4691600	0.000760721	pass	pass	WM001-F	0.82056	-0.28532	0.28532	pass
O05641	3985750	3930650	3843050	4781350	4493950	4589550	2.24965e-05	pass	pass	WM001-F	0.848148	-0.237611	0.237611	pass
O05642	1912950	2149200	1903850	2259150	2591100	2381500	0.00460064	pass	pass	WM001-F	0.824973	-0.277581	0.277581	pass
O05643	1090050	1365250	832030	1788100	1788200	1460050	0.0022237	pass	pass	WM001-F	0.652721	-0.615462	0.615462	pass
O05981	2106250	2115150	1311000	2452200	2741450	2035100	0.0312913	fail	pass	WM001-F	0.765333	-0.385841	0.385841	pass
O05982	111320	125975	120690	170105	131845	149025	0.00362811	pass	pass	WM001-F	0.793802	-0.333148	0.333148	pass
O07853	319150	271960	272905	435235	345735	345790	0.00314693	pass	pass	WM001-F	0.766814	-0.383052	0.383052	pass
O08357	474740	403395	414350	435855	358705	382995	0.088758	fail	fail	MW001-S	1.0976	0.134353	0.134353	fail
O08358	268383	449245	403595	445685	429490	384545	0.500307	fail	fail	WM001-F	0.890057	-0.16803	0.16803	pass
O33600	285685	275765	313985	471585	317510	322300	0.0389626	fail	pass	WM001-F	0.78769	-0.3443	0.3443	pass
O54088	97962.5	105381	100896	149940	108915	137545	0.00665435	pass	pass	WM001-F	0.767508	-0.381747	0.381747	pass
P00219	1378960	463455	0	1120935	1877050	202075	0.51704	fail	fail	WM001-F	0.575744	-0.796501	0.796501	pass
P08055	3202800	4244950	3654100	5508200	5172600	4534900	0.000506022	pass	pass	WM001-F	0.729631	-0.454761	0.454761	pass
P0DTT6	248105	187245	241535	122375	116310	120645	7.33472e-06	pass	pass	MW001-S	1.88374	0.913601	0.913601	pass
P11386	24392500	19729000	20719500	26175000	21019500	23526500	0.202746	fail	fail	WM001-F	0.916856	-0.125232	0.125232	fail
P11512	1397550	1309100	1269150	1648850	1338450	1348850	0.12433	fail	fail	WM001-F	0.916896	-0.125169	0.125169	fail
P11513	2359750	2247550	2293250	2582450	2488150	2368200	0.0176831	fail	pass	WM001-F	0.927643	-0.108359	0.108359	fail
P11514	2010700	1941550	2042300	2351500	2108200	2298900	0.000943434	pass	pass	WM001-F	0.886951	-0.173073	0.173073	pass
P11521	859645	735530	912090	982785	795725	860975	0.403293	fail	fail	WM001-F	0.949907	-0.074142	0.074142	fail
P11522	2180200	1980350	1913100	2989200	2460250	2380950	0.00224886	pass	pass	WM001-F	0.77565	-0.366522	0.366522	pass
P11523	1227700	1475550	1418200	2273500	1681350	1446150	0.0329669	fail	pass	WM001-F	0.76309	-0.390075	0.390075	pass
P11524	1530900	2021650	1625250	2477350	1766600	1321550	0.592656	fail	fail	WM001-F	0.930339	-0.104172	0.104172	fail
P13005	1646100	1252900	620900	2541550	2423400	1406850	0.0185972	fail	pass	WM001-F	0.552419	-0.856166	0.856166	pass
P13123	15095000	17599000	12587000	10666000	15491500	15333000	0.394568	fail	fail	MW001-S	1.09136	0.126125	0.126125	fail
P13125	8436350	11113400	9965000	5651850	8901550	8570700	0.0584096	fail	fail	MW001-S	1.27636	0.352039	0.352039	pass
P14288	555715	448130	595155	1082800	491455	550845	0.182895	fail	fail	WM001-F	0.752435	-0.410361	0.410361	pass
P17196	14261000	13612000	12187500	14346000	15110000	14567500	0.0162536	fail	pass	WM001-F	0.90998	-0.136093	0.136093	fail
P17198	3821900	3953650	3400300	4329150	4451100	4580050	0.000147002	pass	pass	WM001-F	0.836497	-0.257568	0.257568	pass
P17199	6304900	7206350	6312500	6365950	7390250	7228800	0.343044	fail	fail	WM001-F	0.944663	-0.0821286	0.0821286	fail
P23112	4184150	3616550	3807300	6155050	5184450	4708250	0.000477948	pass	pass	WM001-F	0.723341	-0.467252	0.467252	pass
P27340	7635.5	6689	0	0	11049	11562.9	0.494962	fail	fail	WM001-F	0.633495	-0.658594	0.658594	pass
P27341	378260	395350	413295	667275	438265	420125	0.0523921	fail	fail	WM001-F	0.777959	-0.362234	0.362234	pass
P27414	750380	476850	589720	651695	502065	553945	0.545029	fail	fail	MW001-S	1.06397	0.0894599	0.0894599	fail
P28461	4262600	3086200	3295150	3961350	3425850	3314550	0.943702	fail	fail	WM001-F	0.994599	-0.00781309	0.00781309	fail
P35023	4949800	4398850	4849150	5886350	5242300	5037950	0.0422661	fail	pass	WM001-F	0.878218	-0.187349	0.187349	pass
P35024	2047950	1949400	1648100	2991650	2572400	2361900	0.00113107	pass	pass	WM001-F	0.712274	-0.489495	0.489495	pass
P35025	4495150	4047850	3769550	4821850	4875800	4990000	0.000611104	pass	pass	WM001-F	0.838293	-0.254474	0.254474	pass
P35028	3369700	3204750	3115850	3433850	3430450	2984200	0.746037	fail	fail	WM001-F	0.983937	-0.0233627	0.0233627	fail
P35029	1512500	1319150	1413950	1240150	1347450	1447200	0.217027	fail	fail	MW001-S	1.05225	0.0734713	0.0734713	fail
P37820	1734550	1897550	1713500	1766050	1849550	1885000	0.381135	fail	fail	WM001-F	0.971821	-0.0412371	0.0412371	fail
P38613	1397500	1530700	1195850	1755400	1632750	1443750	0.0346945	fail	pass	WM001-F	0.853505	-0.228529	0.228529	pass
P38617	1399400	979340	1037415	1555300	1394300	1170450	0.0655813	fail	fail	WM001-F	0.829154	-0.270288	0.270288	pass
P38618	1767100	1564200	831580	1271195	2219350	1659750	0.316266	fail	fail	WM001-F	0.80828	-0.307073	0.307073	pass
P38619	153130	213765	201105	533840	241720	201375	0.0748789	fail	fail	WM001-F	0.58141	-0.782372	0.782372	pass
P39463	1245400	1015050	1014680	1337200	1103550	1063100	0.364986	fail	fail	WM001-F	0.934723	-0.0973888	0.0973888	fail
P39464	1094500	1009350	1110600	1298950	1150200	1227800	0.00183294	pass	pass	WM001-F	0.874216	-0.193938	0.193938	pass
P39466	1667500	2056700	1815550	2387500	2206100	1951850	0.0154757	fail	pass	WM001-F	0.846351	-0.240672	0.240672	pass
P39467	2910100	3097700	2774050	2963850	2703300	2412350	0.104278	fail	fail	MW001-S	1.08693	0.120259	0.120259	fail
P39468	4157550	4382450	4088000	4962600	4568800	4311500	0.126191	fail	fail	WM001-F	0.912237	-0.13252	0.13252	fail
P39469	4823300	5471650	4480900	6385300	5914400	5099550	0.0209701	fail	pass	WM001-F	0.849223	-0.235784	0.235784	pass
P39470	1514200	1427100	1533100	1824400	1556850	1630250	0.0151014	fail	pass	WM001-F	0.892826	-0.163548	0.163548	pass
P39471	2016650	2103000	1955200	2299650	2077400	2062250	0.146934	fail	fail	WM001-F	0.943402	-0.0840551	0.0840551	fail
P39472	1213200	980715	1032910	1134400	1036900	1095950	0.796645	fail	fail	WM001-F	0.987627	-0.0179615	0.0179615	fail
P39473	3351600	3464500	2976350	4323400	4164650	3892950	0.000112751	pass	pass	WM001-F	0.790926	-0.338386	0.338386	pass
P39474	1825200	2285950	1562650	3244000	2202750	2071600	0.0658624	fail	fail	WM001-F	0.75466	-0.406101	0.406101	pass
P39478	3561550	3011150	3098800	3842650	3645650	3784050	0.0033689	pass	pass	WM001-F	0.857984	-0.220977	0.220977	pass
P39479	976800	904630	729230	979755	922315	722670	0.969956	fail	fail	WM001-F	0.994636	-0.00775994	0.00775994	fail
P39480	664910	529560	481235	491260	625920	572980	0.916663	fail	fail	WM001-F	0.991448	-0.0123916	0.0123916	fail
P39481	8146.8	16457.5	14133	0	6474.95	6439.8	0.00250513	pass	pass	MW001-S	2.99946	1.5847	1.5847	pass
P41202	747555	778030	846675	1012680	884220	736090	0.157997	fail	fail	WM001-F	0.900976	-0.15044	0.15044	fail
P46215	1351050	1222500	1342850	1203450	1140000	1178150	0.00187288	pass	pass	MW001-S	1.11211	0.153297	0.153297	pass
P46217	1769300	1147400	1714050	1922100	1697350	1727850	0.192894	fail	fail	WM001-F	0.865998	-0.207565	0.207565	pass
P46218	220960	248015	229425	667800	324465	327725	0.0184509	fail	pass	WM001-F	0.529095	-0.918402	0.918402	pass
P49978	391675	340940	311530	289295	294015	289230	0.00489688	pass	pass	MW001-S	1.19667	0.259029	0.259029	pass
P50308	3791100	3062150	3600900	3328350	2973400	3034650	0.0599362	fail	fail	MW001-S	1.11972	0.163137	0.163137	pass
P60464	314615	209910	257095	184725	200340	255420	0.0895464	fail	fail	MW001-S	1.22036	0.287303	0.287303	pass
P60712	15.428	6228	0	9317.5	2932.4	6973	0.294572	fail	fail	WM001-F	0.324791	-1.62242	1.62242	pass
P74766	905350	810810	771145	1122550	875335	893075	0.0556619	fail	fail	WM001-F	0.860373	-0.216965	0.216965	pass
P95690	381440	396945	434270	288480	297330	313705	3.85176e-06	pass	pass	MW001-S	1.34812	0.43095	0.43095	pass
P95691	1054650	885280	1032300	1339150	1088050	1042400	0.0356873	fail	pass	WM001-F	0.856649	-0.223224	0.223224	pass
Q07271	305240	303515	248925	547960	373720	385510	0.00325672	pass	pass	WM001-F	0.656125	-0.607957	0.607957	pass
Q07590	3049850	2849000	2913900	2754550	2817900	2998150	0.273828	fail	fail	MW001-S	1.02825	0.0401961	0.0401961	fail
Q08582	518720	441310	457295	574185	525185	546985	0.00192481	pass	pass	WM001-F	0.860887	-0.216105	0.216105	pass
Q08713	4813050	4067350	4033200	7350400	3515000	4468300	0.315537	fail	fail	WM001-F	0.842171	-0.247815	0.247815	pass
Q4J6C8	249970	251045	260410	290975	246875	265045	0.178008	fail	fail	WM001-F	0.948349	-0.0765094	0.0765094	fail
Q4J6C9	4171250	3693950	3277950	4718900	4195300	4122150	0.0118625	fail	pass	WM001-F	0.854775	-0.226383	0.226383	pass
Q4J6D0	97110	92516.5	102825	72452.5	71928	74034.5	2.20895e-05	pass	pass	MW001-S	1.33897	0.421125	0.421125	pass
Q4J6D1	489845	497195	504815	561350	577140	545405	0.000845609	pass	pass	WM001-F	0.885955	-0.174695	0.174695	pass
Q4J6D2	40469	23701	35648.5	21057	40738.5	39099.5	0.964259	fail	fail	WM001-F	0.98933	-0.0154756	0.0154756	fail
Q4J6D3	459725	512155	580420	516930	472995	450575	0.209903	fail	fail	MW001-S	1.07761	0.107838	0.107838	fail
Q4J6D4	148480	125408	210720	0	46914.5	58460	0.00210618	pass	pass	MW001-S	4.59891	2.20129	2.20129	pass
Q4J6D5	556760	564850	600805	495485	485785	521665	0.000552571	pass	pass	MW001-S	1.14603	0.19665	0.19665	pass
Q4J6D6	435840	367680	439320	457630	424795	469970	0.0706681	fail	fail	WM001-F	0.918992	-0.121876	0.121876	fail
Q4J6D7	191240	152765	168210	180830	159485	180990	0.731291	fail	fail	WM001-F	0.982563	-0.0253782	0.0253782	fail
Q4J6D8	1327750	1749900	1732350	1720150	1477650	1315900	0.43627	fail	fail	MW001-S	1.06564	0.0917264	0.0917264	fail
Q4J6D9	355845	301920	357195	398220	350885	365400	0.0583366	fail	fail	WM001-F	0.910682	-0.13498	0.13498	fail
Q4J6E0	2368550	1906750	2241300	2396300	2257900	2335400	0.136471	fail	fail	WM001-F	0.932328	-0.10109	0.10109	fail
Q4J6E1	1041350	855655	961035	1010600	908940	968005	0.820442	fail	fail	WM001-F	0.989782	-0.0148173	0.0148173	fail
Q4J6E2	79088.5	84137	96840.5	56096	72375.5	83783.5	0.0334164	fail	pass	MW001-S	1.22525	0.293079	0.293079	pass
Q4J6E4	0	0	0	0	0	0	#DIV/0!	#DIV/0!	#DIV/0!	WM001-F	#DIV/0!	#DIV/0!	#DIV/0!	#DIV/0!
Q4J6E5	7947200	5612200	8834800	14086000	7570550	6905800	0.224522	fail	fail	WM001-F	0.784046	-0.35099	0.35099	pass
Q4J6E6	49294	31841.5	32365.5	52529	29239	28254.5	0.894212	fail	fail	MW001-S	1.03162	0.0449064	0.0449064	fail
Q4J6E7	390565	287110	570785	730605	444060	423590	0.196313	fail	fail	WM001-F	0.781139	-0.356348	0.356348	pass
Q4J6E8	109415	116645	140710	98035	76348.5	71839	0.000984421	pass	pass	MW001-S	1.48959	0.574913	0.574913	pass
Q4J6E9	919255	715420	850585	608730	659045	762205	0.0149926	fail	pass	MW001-S	1.22428	0.291931	0.291931	pass
Q4J6F0	960940	1147250	1091800	1755150	1323150	1068850	0.045828	fail	pass	WM001-F	0.771612	-0.374053	0.374053	pass
Q4J6F1	1252750	1585250	1327200	4130500	2022850	2062500	0.0338925	fail	pass	WM001-F	0.506971	-0.980024	0.980024	pass
Q4J6F2	247240	301030	276960	434485	318630	302155	0.0270078	fail	pass	WM001-F	0.782008	-0.354744	0.354744	pass
Q4J6F3	1263550	1159250	1158050	1303500	1052320	1276450	0.787915	fail	fail	WM001-F	0.985844	-0.0205694	0.0205694	fail
Q4J6F4	93659.5	96850.5	96823	0	85170.5	81595	0.0475961	fail	pass	MW001-S	1.72298	0.784903	0.784903	pass
Q4J6F5	1165200	1183600	1105900	1172050	1103200	1148750	0.690928	fail	fail	MW001-S	1.00897	0.0128777	0.0128777	fail
Q4J6F7	1391600	1279600	1137950	1001120	1278650	1272250	0.280837	fail	fail	MW001-S	1.07239	0.100829	0.100829	fail
Q4J6G0	85821.5	60918	91340.5	46904.5	54312	40266	0.00703463	pass	pass	MW001-S	1.68275	0.750823	0.750823	pass
Q4J6G2	1373300	1198950	1319450	1326450	1199050	1348700	0.912932	fail	fail	MW001-S	1.00452	0.00650207	0.00650207	fail
Q4J6G3	103318	78941	82040.5	97719.5	102748	108380	0.101097	fail	fail	WM001-F	0.855762	-0.224719	0.224719	pass
Q4J6G4	295430	237225	353470	322940	272370	331330	0.654305	fail	fail	WM001-F	0.956278	-0.0644987	0.0644987	fail
Q4J6G5	337160	404775	558190	158175	246265	271205	0.00137888	pass	pass	MW001-S	1.92427	0.944313	0.944313	pass
Q4J6G9	353455	417450	466875	399715	352795	319540	0.0717653	fail	fail	MW001-S	1.15459	0.207383	0.207383	pass
Q4J6H1	193880	158225	69360	301510	258965	341645	0.00116829	pass	pass	WM001-F	0.467194	-1.09791	1.09791	pass
Q4J6H3	125855	120620	122495	104935	120330	117405	0.116817	fail	fail	MW001-S	1.07675	0.106684	0.106684	fail
Q4J6H4	149880	175390	208120	103666	136710	145710	0.00493352	pass	pass	MW001-S	1.38153	0.466267	0.466267	pass
Q4J6H5	39021.5	36480	36821	100378	114370	123410	1.44497e-08	pass	pass	WM001-F	0.332159	-1.59005	1.59005	pass
Q4J6H6	82246.5	73624	87917	208630	299770	338760	1.00403e-05	pass	pass	WM001-F	0.28777	-1.79701	1.79701	pass
Q4J6H8	302520	281195	319155	210300	226215	234410	7.59667e-06	pass	pass	MW001-S	1.34571	0.428367	0.428367	pass
Q4J6H9	982370	837425	998995	855085	750850	793220	0.00532129	pass	pass	MW001-S	1.17491	0.23255	0.23255	pass
Q4J6I0	1379300	1492600	1527050	1528150	1335250	1330850	0.24406	fail	fail	MW001-S	1.0488	0.0687463	0.0687463	fail
Q4J6I1	421345	334540	344350	425080	437610	436510	0.00772317	pass	pass	WM001-F	0.846856	-0.239812	0.239812	pass
Q4J6I3	0	0	0	0	0	0	#DIV/0!	#DIV/0!	#DIV/0!	WM001-F	#DIV/0!	#DIV/0!	#DIV/0!	#DIV/0!
Q4J6I5	35444.5	35092.5	35967	35330	38319.5	38578	0.34522	fail	fail	WM001-F	0.949001	-0.0755186	0.0755186	fail
Q4J6I7	48943	87861	91857	15485.5	49185	63568.5	0.0313636	fail	pass	MW001-S	1.78308	0.834375	0.834375	pass
Q4J6I8	2201200	1789300	1881950	1726750	1876650	1908250	0.213186	fail	fail	MW001-S	1.06546	0.0914782	0.0914782	fail
Q4J6I9	3241900	3444200	3437000	3208650	3134300	3030800	0.00218184	pass	pass	MW001-S	1.07994	0.110953	0.110953	fail
Q4J6J0	134240	169135	182330	78404.5	107030	117970	0.000482933	pass	pass	MW001-S	1.60085	0.678838	0.678838	pass
Q4J6J3	431805	448675	467020	415340	387160	388900	0.000538867	pass	pass	MW001-S	1.13102	0.177627	0.177627	pass
Q4J6J4	2382050	2413050	2582050	2132100	1915950	2092950	8.9303e-05	pass	pass	MW001-S	1.20129	0.26459	0.26459	pass
Q4J6J5	732615	650845	693060	828870	833095	777715	0.000994979	pass	pass	WM001-F	0.851144	-0.232524	0.232524	pass
Q4J6J6	205475	299275	354135	139020	228215	224855	0.0243842	fail	pass	MW001-S	1.4506	0.536648	0.536648	pass
Q4J6J7	34690.5	11611.5	15409	0	12819.5	4022.05	0.0376364	fail	pass	MW001-S	3.66421	1.8735	1.8735	pass
Q4J6J8	965960	866515	1080350	395630	523415	612200	9.20897e-06	pass	pass	MW001-S	1.90226	0.927714	0.927714	pass
Q4J6J9	259120	227345	274330	156175	189990	216060	0.00118477	pass	pass	MW001-S	1.35319	0.43636	0.43636	pass
Q4J6K0	458080	994355	1310150	720875	513900	773055	0.335741	fail	fail	MW001-S	1.37591	0.460382	0.460382	pass
Q4J6K1	2752200	1884800	2194900	1174990	1983100	2099750	0.0755645	fail	fail	MW001-S	1.29937	0.377817	0.377817	pass
Q4J6K2	1604670	3804400	4740650	2752640	1631990	2421800	0.26985	fail	fail	MW001-S	1.4912	0.57647	0.57647	pass
Q4J6K3	338835	692140	706135	151995	410845	353195	0.0135958	fail	pass	MW001-S	1.89634	0.923214	0.923214	pass
Q4J6K4	911340	1198950	1251250	603965	616640	607450	3.2032e-05	pass	pass	MW001-S	1.83886	0.878813	0.878813	pass
Q4J6K5	1516700	1424400	1823250	949770	842335	848360	7.23708e-06	pass	pass	MW001-S	1.80436	0.851487	0.851487	pass
Q4J6K6	381220	320440	410180	200695	181030	195355	3.43159e-06	pass	pass	MW001-S	1.92667	0.946106	0.946106	pass
Q4J6K7	2060350	1813000	1866700	1692550	1895750	1894000	0.252752	fail	fail	MW001-S	1.04701	0.066282	0.066282	fail
Q4J6K8	644670	1177550	1472700	609995	616960	522095	0.0076761	pass	pass	MW001-S	1.88383	0.913672	0.913672	pass
Q4J6K9	3298000	4095750	3766000	3265100	3506600	3284350	0.0581753	fail	fail	MW001-S	1.10975	0.150241	0.150241	pass
Q4J6L0	2432950	2937200	2736400	2629800	2109050	2305700	0.051261	fail	fail	MW001-S	1.15075	0.202581	0.202581	pass
Q4J6L1	22450	39198	54612	5382.5	40402.5	47354.5	0.470044	fail	fail	MW001-S	1.24824	0.31989	0.31989	pass
Q4J6L2	318625	322825	353855	413745	383620	376515	0.00324687	pass	pass	WM001-F	0.847876	-0.238074	0.238074	pass
Q4J6L3	1039215	1015650	979275	983535	1048100	1129050	0.279639	fail	fail	WM001-F	0.959963	-0.0589496	0.0589496	fail
Q4J6L4	474415	444055	533090	390910	301625	178135	0.00393755	pass	pass	MW001-S	1.66718	0.737406	0.737406	pass
Q4J6L7	5280800	5098650	5566600	4901850	4539450	5002800	0.0405344	fail	pass	MW001-S	1.10398	0.142719	0.142719	pass
Q4J6L8	159210	52665.5	88566	214770	115925	176035	0.0515176	fail	fail	WM001-F	0.592903	-0.754133	0.754133	pass
Q4J6L9	1561500	1300550	1490300	1246950	1300900	1359450	0.0312234	fail	pass	MW001-S	1.1139	0.155623	0.155623	pass
Q4J6M1	108565	143915	166855	277720	166050	165985	0.0349142	fail	pass	WM001-F	0.687711	-0.540126	0.540126	pass
Q4J6M2	1003585	915555	928600	917915	960405	927995	0.531289	fail	fail	MW001-S	1.01476	0.0211405	0.0211405	fail
Q4J6M3	8554200	10361000	10441000	7487850	8153750	7891550	0.000869989	pass	pass	MW001-S	1.24744	0.318971	0.318971	pass
Q4J6M4	6402750	7424050	7515200	11025000	8115050	8288850	0.0133999	fail	pass	WM001-F	0.778084	-0.362001	0.362001	pass
Q4J6M5	4418850	5220350	5387200	3199850	4278800	4127350	0.00732742	pass	pass	MW001-S	1.29471	0.372629	0.372629	pass
Q4J6M6	4334250	5231800	5069850	3581950	4031750	4233900	0.00222304	pass	pass	MW001-S	1.23535	0.304917	0.304917	pass
Q4J6M7	962590	729090	756115	1362600	1086250	1216150	0.000166303	pass	pass	WM001-F	0.667884	-0.58233	0.58233	pass
Q4J6M8	144645	118293	100515	230835	278300	306820	1.64606e-05	pass	pass	WM001-F	0.445433	-1.16672	1.16672	pass
Q4J6M9	61376	57510.5	61223	39102.5	71403	82252	0.630859	fail	fail	WM001-F	0.934384	-0.0979127	0.0979127	fail
Q4J6N0	45888	57506	78431.5	61381.5	51743	64507	0.843802	fail	fail	MW001-S	1.02361	0.0336671	0.0336671	fail
Q4J6N5	102688	169960	146670	181360	101240	129385	0.90599	fail	fail	MW001-S	1.0178	0.0254547	0.0254547	fail
Q4J6N9	1821800	1731350	1815150	1592000	1763100	1906400	0.646364	fail	fail	MW001-S	1.0203	0.0289911	0.0289911	fail
Q4J6P0	0	0	0	0	0	0	#DIV/0!	#DIV/0!	#DIV/0!	WM001-F	#DIV/0!	#DIV/0!	#DIV/0!	#DIV/0!
Q4J6P1	198230	206790	242505	519415	334220	348015	0.000791976	pass	pass	WM001-F	0.538863	-0.892009	0.892009	pass
Q4J6P2	615820	485615	566125	270115	333490	317500	4.13821e-06	pass	pass	MW001-S	1.81039	0.856301	0.856301	pass
Q4J6P3	491235	396210	459055	267940	277820	257390	2.21514e-06	pass	pass	MW001-S	1.67652	0.745473	0.745473	pass
Q4J6P4	288880	369775	349305	219260	230655	171660	7.41734e-05	pass	pass	MW001-S	1.62162	0.697438	0.697438	pass
Q4J6P5	358130	400340	440855	90468.5	278505	217160	0.000348732	pass	pass	MW001-S	2.04616	1.03292	1.03292	pass
Q4J6P6	163291	372965	384100	292075	211700	271595	0.463741	fail	fail	MW001-S	1.18699	0.247307	0.247307	pass
Q4J6P7	49249.5	40327	51094.5	43515.5	37495.5	37626.5	0.0936317	fail	fail	MW001-S	1.18572	0.245765	0.245765	pass
Q4J6P8	451950	391725	424025	334415	341210	367595	0.000974035	pass	pass	MW001-S	1.21518	0.28117	0.28117	pass
Q4J6P9	366505	340805	347690	264745	305295	310980	0.000592195	pass	pass	MW001-S	1.19748	0.259996	0.259996	pass
Q4J6Q0	129570	117850	139035	69771	95762.5	115020	0.00425043	pass	pass	MW001-S	1.37747	0.462025	0.462025	pass
Q4J6Q1	1611900	1642950	1921800	1757050	1404600	1594900	0.16972	fail	fail	MW001-S	1.08832	0.122103	0.122103	fail
Q4J6Q2	371025	248535	290700	239850	263590	300925	0.197682	fail	fail	MW001-S	1.13165	0.178428	0.178428	pass
Q4J6Q3	1604500	2329000	2645400	775340	1372950	1663600	0.00517645	pass	pass	MW001-S	1.72589	0.78734	0.78734	pass
Q4J6Q4	403700	485030	526610	280025	368830	352080	0.00204193	pass	pass	MW001-S	1.41402	0.4998	0.4998	pass
Q4J6Q5	86423.5	199050	350170	212015	142100	88030	0.260519	fail	fail	MW001-S	1.43764	0.523698	0.523698	pass
Q4J6Q9	1268900	1807400	1970850	268140	334485	406795	1.91152e-06	pass	pass	MW001-S	5.00005	2.32194	2.32194	pass
Q4J6R1	695175	1172550	1457700	106535	208645	261540	8.12964e-05	pass	pass	MW001-S	5.7661	2.5276	2.5276	pass
Q4J6R2	4138100	4504100	4938050	1305800	1381450	1506250	6.08262e-09	pass	pass	MW001-S	3.2384	1.69528	1.69528	pass
Q4J6R3	4275450	4614200	5544250	1233300	1591650	1727200	1.76034e-07	pass	pass	MW001-S	3.17079	1.66484	1.66484	pass
Q4J6R4	2793300	3356550	3425250	720245	1131100	1210350	1.09162e-07	pass	pass	MW001-S	3.12739	1.64496	1.64496	pass
Q4J6R5	2565650	2162650	3154900	550185	686280	801370	2.15441e-06	pass	pass	MW001-S	3.86842	1.95174	1.95174	pass
Q4J6R6	376920	470640	432350	188450	259215	229410	3.54706e-06	pass	pass	MW001-S	1.89035	0.918655	0.918655	pass
Q4J6R7	356215	495735	545980	407845	558705	534475	0.48213	fail	fail	WM001-F	0.931317	-0.102656	0.102656	fail
Q4J6R8	268280	253890	312555	127655	161580	149685	2.95627e-06	pass	pass	MW001-S	1.90177	0.927343	0.927343	pass
Q4J6R9	5464800	5512200	4681450	5778150	6235900	6128550	0.0257987	fail	pass	WM001-F	0.863076	-0.21244	0.21244	pass
Q4J6S0	1804150	1393150	1410400	1506400	1906750	2186100	0.0551197	fail	fail	WM001-F	0.822914	-0.281187	0.281187	pass
Q4J6S1	37724.5	43220.5	42303	54154	71993	55654	0.000855011	pass	pass	WM001-F	0.677928	-0.560796	0.560796	pass
Q4J6S2	1570850	1245850	1319500	693945	1187150	1293650	0.036901	fail	pass	MW001-S	1.30284	0.381665	0.381665	pass
Q4J6S5	214315	240850	226955	143740	231280	274305	0.67667	fail	fail	MW001-S	1.05051	0.0710848	0.0710848	fail
Q4J6S6	646355	626100	759230	722010	802990	599410	0.528038	fail	fail	WM001-F	0.956353	-0.0643855	0.0643855	fail
Q4J6S7	2587300	1807700	1669050	3754700	3752850	3913300	2.92471e-06	pass	pass	WM001-F	0.530963	-0.913316	0.913316	pass
Q4J6S8	126344	212650	209125	138476	100785	130655	0.143303	fail	fail	MW001-S	1.48174	0.567289	0.567289	pass
Q4J6S9	754565	528655	385885	1231650	1261450	1266250	2.17644e-06	pass	pass	WM001-F	0.443988	-1.17141	1.17141	pass
Q4J6T0	0	0	0	11143	5645.5	11818	0.0654007	fail	fail	WM001-F	0	#NUM!	#NUM!	pass
Q4J6T1	318845	301950	346980	321305	282185	398270	0.723641	fail	fail	WM001-F	0.966075	-0.0497933	0.0497933	fail
Q4J6T2	188010	169280	179465	82412	110885	130490	2.95129e-05	pass	pass	MW001-S	1.65774	0.729219	0.729219	pass
Q4J6T5	443200	385815	417110	164860	270475	336430	0.000796195	pass	pass	MW001-S	1.61464	0.691215	0.691215	pass
Q4J6T6	477215	474805	506235	217725	342225	384545	0.00064889	pass	pass	MW001-S	1.54395	0.626628	0.626628	pass
Q4J6T7	575535	504160	532180	240300	396010	484325	0.00674549	pass	pass	MW001-S	1.43836	0.524423	0.524423	pass
Q4J6T8	223375	232765	233640	108135	157800	185865	0.000328617	pass	pass	MW001-S	1.52674	0.610452	0.610452	pass
Q4J6T9	2175450	1808400	2062950	1535950	1884400	1844700	0.0255238	fail	pass	MW001-S	1.14848	0.199725	0.199725	pass
Q4J6U0	68038	87728.5	127175	10093.5	37039.5	41767.5	0.00060427	pass	pass	MW001-S	3.18268	1.67024	1.67024	pass
Q4J6U2	190630	144595	152535	0	189400	197570	0.450668	fail	fail	MW001-S	1.26046	0.33395	0.33395	pass
Q4J6U3	72667.5	76052.5	75457.5	100298	125495	128615	5.19679e-05	pass	pass	WM001-F	0.632541	-0.66077	0.66077	pass
Q4J6U4	46009.5	47575.5	47977.5	25848.5	62006	68607	0.577782	fail	fail	WM001-F	0.904775	-0.144369	0.144369	fail
Q4J6U6	3716250	3898200	4346350	2574950	3416750	3669050	0.0122027	fail	pass	MW001-S	1.23808	0.308107	0.308107	pass
Q4J6U7	1449400	870010	1120380	1065600	904000	1070625	0.299444	fail	fail	MW001-S	1.13143	0.178142	0.178142	pass
Q4J6U8	162150	169095	161095	102845	147085	155625	0.0362351	fail	pass	MW001-S	1.21399	0.279757	0.279757	pass
Q4J6U9	482975	443855	516225	382825	561905	640645	0.44202	fail	fail	WM001-F	0.910229	-0.135698	0.135698	fail
Q4J6V1	273580	272860	263905	363145	470900	466605	4.72901e-05	pass	pass	WM001-F	0.623031	-0.682625	0.682625	pass
Q4J6V3	42550	46834	37970	45229.5	28141.5	33261.5	0.101598	fail	fail	MW001-S	1.19433	0.256197	0.256197	pass
Q4J6V4	1059850	683685	694890	1328000	1032650	1219700	0.00313719	pass	pass	WM001-F	0.681058	-0.554151	0.554151	pass
Q4J6V5	1777250	1554700	1898450	2310050	1562750	1402800	0.938191	fail	fail	WM001-F	0.991432	-0.0124139	0.0124139	fail
Q4J6V7	186535	160390	213110	70317	108705	114485	5.86294e-05	pass	pass	MW001-S	1.90808	0.932122	0.932122	pass
Q4J6V8	22879	17662.5	15857	35018.5	29112	30726.5	0.000515589	pass	pass	WM001-F	0.594563	-0.750097	0.750097	pass
Q4J6V9	152875	123325	122175	176890	182045	182000	3.0469e-05	pass	pass	WM001-F	0.736456	-0.441328	0.441328	pass
Q4J6W0	737965	654370	700840	689050	666490	730585	0.927373	fail	fail	MW001-S	1.00338	0.00486733	0.00486733	fail
Q4J6W1	141080	184515	185065	131765	99563.5	97655	0.000507511	pass	pass	MW001-S	1.55224	0.634348	0.634348	pass
Q4J6W2	110030	93434.5	112025	54195.5	71358	79396	0.000179392	pass	pass	MW001-S	1.53935	0.622324	0.622324	pass
Q4J6W4	140555	132410	187175	62764	67180.5	82743.5	3.27631e-05	pass	pass	MW001-S	2.16345	1.11333	1.11333	pass
Q4J6W5	90876.5	118055	130915	150220	113865	113840	0.281283	fail	fail	WM001-F	0.899243	-0.153217	0.153217	pass
Q4J6W6	675005	301130	393650	1051400	754540	730970	0.00240928	pass	pass	WM001-F	0.539942	-0.889123	0.889123	pass
Q4J6W7	712365	483075	403595	1593300	788865	830310	0.0129823	fail	pass	WM001-F	0.497758	-1.00648	1.00648	pass
Q4J6X1	211225	261760	268430	329905	174030	191685	0.674531	fail	fail	MW001-S	1.06583	0.0919819	0.0919819	fail
Q4J6X3	847520	837580	917435	526295	557540	616195	3.72302e-07	pass	pass	MW001-S	1.53088	0.614357	0.614357	pass
Q4J6X4	468995	711475	834335	167395	292420	315460	0.000238433	pass	pass	MW001-S	2.59883	1.37786	1.37786	pass
Q4J6X6	585465	567000	584235	519230	546170	589350	0.119895	fail	fail	MW001-S	1.04952	0.0697353	0.0697353	fail
Q4J6X7	56336.5	64372	58954.5	93056	64400	67235	0.0699093	fail	fail	WM001-F	0.7996	-0.322649	0.322649	pass
Q4J6X8	94887.5	144625	128390	143860	127980	125330	0.668009	fail	fail	WM001-F	0.92631	-0.110433	0.110433	fail
Q4J6X9	0	0	0	0	0	0	#DIV/0!	#DIV/0!	#DIV/0!	WM001-F	#DIV/0!	#DIV/0!	#DIV/0!	#DIV/0!
Q4J6Y1	317570	318950	305370	387585	310665	319690	0.172408	fail	fail	WM001-F	0.92529	-0.112022	0.112022	fail
Q4J6Y3	2098600	1879000	1836200	2527000	2425650	2448950	4.63801e-06	pass	pass	WM001-F	0.785479	-0.348356	0.348356	pass
Q4J6Y4	119520	99229	129280	68716	74402	89298.5	0.000525421	pass	pass	MW001-S	1.49744	0.582495	0.582495	pass
Q4J6Y5	2985650	2457200	2872450	1968900	2122650	2428100	0.00238993	pass	pass	MW001-S	1.27542	0.350974	0.350974	pass
Q4J6Y6	628565	676645	762030	335515	447225	508320	0.000198767	pass	pass	MW001-S	1.6012	0.67915	0.67915	pass
Q4J6Y7	2134500	1971950	2189650	1999350	2330900	2192450	0.419865	fail	fail	WM001-F	0.96526	-0.0510108	0.0510108	fail
Q4J6Y9	853975	949915	1159200	356445	440990	496630	5.0441e-06	pass	pass	MW001-S	2.28975	1.19519	1.19519	pass
Q4J6Z0	402985	483665	539115	288180	306690	323150	0.000104	pass	pass	MW001-S	1.55309	0.635139	0.635139	pass
Q4J6Z4	692980	228135	348190	622195	400165	204915	0.935139	fail	fail	MW001-S	1.03425	0.0485802	0.0485802	fail
Q4J6Z5	103061	101132	119105	74774	97129	100930	0.0273812	fail	pass	MW001-S	1.18497	0.244847	0.244847	pass
Q4J6Z6	186795	136230	124210	243975	213610	220350	0.000222471	pass	pass	WM001-F	0.659702	-0.600114	0.600114	pass
Q4J6Z7	300285	277060	303830	182045	236785	270515	0.00557828	pass	pass	MW001-S	1.27828	0.354202	0.354202	pass
Q4J6Z8	280795	229600	322765	222720	169885	213640	0.00369902	pass	pass	MW001-S	1.3743	0.458693	0.458693	pass
Q4J700	430590	365370	416535	305040	326480	387260	0.0132911	fail	pass	MW001-S	1.19014	0.251136	0.251136	pass
Q4J701	510060	477675	567150	335935	403855	447500	0.00189765	pass	pass	MW001-S	1.30961	0.389136	0.389136	pass
Q4J702	1020650	1073600	1063850	825105	927355	972960	0.00158477	pass	pass	MW001-S	1.15876	0.212578	0.212578	pass
Q4J704	598165	624475	628875	620910	680315	694565	0.0427086	fail	pass	WM001-F	0.92771	-0.108254	0.108254	fail
Q4J706	1037750	888020	950995	935600	1066500	1175350	0.109033	fail	fail	WM001-F	0.905369	-0.143422	0.143422	fail
Q4J707	0	0	0	0	0	0	#DIV/0!	#DIV/0!	#DIV/0!	WM001-F	#DIV/0!	#DIV/0!	#DIV/0!	#DIV/0!
Q4J709	104575	83612.5	89066	59714.5	74332	79984.5	0.00491399	pass	pass	MW001-S	1.29539	0.373386	0.373386	pass
Q4J710	987815	1512700	1465850	933410	743025	609090	0.00247364	pass	pass	MW001-S	1.73543	0.795292	0.795292	pass
Q4J711	83798	179080	39538	32695.5	82742.5	76975	0.263823	fail	fail	MW001-S	1.5717	0.652328	0.652328	pass
Q4J712	282055	307860	304250	242350	225130	213030	0.000417056	pass	pass	MW001-S	1.31396	0.393925	0.393925	pass
Q4J713	28768.5	12271.1	16391.5	20773	18310	16671	0.877091	fail	fail	MW001-S	1.03008	0.0427581	0.0427581	fail
Q4J715	283185	602715	665740	147455	298745	320095	0.0106853	fail	pass	MW001-S	2.02486	1.01782	1.01782	pass
Q4J717	56389	72014	100055	131320	61777.5	45956.5	0.852525	fail	fail	WM001-F	0.955675	-0.0654076	0.0654076	fail
Q4J718	200850	261120	237090	159730	207170	196925	0.0184955	fail	pass	MW001-S	1.23985	0.310169	0.310169	pass
Q4J719	1591250	1455400	1464150	1657750	1674700	1772250	0.000429599	pass	pass	WM001-F	0.883656	-0.178443	0.178443	pass
Q4J720	1970500	1882950	1863750	1988200	1781300	1869050	0.604678	fail	fail	MW001-S	1.01395	0.0199846	0.0199846	fail
Q4J721	90230	91489	91602.5	89734.5	81572.5	88110	0.579398	fail	fail	MW001-S	1.0536	0.0753259	0.0753259	fail
Q4J723	96332.5	89709	107145	81920.5	106865	122685	0.482944	fail	fail	WM001-F	0.941298	-0.0872769	0.0872769	fail
Q4J727	0	0	0	0	0	0	#DIV/0!	#DIV/0!	#DIV/0!	WM001-F	#DIV/0!	#DIV/0!	#DIV/0!	#DIV/0!
Q4J732	112075	98276.5	145640	52030	96539.5	112440	0.181552	fail	fail	MW001-S	1.3639	0.44774	0.44774	pass
Q4J739	0	0	0	0	0	0	#DIV/0!	#DIV/0!	#DIV/0!	WM001-F	#DIV/0!	#DIV/0!	#DIV/0!	#DIV/0!
Q4J741	9646.5	15620	0	0	34352	17139	0.378102	fail	fail	WM001-F	0.490697	-1.02709	1.02709	pass
Q4J746	0	0	0	0	0	0	#DIV/0!	#DIV/0!	#DIV/0!	WM001-F	#DIV/0!	#DIV/0!	#DIV/0!	#DIV/0!
Q4J747	1604800	1266400	1308300	1350750	1450800	1584450	0.420531	fail	fail	WM001-F	0.952918	-0.0695755	0.0695755	fail
Q4J753	334150	550205	559820	1604350	710220	653355	0.0300811	fail	pass	WM001-F	0.486594	-1.03921	1.03921	pass
Q4J758	17849	17326.5	19411.5	13712	20341	18564	0.87727	fail	fail	MW001-S	1.03744	0.0530284	0.0530284	fail
Q4J763	249775	228405	258645	133225	188920	188890	0.000854253	pass	pass	MW001-S	1.44183	0.5279	0.5279	pass
Q4J764	45655.5	39198.5	49617	25437	30399	33373.5	0.000668986	pass	pass	MW001-S	1.50736	0.592026	0.592026	pass
Q4J765	21910	53781	67247.5	17039.5	26722.5	26280	0.0370335	fail	pass	MW001-S	2.04075	1.0291	1.0291	pass
Q4J769	160605	96001	76997	53750.5	88672	84205.5	0.0719599	fail	fail	MW001-S	1.47203	0.557806	0.557806	pass
Q4J770	49224.5	28271	24445.5	7018	20879	26810	0.0353715	fail	pass	MW001-S	1.8634	0.897937	0.897937	pass
Q4J771	100486	42994	53473	4559.65	27396	30035	0.00461448	pass	pass	MW001-S	3.17715	1.66773	1.66773	pass
Q4J773	159600	124285	137280	121925	116800	145145	0.184375	fail	fail	MW001-S	1.09716	0.133768	0.133768	fail
Q4J774	2187350	1476850	1602550	1517750	1303000	1582150	0.0982367	fail	fail	MW001-S	1.1962	0.258459	0.258459	pass
Q4J776	651405	721390	763365	610760	542775	599720	0.000491543	pass	pass	MW001-S	1.2184	0.284984	0.284984	pass
Q4J780	270520	237795	272965	134315	149165	181820	1.03523e-05	pass	pass	MW001-S	1.67909	0.747678	0.747678	pass
Q4J781	65564.5	62556.5	64451	46529	55220.5	73397.5	0.31669	fail	fail	MW001-S	1.09949	0.136832	0.136832	fail
Q4J782	89145.5	81662.5	88553.5	75753.5	62802.5	76675	0.00443448	pass	pass	MW001-S	1.20504	0.269078	0.269078	pass
Q4J785	75993.5	75644	76226	164735	129390	153150	5.92798e-06	pass	pass	WM001-F	0.509448	-0.972992	0.972992	pass
Q4J789	625765	385430	760295	658630	628630	695500	0.449268	fail	fail	WM001-F	0.893447	-0.162547	0.162547	pass
Q4J791	3278500	3868300	3489450	2546300	2639600	2633450	7.66681e-05	pass	pass	MW001-S	1.36025	0.443869	0.443869	pass
Q4J792	148035	34912	129815	163685	211445	182020	0.0168475	fail	pass	WM001-F	0.56136	-0.833001	0.833001	pass
Q4J794	7778100	8126750	8788200	5691300	5970350	6161500	1.24619e-05	pass	pass	MW001-S	1.38545	0.470353	0.470353	pass
Q4J795	0	0	0	0	0	0	#DIV/0!	#DIV/0!	#DIV/0!	WM001-F	#DIV/0!	#DIV/0!	#DIV/0!	#DIV/0!
Q4J796	218475	186260	309130	120800	107056	133060	0.00119216	pass	pass	MW001-S	1.97793	0.983988	0.983988	pass
Q4J798	2189150	3133250	2903350	1290350	1690600	1764850	0.000223665	pass	pass	MW001-S	1.73327	0.793496	0.793496	pass
Q4J799	3587050	4613800	4799700	1955700	2723100	2955850	0.000174414	pass	pass	MW001-S	1.70284	0.767939	0.767939	pass
Q4J7A0	318615	311035	352985	432215	363900	404840	0.0241248	fail	pass	WM001-F	0.818211	-0.289455	0.289455	pass
Q4J7A2	545585	572180	579005	390855	482545	594180	0.0736293	fail	fail	MW001-S	1.15617	0.209352	0.209352	pass
Q4J7A4	316565	307950	292940	354790	309385	370430	0.0541195	fail	fail	WM001-F	0.886768	-0.173371	0.173371	pass
Q4J7A5	36451	16109	32885	0	28573.5	33819.5	0.416371	fail	fail	MW001-S	1.36946	0.453612	0.453612	pass
Q4J7A6	82139.5	31344.5	80841.5	46471	59927	32200.5	0.306219	fail	fail	MW001-S	1.40208	0.487564	0.487564	pass
Q4J7A8	160930	115850	123750	66550	92593.5	92332	0.000768295	pass	pass	MW001-S	1.59272	0.671492	0.671492	pass
Q4J7A9	541040	513770	538755	562225	508345	509925	0.806426	fail	fail	MW001-S	1.00827	0.0118814	0.0118814	fail
Q4J7B0	62901.5	64818	81341	65259.5	53065	63757.5	0.0854482	fail	fail	MW001-S	1.14817	0.199332	0.199332	pass
Q4J7B1	0	0	0	0	0	0	#DIV/0!	#DIV/0!	#DIV/0!	WM001-F	#DIV/0!	#DIV/0!	#DIV/0!	#DIV/0!
Q4J7B2	564475	637570	558555	586275	498955	496515	0.0480896	fail	pass	MW001-S	1.11307	0.15455	0.15455	pass
Q4J7B3	152050	126180	148840	98809	129110	115255	0.0677396	fail	fail	MW001-S	1.24447	0.315532	0.315532	pass
Q4J7B4	1551050	1813050	1850700	1346850	1732500	1711400	0.204006	fail	fail	MW001-S	1.08851	0.12236	0.12236	fail
Q4J7B5	659755	689760	779825	492030	588840	612980	0.00225364	pass	pass	MW001-S	1.2571	0.3301	0.3301	pass
Q4J7B6	82462	106955	127250	78054.5	95168	94571	0.105267	fail	fail	MW001-S	1.1825	0.241846	0.241846	pass
Q4J7B7	133625	138635	150075	127660	145930	150030	0.952967	fail	fail	WM001-F	0.996967	-0.00438289	0.00438289	fail
Q4J7B8	366705	381400	509750	492260	409175	283530	0.626917	fail	fail	MW001-S	1.06151	0.0861212	0.0861212	fail
Q4J7C0	400310	328605	376800	314780	341765	341155	0.0511184	fail	fail	MW001-S	1.10826	0.148302	0.148302	pass
Q4J7C1	492715	532625	552785	476055	431765	444710	0.000680352	pass	pass	MW001-S	1.16679	0.222551	0.222551	pass
Q4J7C2	94392	107125	117390	78491.5	81030	87709.5	0.000916423	pass	pass	MW001-S	1.28992	0.367276	0.367276	pass
Q4J7C3	62945	36892	47876	21744	19794	45846	0.0602356	fail	fail	MW001-S	1.69039	0.757356	0.757356	pass
Q4J7C7	67405	109726	132300	144850	102248	137775	0.310909	fail	fail	WM001-F	0.803981	-0.314767	0.314767	pass
Q4J7C8	0	0	0	0	0	0	#DIV/0!	#DIV/0!	#DIV/0!	WM001-F	#DIV/0!	#DIV/0!	#DIV/0!	#DIV/0!
Q4J7D0	105080	256735	326700	116140	173770	123080	0.0634413	fail	fail	MW001-S	1.66715	0.73738	0.73738	pass
Q4J7D4	72884	76008	71227	70484	70205	85765.5	0.61946	fail	fail	WM001-F	0.972023	-0.0409375	0.0409375	fail
Q4J7D5	0	0	0	0	0	0	#DIV/0!	#DIV/0!	#DIV/0!	WM001-F	#DIV/0!	#DIV/0!	#DIV/0!	#DIV/0!
Q4J7D8	91920	92001	113045	123535	99342.5	103405	0.176668	fail	fail	WM001-F	0.91015	-0.135824	0.135824	fail
Q4J7E0	1312100	1052550	1290500	1646650	1582400	1756650	4.71264e-05	pass	pass	WM001-F	0.733127	-0.447865	0.447865	pass
Q4J7E2	36837	33374	39484	43768	47875	58565	0.00251523	pass	pass	WM001-F	0.730287	-0.453464	0.453464	pass
Q4J7E3	98523	74360.5	114400	74775.5	57266	67486	0.015669	fail	pass	MW001-S	1.43982	0.525888	0.525888	pass
Q4J7E4	30788.5	42002	33778.5	21708	44716.5	41104.5	0.951684	fail	fail	WM001-F	0.991072	-0.012938	0.012938	fail
Q4J7E9	218470	186825	188505	247050	234205	255230	0.000319021	pass	pass	WM001-F	0.806262	-0.310679	0.310679	pass
Q4J7F0	0	0	0	0	0	0	#DIV/0!	#DIV/0!	#DIV/0!	WM001-F	#DIV/0!	#DIV/0!	#DIV/0!	#DIV/0!
Q4J7F1	173715	186770	188080	220445	168405	170945	0.749112	fail	fail	WM001-F	0.979939	-0.029236	0.029236	fail
Q4J7F3	254945	225515	257075	210705	208390	226570	0.00863396	pass	pass	MW001-S	1.14229	0.191926	0.191926	pass
Q4J7F4	639090	932195	1085100	344175	462145	530995	0.000629383	pass	pass	MW001-S	1.98636	0.990125	0.990125	pass
Q4J7F6	155385	0	25932	0	66939	0	0.286842	fail	fail	MW001-S	2.70869	1.4376	1.4376	pass
Q4J7F8	15372.5	11932	5514.5	0	17550.5	9627.5	0.743926	fail	fail	MW001-S	1.20756	0.272092	0.272092	pass
Q4J7F9	183675	289315	260355	425595	268105	281145	0.0622158	fail	fail	WM001-F	0.752268	-0.410681	0.410681	pass
Q4J7G0	656010	631005	666540	622765	628875	658915	0.381989	fail	fail	MW001-S	1.02251	0.0321101	0.0321101	fail
Q4J7G1	666790	604240	656090	592485	613180	663410	0.532258	fail	fail	MW001-S	1.03106	0.0441219	0.0441219	fail
Q4J7G2	733755	746030	781365	1277200	903030	811170	0.025638	fail	pass	WM001-F	0.755884	-0.403764	0.403764	pass
Q4J7G3	2102050	2183200	1820100	2572250	2214800	2034550	0.104471	fail	fail	WM001-F	0.895003	-0.160036	0.160036	pass
Q4J7G4	555900	962940	1095300	218510	335130	354635	0.00036585	pass	pass	MW001-S	2.87814	1.52514	1.52514	pass
Q4J7G6	379260	386995	361900	1190950	518480	554810	0.0213321	fail	pass	WM001-F	0.498249	-1.00506	1.00506	pass
Q4J7G7	111305	112560	119830	96191.5	104470	96702.5	0.00113834	pass	pass	MW001-S	1.15581	0.208899	0.208899	pass
Q4J7G8	146395	84247.5	100938	231625	190690	196570	6.01119e-05	pass	pass	WM001-F	0.535772	-0.90031	0.90031	pass
Q4J7H0	109785	70387	89742.5	254930	47866	67231.5	0.450391	fail	fail	WM001-F	0.729444	-0.45513	0.45513	pass
Q4J7H2	23262	21715	34480.5	43603	43419	35409	0.00851068	pass	pass	WM001-F	0.648998	-0.623714	0.623714	pass
Q4J7H3	737480	568165	588895	374330	546020	586520	0.0701318	fail	fail	MW001-S	1.25727	0.330293	0.330293	pass
Q4J7H4	51909.5	32669.5	47877.5	24441.5	35387.5	46296	0.144466	fail	fail	MW001-S	1.24812	0.319754	0.319754	pass
Q4J7H5	119575	173820	173505	183540	173525	161850	0.216434	fail	fail	WM001-F	0.899762	-0.152385	0.152385	pass
Q4J7H6	16257	26424.5	41721.5	51269	34415	20498	0.350915	fail	fail	WM001-F	0.79489	-0.331173	0.331173	pass
Q4J7H7	0	0	0	52957	24545.5	27373	0.012269	fail	pass	WM001-F	0	#NUM!	#NUM!	pass
Q4J7H8	417310	381740	429615	478390	422910	462365	0.0253875	fail	pass	WM001-F	0.901002	-0.150398	0.150398	fail
Q4J7I5	466160	462640	530580	230730	355105	349015	0.000165252	pass	pass	MW001-S	1.56108	0.642549	0.642549	pass
Q4J7I6	946560	699130	723020	839760	833340	855655	0.318189	fail	fail	WM001-F	0.93671	-0.0943257	0.0943257	fail
Q4J7I8	549335	602250	556355	324055	372315	353480	1.54038e-07	pass	pass	MW001-S	1.62684	0.702074	0.702074	pass
Q4J7I9	33821.5	36403	35002	56705	37397	34342.5	0.132498	fail	fail	WM001-F	0.819237	-0.287647	0.287647	pass
Q4J7J3	628905	843860	892610	342495	460835	515570	0.00021043	pass	pass	MW001-S	1.79345	0.842734	0.842734	pass
Q4J7J4	869250	1079350	1106800	553540	807760	908675	0.00991476	pass	pass	MW001-S	1.34601	0.428685	0.428685	pass
Q4J7J5	0	0	0	0	8434	10834	0.149104	fail	fail	WM001-F	0	#NUM!	#NUM!	pass
Q4J7J6	93990.5	88329	93365	93804.5	80487.5	75100	0.218883	fail	fail	MW001-S	1.10543	0.144603	0.144603	pass
Q4J7J8	23898.2	41482	39700.5	44478	28581.5	61842.5	0.392247	fail	fail	WM001-F	0.778941	-0.360415	0.360415	pass
Q4J7J9	37048	45001.5	39894.5	31059	36598.5	33238	0.110649	fail	fail	MW001-S	1.20862	0.273357	0.273357	pass
Q4J7K0	59792	64789	52331.5	86159.5	114300	100078	9.53627e-05	pass	pass	WM001-F	0.588654	-0.764509	0.764509	pass
Q4J7K5	450390	447005	524345	512160	457000	490560	0.585635	fail	fail	WM001-F	0.973981	-0.038034	0.038034	fail
Q4J7K6	139725	104980	113270	178970	151765	144520	0.00470354	pass	pass	WM001-F	0.753227	-0.408843	0.408843	pass
Q4J7K7	411770	422210	483795	459715	448030	503435	0.16842	fail	fail	WM001-F	0.933811	-0.098798	0.098798	fail
Q4J7K8	160460	193255	166610	211655	153185	166965	0.824381	fail	fail	WM001-F	0.978413	-0.0314843	0.0314843	fail
Q4J7L0	128900	135685	128510	162780	157870	169795	0.000425044	pass	pass	WM001-F	0.801507	-0.319213	0.319213	pass
Q4J7L2	149830	163200	178720	165185	161455	157065	0.690481	fail	fail	MW001-S	1.01663	0.0237976	0.0237976	fail
Q4J7L3	738700	593455	665215	746090	631175	689630	0.635697	fail	fail	WM001-F	0.966363	-0.0493635	0.0493635	fail
Q4J7L4	345755	316815	352985	246905	292395	333450	0.0330109	fail	pass	MW001-S	1.16363	0.218628	0.218628	pass
Q4J7L6	130975	111040	136660	104212	121125	143180	0.741826	fail	fail	MW001-S	1.02757	0.039231	0.039231	fail
Q4J7L9	99981	89225.5	99616	151060	121805	138975	6.13803e-05	pass	pass	WM001-F	0.701298	-0.511901	0.511901	pass
Q4J7M0	17356.5	10527.2	12467.5	18049	12044.5	14835.5	0.47287	fail	fail	WM001-F	0.89811	-0.155035	0.155035	pass
Q4J7M4	311670	248385	276865	303735	299005	313830	0.139323	fail	fail	WM001-F	0.9131	-0.131155	0.131155	fail
Q4J7M6	0	0	0	12513.5	7524	0	0.16138	fail	fail	WM001-F	0	#NUM!	#NUM!	pass
Q4J7M7	0	0	0	0	0	0	#DIV/0!	#DIV/0!	#DIV/0!	WM001-F	#DIV/0!	#DIV/0!	#DIV/0!	#DIV/0!
Q4J7M8	72436.5	73907.5	91979	151295	95600	103873	0.0263056	fail	pass	WM001-F	0.679432	-0.557599	0.557599	pass
Q4J7M9	1992450	2400250	2636650	1416800	1474350	1663200	7.69072e-05	pass	pass	MW001-S	1.54344	0.626146	0.626146	pass
Q4J7N0	130205	144985	176425	99204.5	103625	122960	0.00242472	pass	pass	MW001-S	1.38622	0.471153	0.471153	pass
Q4J7N1	231595	255185	258250	125900	168490	185920	6.02004e-05	pass	pass	MW001-S	1.55114	0.633333	0.633333	pass
Q4J7N2	263850	268550	355845	160725	218440	248095	0.00714495	pass	pass	MW001-S	1.41607	0.501894	0.501894	pass
Q4J7N3	244465	283760	311550	222735	285985	276720	0.380814	fail	fail	MW001-S	1.06918	0.0965018	0.0965018	fail
Q4J7N5	189965	198675	190060	67906	113525	147030	0.00026208	pass	pass	MW001-S	1.76185	0.817094	0.817094	pass
Q4J7N6	622540	752285	724475	395175	507495	593365	0.00128827	pass	pass	MW001-S	1.40324	0.488764	0.488764	pass
Q4J7N8	163600	157440	162125	147885	177355	179105	0.471172	fail	fail	WM001-F	0.958005	-0.061895	0.061895	fail
Q4J7P0	1177300	1133900	1203650	1038780	1298050	1393750	0.351361	fail	fail	WM001-F	0.942173	-0.0859368	0.0859368	fail
Q4J7P1	686150	695000	732840	581145	606120	619665	0.000523955	pass	pass	MW001-S	1.16993	0.226428	0.226428	pass
Q4J7P2	432355	516990	499450	404570	417685	415785	0.0536015	fail	fail	MW001-S	1.17023	0.226796	0.226796	pass
Q4J7P3	0	0	0	0	0	0	#DIV/0!	#DIV/0!	#DIV/0!	WM001-F	#DIV/0!	#DIV/0!	#DIV/0!	#DIV/0!
Q4J7P4	26856.5	33613.5	34350	0	0	51081	0.440415	fail	fail	MW001-S	1.85627	0.892405	0.892405	pass
Q4J7P5	78937.5	103120	114520	27109	54704	73386.5	0.00162512	pass	pass	MW001-S	1.91094	0.934283	0.934283	pass
Q4J7P7	74552.5	89819	104884	86202	87955	106905	0.646731	fail	fail	WM001-F	0.957991	-0.0619153	0.0619153	fail
Q4J7P9	290025	286345	306485	242865	250885	252270	0.000431194	pass	pass	MW001-S	1.18342	0.242962	0.242962	pass
Q4J7Q0	8311750	9501750	9595300	8111750	8826050	8445650	0.0763257	fail	fail	MW001-S	1.07979	0.110751	0.110751	fail
Q4J7Q1	1306050	1262000	1346250	1129350	1036650	1142100	4.52871e-05	pass	pass	MW001-S	1.18325	0.242751	0.242751	pass
Q4J7Q2	4925700	5349850	4935900	4226550	4199950	4378600	2.81822e-05	pass	pass	MW001-S	1.18792	0.248439	0.248439	pass
Q4J7Q3	691870	735280	801840	678565	665560	683045	0.0666091	fail	fail	MW001-S	1.09956	0.136923	0.136923	fail
Q4J7Q4	107585	100737	106595	74956	84771.5	104735	0.0222972	fail	pass	MW001-S	1.19078	0.251908	0.251908	pass
Q4J7Q5	554805	559625	630985	460345	467785	492785	0.000616988	pass	pass	MW001-S	1.22837	0.29675	0.29675	pass
Q4J7Q7	248280	277925	246380	263185	232780	260620	0.626745	fail	fail	MW001-S	1.02115	0.0301915	0.0301915	fail
Q4J7Q8	868835	1060950	973900	593675	757065	817270	0.00287659	pass	pass	MW001-S	1.33933	0.421514	0.421514	pass
Q4J7Q9	150900	170635	180935	271735	239855	225115	5.46782e-05	pass	pass	WM001-F	0.68205	-0.55205	0.55205	pass
Q4J7R0	0	0	0	0	0	0	#DIV/0!	#DIV/0!	#DIV/0!	WM001-F	#DIV/0!	#DIV/0!	#DIV/0!	#DIV/0!
Q4J7R1	173130	225660	210795	233425	217585	226045	0.057819	fail	fail	WM001-F	0.900348	-0.151446	0.151446	fail
Q4J7R2	29419	48922.5	44190	47025	82136	80773.5	0.00829582	pass	pass	WM001-F	0.583665	-0.776787	0.776787	pass
Q4J7R4	63743.5	115900	81556.5	132754	132790	121910	0.0159386	fail	pass	WM001-F	0.674145	-0.56887	0.56887	pass
Q4J7R8	1480450	1480800	1574450	1342450	924990	1092100	0.000685647	pass	pass	MW001-S	1.3501	0.433062	0.433062	pass
Q4J7R9	68066.5	68335.5	46895.5	0	34481	28817	0.00399363	pass	pass	MW001-S	2.89579	1.53396	1.53396	pass
Q4J7S1	202905	170075	201135	239415	232350	260195	0.000356541	pass	pass	WM001-F	0.784353	-0.350425	0.350425	pass
Q4J7S3	39787.5	0	0	13526.5	0	0	0.476019	fail	fail	MW001-S	2.94145	1.55653	1.55653	pass
Q4J7S4	48134.5	43486	48365	52995	42231.5	42866	0.865524	fail	fail	MW001-S	1.01371	0.0196424	0.0196424	fail
Q4J7S8	341780	278890	326065	287895	299680	363980	0.938671	fail	fail	WM001-F	0.994935	-0.00732639	0.00732639	fail
Q4J7T0	12077	4958.8	17073.5	0	2697.85	12185.5	0.101885	fail	fail	MW001-S	2.29178	1.19647	1.19647	pass
Q4J7T4	2300550	2734650	2902350	2009250	2531150	2776750	0.286483	fail	fail	MW001-S	1.08479	0.117412	0.117412	fail
Q4J7T6	406850	382910	397865	286410	340160	367350	0.00266501	pass	pass	MW001-S	1.19489	0.256878	0.256878	pass
Q4J7T8	486285	433240	471685	544285	503175	525995	0.0245934	fail	pass	WM001-F	0.884175	-0.177596	0.177596	pass
Q4J7T9	4699350	3950150	4089300	4137200	3754450	4027500	0.167098	fail	fail	MW001-S	1.06877	0.095948	0.095948	fail
Q4J7U0	1400500	1396800	1420850	1368100	1411150	1534750	0.410451	fail	fail	WM001-F	0.977782	-0.0324158	0.0324158	fail
Q4J7U2	48939.5	49907	47538.5	45629	56404	48143.5	0.60219	fail	fail	WM001-F	0.974753	-0.0368913	0.0368913	fail
Q4J7U3	340880	237825	302725	399425	311715	315900	0.110361	fail	fail	WM001-F	0.858224	-0.220574	0.220574	pass
Q4J7U5	257100	234890	239330	176260	279520	262460	0.851643	fail	fail	MW001-S	1.01821	0.0260368	0.0260368	fail
Q4J7U6	3522.3	0	0	19729.5	42789.5	22282	0.0486706	fail	pass	WM001-F	0.0415361	-4.58949	4.58949	pass
Q4J7U8	914455	977580	1178850	453905	628860	676545	0.000106387	pass	pass	MW001-S	1.74551	0.803645	0.803645	pass
Q4J7U9	766740	938075	1032225	465200	596165	642470	0.000261487	pass	pass	MW001-S	1.6064	0.683831	0.683831	pass
Q4J7V0	563085	514760	490205	523915	553385	560205	0.370507	fail	fail	WM001-F	0.957585	-0.0625277	0.0625277	fail
Q4J7V2	104126	80267.5	70497	153610	120820	100864	0.00922599	pass	pass	WM001-F	0.679173	-0.558148	0.558148	pass
Q4J7V3	0	0	35024	0	0	18108.5	0.570563	fail	fail	MW001-S	1.93412	0.951677	0.951677	pass
Q4J7V9	1143950	895850	1306500	688210	1052200	1042720	0.17996	fail	fail	MW001-S	1.20235	0.265858	0.265858	pass
Q4J7W0	1127300	1102850	1178000	1009580	1103650	1181400	0.381901	fail	fail	MW001-S	1.03446	0.0488724	0.0488724	fail
Q4J7W1	63316	58820	82450	105740	82423.5	62286.5	0.19977	fail	fail	WM001-F	0.816872	-0.291818	0.291818	pass
Q4J7W4	55428	53399.5	53659	38698.5	47666	50010	0.0144676	fail	pass	MW001-S	1.19147	0.252746	0.252746	pass
Q4J7W6	800075	914350	932575	767085	854500	822590	0.0636536	fail	fail	MW001-S	1.08298	0.115011	0.115011	fail
Q4J7W7	94296.5	59568	76302	100093	88127.5	101296	0.0187653	fail	pass	WM001-F	0.795003	-0.330968	0.330968	pass
Q4J7W8	272770	284105	266630	300290	304330	314965	0.0133931	fail	pass	WM001-F	0.895518	-0.159206	0.159206	pass
Q4J7X0	405445	370875	521070	275375	351930	322725	0.00689398	pass	pass	MW001-S	1.36563	0.449567	0.449567	pass
Q4J7X1	670550	579440	804940	180400	213845	247470	1.08654e-06	pass	pass	MW001-S	3.20225	1.67908	1.67908	pass
Q4J7X2	2782650	3483250	3331000	3297700	3351100	3746250	0.20028	fail	fail	WM001-F	0.923218	-0.115256	0.115256	fail
Q4J7X3	0	0	0	0	0	0	#DIV/0!	#DIV/0!	#DIV/0!	WM001-F	#DIV/0!	#DIV/0!	#DIV/0!	#DIV/0!
Q4J7X4	221490	408345	268330	588550	385035	399040	0.0303919	fail	pass	WM001-F	0.654341	-0.611885	0.611885	pass
Q4J7X5	145315	127255	133855	117545	141190	144755	0.888401	fail	fail	MW001-S	1.00727	0.0104562	0.0104562	fail
Q4J7X8	0	0	0	0	0	0	#DIV/0!	#DIV/0!	#DIV/0!	WM001-F	#DIV/0!	#DIV/0!	#DIV/0!	#DIV/0!
Q4J7Y3	476935	599130	671050	1254150	885150	776380	0.00281745	pass	pass	WM001-F	0.599214	-0.738858	0.738858	pass
Q4J7Y4	95954	108008	93879.5	98128	116025	113470	0.38801	fail	fail	WM001-F	0.909098	-0.137492	0.137492	fail
Q4J7Y5	0	0	0	0	0	0	#DIV/0!	#DIV/0!	#DIV/0!	WM001-F	#DIV/0!	#DIV/0!	#DIV/0!	#DIV/0!
Q4J7Y6	0	0	0	0	0	0	#DIV/0!	#DIV/0!	#DIV/0!	WM001-F	#DIV/0!	#DIV/0!	#DIV/0!	#DIV/0!
Q4J7Y7	905555	875620	1038370	1550850	1177250	1210600	0.00313093	pass	pass	WM001-F	0.715857	-0.482257	0.482257	pass
Q4J7Y8	0	0	0	0	0	0	#DIV/0!	#DIV/0!	#DIV/0!	WM001-F	#DIV/0!	#DIV/0!	#DIV/0!	#DIV/0!
Q4J7Z0	514595	473205	367500	229270	265375	290565	0.00100563	pass	pass	MW001-S	1.72604	0.787462	0.787462	pass
Q4J7Z2	266665	219890	243975	223190	206715	152270	0.0177144	fail	pass	MW001-S	1.25483	0.327491	0.327491	pass
Q4J7Z4	256370	284690	261175	1099850	325030	477135	0.0347851	fail	pass	WM001-F	0.421782	-1.24543	1.24543	pass
Q4J7Z5	497960	365115	341055	339040	326710	341660	0.0712309	fail	fail	MW001-S	1.19527	0.25734	0.25734	pass
Q4J7Z6	481045	330955	371195	413395	341540	392190	0.715899	fail	fail	MW001-S	1.03144	0.0446653	0.0446653	fail
Q4J7Z7	226885	153310	145905	199365	165560	171400	0.856012	fail	fail	WM001-F	0.980935	-0.0277705	0.0277705	fail
Q4J7Z8	212405	189250	186180	177940	119850	125300	0.00267133	pass	pass	MW001-S	1.38939	0.474447	0.474447	pass
Q4J800	356320	462870	587635	591245	392665	391850	0.868507	fail	fail	MW001-S	1.02258	0.0322141	0.0322141	fail
Q4J801	55509	110580	145390	10876.5	23624.5	23635	0.000559913	pass	pass	MW001-S	5.35776	2.42163	2.42163	pass
Q4J802	81414	80993	93896	79361	83471	92654	0.953865	fail	fail	MW001-S	1.0032	0.00460613	0.00460613	fail
Q4J803	776945	1218250	1278200	594350	594260	666250	0.00107528	pass	pass	MW001-S	1.76477	0.819477	0.819477	pass
Q4J804	31304	39179	60183.5	6452	20516.5	23068	0.00324132	pass	pass	MW001-S	2.61142	1.38484	1.38484	pass
Q4J805	70634.5	184835	270645	1962.8	20576.5	27443.5	0.0016173	pass	pass	MW001-S	10.5259	3.39587	3.39587	pass
Q4J806	297865	372220	351760	206745	187360	193135	2.46375e-06	pass	pass	MW001-S	1.74008	0.799154	0.799154	pass
Q4J808	61540.5	77960.5	97623	80791.5	84203.5	94703	0.341544	fail	fail	WM001-F	0.913076	-0.131193	0.131193	fail
Q4J809	1414950	984195	972780	1256700	1228300	1302700	0.188055	fail	fail	WM001-F	0.89023	-0.16775	0.16775	pass
Q4J810	3259050	3251350	3069850	2916400	2842750	2675350	0.00202707	pass	pass	MW001-S	1.13584	0.183761	0.183761	pass
Q4J811	2343850	2035450	2198450	1809700	1842750	1945200	0.0064251	pass	pass	MW001-S	1.17509	0.232773	0.232773	pass
Q4J812	0	0	0	0	0	0	#DIV/0!	#DIV/0!	#DIV/0!	WM001-F	#DIV/0!	#DIV/0!	#DIV/0!	#DIV/0!
Q4J813	297235	353855	424055	326240	325900	266430	0.0903726	fail	fail	MW001-S	1.17046	0.22707	0.22707	pass
Q4J814	278965	437755	397920	340870	394105	396875	0.889259	fail	fail	WM001-F	0.984795	-0.0221049	0.0221049	fail
Q4J815	117530	104330	136160	76107	106330	107200	0.0416744	fail	pass	MW001-S	1.2361	0.305794	0.305794	pass
Q4J816	13768500	16242500	17505000	10756500	10729600	10680500	4.94595e-05	pass	pass	MW001-S	1.47718	0.56285	0.56285	pass
Q4J817	427660	347045	408300	288130	366025	390100	0.130587	fail	fail	MW001-S	1.13287	0.179982	0.179982	pass
Q4J818	91818	77221.5	93081.5	69552.5	72856	88100.5	0.0666241	fail	fail	MW001-S	1.13714	0.18541	0.18541	pass
Q4J819	2187100	2255950	2479100	1436800	1623600	1742400	5.84387e-06	pass	pass	MW001-S	1.44127	0.527344	0.527344	pass
Q4J823	139855	151525	179810	113115	130945	132025	0.00995268	pass	pass	MW001-S	1.25288	0.32525	0.32525	pass
Q4J824	218160	151545	127320	53252.5	74299	84129	0.000418082	pass	pass	MW001-S	2.348	1.23143	1.23143	pass
Q4J825	60246.5	104865	104095	115680	96950	103632	0.178988	fail	fail	WM001-F	0.851212	-0.232409	0.232409	pass
Q4J827	4544000	5915250	5485750	6180200	5735650	5953050	0.0516954	fail	fail	WM001-F	0.892332	-0.164347	0.164347	pass
Q4J832	642755	455300	537565	612060	635175	679285	0.0379957	fail	pass	WM001-F	0.849002	-0.23616	0.23616	pass
Q4J833	2306200	2047200	2023050	2838050	2703000	2767050	1.9077e-06	pass	pass	WM001-F	0.767498	-0.381765	0.381765	pass
Q4J835	0	0	10169.5	11430	3937.05	6824.5	0.452189	fail	fail	WM001-F	0.45826	-1.12576	1.12576	pass
Q4J836	1464000	1306900	1474900	961265	1302200	1376300	0.0506572	fail	fail	MW001-S	1.1665	0.222191	0.222191	pass
Q4J837	1729600	1369950	1691600	1046245	1243400	1379050	0.00336374	pass	pass	MW001-S	1.30595	0.385105	0.385105	pass
Q4J838	1424350	1496900	1398450	1526850	1454900	1614650	0.243339	fail	fail	WM001-F	0.939801	-0.0895732	0.0895732	fail
Q4J842	0	0	0	0	0	0	#DIV/0!	#DIV/0!	#DIV/0!	WM001-F	#DIV/0!	#DIV/0!	#DIV/0!	#DIV/0!
Q4J844	84680.5	118300	145695	99522	147385	162495	0.264085	fail	fail	WM001-F	0.85167	-0.231633	0.231633	pass
Q4J846	106927	0	106497	0	0	61032	0.0929367	fail	fail	MW001-S	3.49692	1.80608	1.80608	pass
Q4J847	507325	504400	546785	664080	660160	672520	4.71651e-07	pass	pass	WM001-F	0.780519	-0.357494	0.357494	pass
Q4J849	106330	136045	121065	365170	155835	157950	0.0465178	fail	pass	WM001-F	0.535293	-0.901599	0.901599	pass
Q4J850	76280	71518.5	74660.5	98484.5	97448.5	83735.5	0.000590139	pass	pass	WM001-F	0.795438	-0.330178	0.330178	pass
Q4J851	467150	459210	356300	1036170	673720	633765	0.00262025	pass	pass	WM001-F	0.54729	-0.869621	0.869621	pass
Q4J852	16466.5	31427	40968	62925	37735	35179	0.0627047	fail	fail	WM001-F	0.654168	-0.612267	0.612267	pass
Q4J853	427245	318270	299235	587330	448645	491630	0.0014518	pass	pass	WM001-F	0.683914	-0.548114	0.548114	pass
Q4J854	436410	677550	639325	624110	529280	494495	0.538912	fail	fail	MW001-S	1.06396	0.089445	0.089445	fail
Q4J855	549490	566140	642190	303940	381910	429135	2.75955e-05	pass	pass	MW001-S	1.57654	0.656763	0.656763	pass
Q4J856	538570	363865	418805	236520	377100	395405	0.0702171	fail	fail	MW001-S	1.30942	0.388931	0.388931	pass
Q4J857	6581250	6235400	6367850	4754250	4584150	4881700	5.25458e-08	pass	pass	MW001-S	1.34911	0.43201	0.43201	pass
Q4J858	26626	61078	43607	57187.5	59569.5	26115	0.760082	fail	fail	WM001-F	0.919081	-0.121735	0.121735	fail
Q4J859	26763	27281	11601	14342.5	36127	43919	0.269121	fail	fail	WM001-F	0.695477	-0.523926	0.523926	pass
Q4J860	1709250	1225050	1465650	1262500	1407750	1608050	0.71915	fail	fail	MW001-S	1.02843	0.0404495	0.0404495	fail
Q4J862	256720	244110	300180	280260	306045	325140	0.0691455	fail	fail	WM001-F	0.878835	-0.186335	0.186335	pass
Q4J863	846855	1019550	891085	1755900	937635	1151700	0.045963	fail	pass	WM001-F	0.717119	-0.479716	0.479716	pass
Q4J865	767240	618545	546455	655280	615645	690885	0.835319	fail	fail	WM001-F	0.984927	-0.021911	0.021911	fail
Q4J866	0	0	162490	78395	0	57350	0.847174	fail	fail	MW001-S	1.19702	0.259452	0.259452	pass
Q4J868	33360.5	25858	35101.5	13908	29560	37066	0.37463	fail	fail	MW001-S	1.17118	0.227967	0.227967	pass
Q4J869	159151	300150	310495	298015	288795	303365	0.398529	fail	fail	WM001-F	0.864769	-0.209613	0.209613	pass
Q4J870	124605	140895	191635	354935	200990	175620	0.0373836	fail	pass	WM001-F	0.62489	-0.678326	0.678326	pass
Q4J871	318320	267835	299340	275735	308920	306620	0.895255	fail	fail	WM001-F	0.993515	-0.00938648	0.00938648	fail
Q4J872	676045	661745	660815	620550	652700	718325	0.926023	fail	fail	MW001-S	1.00353	0.00508356	0.00508356	fail
Q4J873	51905.5	43786	54738.5	69240.5	52781	67927.5	0.0124323	fail	pass	WM001-F	0.791949	-0.33652	0.33652	pass
Q4J875	386435	328105	364910	453665	444535	470175	1.77191e-05	pass	pass	WM001-F	0.788855	-0.342167	0.342167	pass
Q4J876	132640	89966	102727	188255	138250	99233	0.159372	fail	fail	WM001-F	0.764162	-0.388049	0.388049	pass
Q4J877	727268	1219200	1145200	1466950	1521100	1578950	0.0633285	fail	fail	WM001-F	0.676958	-0.562861	0.562861	pass
Q4J879	1029435	994695	1091000	1227500	1126600	1150950	0.00702556	pass	pass	WM001-F	0.888755	-0.170143	0.170143	pass
Q4J881	172605	145050	196035	48777	49561.5	60068	0.000138634	pass	pass	MW001-S	3.24286	1.69727	1.69727	pass
Q4J882	503735	522255	517675	445225	537970	567175	0.929084	fail	fail	WM001-F	0.995675	-0.00625286	0.00625286	fail
Q4J883	5011250	4219600	4743200	3334150	3748900	3869800	0.000648348	pass	pass	MW001-S	1.27584	0.351444	0.351444	pass
Q4J887	0	0	0	0	0	0	#DIV/0!	#DIV/0!	#DIV/0!	WM001-F	#DIV/0!	#DIV/0!	#DIV/0!	#DIV/0!
Q4J888	136725	80438.5	102774	121485	91623	116890	0.795875	fail	fail	WM001-F	0.969512	-0.0446694	0.0446694	fail
Q4J890	249090	317375	356350	190375	276355	351385	0.420795	fail	fail	MW001-S	1.12798	0.173738	0.173738	pass
Q4J891	516070	350445	392495	388285	306185	375595	0.20358	fail	fail	MW001-S	1.17657	0.234591	0.234591	pass
Q4J892	3289700	2967050	2779950	2599700	2753650	2885300	0.0372016	fail	pass	MW001-S	1.09687	0.133388	0.133388	fail
Q4J893	1099350	1137850	1014940	1482150	1235950	1262700	0.00423686	pass	pass	WM001-F	0.816956	-0.291669	0.291669	pass
Q4J894	78437	61407	83215	51114	58587.5	63341	0.00939127	pass	pass	MW001-S	1.28904	0.366299	0.366299	pass
Q4J895	279460	320550	327055	254505	330310	405770	0.514565	fail	fail	WM001-F	0.935876	-0.0956103	0.0956103	fail
Q4J896	20623	15167	18155.5	20654	21103.5	23091	0.0282156	fail	pass	WM001-F	0.83187	-0.265571	0.265571	pass
Q4J898	134280	111935	99811	86873	126165	137825	0.90642	fail	fail	WM001-F	0.986214	-0.0200274	0.0200274	fail
Q4J899	771965	519305	630745	650915	661040	743145	0.437137	fail	fail	WM001-F	0.935242	-0.096589	0.096589	fail
Q4J8A1	33591.5	47168.5	48254.5	103830	35443.5	32949	0.360769	fail	fail	WM001-F	0.749115	-0.41674	0.41674	pass
Q4J8A3	344775	425135	603915	830950	655995	583790	0.0269077	fail	pass	WM001-F	0.663448	-0.591945	0.591945	pass
Q4J8A4	228530	263250	246445	203120	207085	205510	0.000129764	pass	pass	MW001-S	1.19897	0.261798	0.261798	pass
Q4J8A5	236880	297650	291640	194755	251555	272075	0.0946826	fail	fail	MW001-S	1.15004	0.201681	0.201681	pass
Q4J8A6	1468700	1849300	1218695	1905150	1788400	1811800	0.122374	fail	fail	WM001-F	0.824052	-0.279193	0.279193	pass
Q4J8A7	1272150	962490	1372250	1233185	1274550	1415000	0.370202	fail	fail	WM001-F	0.919483	-0.121104	0.121104	fail
Q4J8A8	43848.5	52099.5	53967.5	35579.5	31553	31016.5	0.000540388	pass	pass	MW001-S	1.52743	0.611104	0.611104	pass
Q4J8A9	102962	65308.5	75004	73262.5	106975	113120	0.254741	fail	fail	WM001-F	0.829275	-0.270078	0.270078	pass
Q4J8B0	2391950	2186700	2309400	2171650	2189950	2290450	0.223927	fail	fail	MW001-S	1.03548	0.0502966	0.0502966	fail
Q4J8B1	0	0	71576	10006.5	0	0	0.214065	fail	fail	MW001-S	7.15295	2.83854	2.83854	pass
Q4J8B3	1101150	1526650	1437700	1096000	1069150	1000295	0.00679665	pass	pass	MW001-S	1.28434	0.361024	0.361024	pass
Q4J8B4	121665	133545	136565	97139.5	103975	108055	0.000157431	pass	pass	MW001-S	1.26719	0.341627	0.341627	pass
Q4J8B5	42523.5	48496.5	57107	35168.5	37298	41702	0.00375892	pass	pass	MW001-S	1.29744	0.37567	0.37567	pass
Q4J8B6	324855	297810	266385	284225	262385	261340	0.0889347	fail	fail	MW001-S	1.10038	0.137999	0.137999	pass
Q4J8B7	493930	506580	506640	494905	515650	554345	0.180599	fail	fail	WM001-F	0.963097	-0.0542475	0.0542475	fail
Q4J8B8	77595.5	90597	137420	66119.5	75180	42320	0.0331697	fail	pass	MW001-S	1.66438	0.734984	0.734984	pass
Q4J8B9	75125	98565	91686.5	91944	89907	82512	0.950442	fail	fail	MW001-S	1.00383	0.00552035	0.00552035	fail
Q4J8C0	1010620	934560	890815	1232900	1011350	1020950	0.0210772	fail	pass	WM001-F	0.868552	-0.203316	0.203316	pass
Q4J8C3	15569.5	16200.5	8536	15010.5	17752	20600	0.398197	fail	fail	WM001-F	0.755324	-0.404832	0.404832	pass
Q4J8C4	614065	573215	609880	773450	627055	691450	0.0103462	fail	pass	WM001-F	0.859082	-0.219133	0.219133	pass
Q4J8C5	1269650	1159400	1233150	1057850	994935	1095150	0.000436581	pass	pass	MW001-S	1.16337	0.218305	0.218305	pass
Q4J8C6	105620	96811	96716.5	72828.5	105435	118260	0.925834	fail	fail	MW001-S	1.00885	0.0127106	0.0127106	fail
Q4J8C7	872145	1341000	1308100	1225200	1187400	1226250	0.796615	fail	fail	WM001-F	0.967681	-0.047397	0.047397	fail
Q4J8C8	626540	663745	643835	654440	706340	724440	0.0271872	fail	pass	WM001-F	0.927538	-0.108522	0.108522	fail
Q4J8C9	322415	288620	330900	361045	337180	338145	0.0139455	fail	pass	WM001-F	0.908879	-0.13784	0.13784	fail
Q4J8D0	447190	457910	486785	605800	620650	573570	2.5802e-06	pass	pass	WM001-F	0.773261	-0.370973	0.370973	pass
Q4J8D1	5478850	5946550	5130300	4778800	5079200	5124400	0.0506529	fail	fail	MW001-S	1.10501	0.144059	0.144059	pass
Q4J8D2	515910	531575	621945	457965	454715	425870	0.00091302	pass	pass	MW001-S	1.24719	0.318685	0.318685	pass
Q4J8D3	319130	315700	334260	256280	242880	253945	4.11435e-07	pass	pass	MW001-S	1.28679	0.36378	0.36378	pass
Q4J8D4	50033	29020	34461.5	20082	27612.5	14963.5	0.0727423	fail	fail	MW001-S	1.81165	0.857306	0.857306	pass
Q4J8D5	1273500	1721600	1629450	1477650	1404600	1411450	0.263927	fail	fail	MW001-S	1.07705	0.107092	0.107092	fail
Q4J8D6	265500	257815	314695	162855	213945	223755	0.00107053	pass	pass	MW001-S	1.39539	0.480671	0.480671	pass
Q4J8D7	2800850	2874250	3134000	2333100	2418600	2319250	4.65716e-05	pass	pass	MW001-S	1.24582	0.317091	0.317091	pass
Q4J8D8	73958	103736	83416	82963	124460	137150	0.0482502	fail	pass	WM001-F	0.75778	-0.400149	0.400149	pass
Q4J8D9	0	0	0	0	0	0	#DIV/0!	#DIV/0!	#DIV/0!	WM001-F	#DIV/0!	#DIV/0!	#DIV/0!	#DIV/0!
Q4J8E0	0	0	0	0	0	0	#DIV/0!	#DIV/0!	#DIV/0!	WM001-F	#DIV/0!	#DIV/0!	#DIV/0!	#DIV/0!
Q4J8E1	428565	478445	424340	421710	508690	506455	0.17444	fail	fail	WM001-F	0.926572	-0.110025	0.110025	fail
Q4J8E2	42696	25359	36456.5	106340	62794.5	64068.5	0.00240939	pass	pass	WM001-F	0.448157	-1.15792	1.15792	pass
Q4J8E3	701270	713310	649775	745690	821900	838710	0.000840527	pass	pass	WM001-F	0.857896	-0.221125	0.221125	pass
Q4J8E5	248775	208895	301230	190420	233220	246685	0.184	fail	fail	MW001-S	1.13214	0.179049	0.179049	pass
Q4J8E6	127720	152240	213430	222995	194595	192355	0.0687307	fail	fail	WM001-F	0.808909	-0.305951	0.305951	pass
Q4J8E7	2131100	1266950	1265350	2254000	1699850	1691550	0.164529	fail	fail	WM001-F	0.826053	-0.275694	0.275694	pass
Q4J8E8	1494400	920760	893025	2582300	1548350	1568950	0.00960912	pass	pass	WM001-F	0.580424	-0.784821	0.784821	pass
Q4J8E9	1021915	527125	583425	1304400	988735	998710	0.00874634	pass	pass	WM001-F	0.647802	-0.626374	0.626374	pass
Q4J8F0	4809900	3713350	3569250	5098050	3514800	3496750	0.98946	fail	fail	WM001-F	0.998588	-0.00203867	0.00203867	fail
Q4J8F1	3428850	2650450	2121950	3708450	2571800	2543800	0.557491	fail	fail	WM001-F	0.92942	-0.105597	0.105597	fail
Q4J8F2	365360	284670	324415	307765	277355	283625	0.0815255	fail	fail	MW001-S	1.12167	0.165648	0.165648	pass
Q4J8F3	831810	701475	694945	520555	779370	791995	0.500966	fail	fail	MW001-S	1.06516	0.0910705	0.0910705	fail
Q4J8F4	1205900	1006135	979885	1516400	1339050	1418700	0.000124125	pass	pass	WM001-F	0.746796	-0.421213	0.421213	pass
Q4J8F5	440665	349535	371610	509890	452630	528115	0.00319741	pass	pass	WM001-F	0.779406	-0.359553	0.359553	pass
Q4J8F6	804345	667250	657565	1026600	938130	1059600	1.39415e-05	pass	pass	WM001-F	0.70401	-0.506331	0.506331	pass
Q4J8F7	326790	209850	195720	483655	371980	407760	0.000371695	pass	pass	WM001-F	0.579676	-0.786681	0.786681	pass
Q4J8F8	787805	613415	606840	983710	807820	893715	0.00117613	pass	pass	WM001-F	0.747813	-0.419251	0.419251	pass
Q4J8F9	870375	657700	697280	1254600	997645	1107450	0.000362797	pass	pass	WM001-F	0.662368	-0.594295	0.594295	pass
Q4J8G0	1625100	1266500	1229450	1914200	1883800	1918550	6.87092e-05	pass	pass	WM001-F	0.720898	-0.472133	0.472133	pass
Q4J8G1	227845	209485	215165	303670	227465	211765	0.136295	fail	fail	WM001-F	0.878308	-0.187201	0.187201	pass
Q4J8G2	2479850	2191050	2168350	2282000	2089250	2307450	0.564241	fail	fail	MW001-S	1.02404	0.0342708	0.0342708	fail
Q4J8G3	72368	47919	42535.5	105100	83010	80161	0.00114487	pass	pass	WM001-F	0.606933	-0.720391	0.720391	pass
Q4J8G4	124260	97007.5	104414	173295	146890	144005	0.000899521	pass	pass	WM001-F	0.701612	-0.511254	0.511254	pass
Q4J8G5	41858	31733	43875	118300	58359.5	72243.5	0.00398016	pass	pass	WM001-F	0.471935	-1.08334	1.08334	pass
Q4J8G6	61356	38329	60911.5	41104	27336.5	33109.5	0.00515059	pass	pass	MW001-S	1.58145	0.66125	0.66125	pass
Q4J8G7	112630	97500.5	100104	112445	104780	116870	0.263782	fail	fail	WM001-F	0.92858	-0.106902	0.106902	fail
Q4J8G9	346375	280785	316670	289425	295975	307550	0.222688	fail	fail	MW001-S	1.05698	0.0799476	0.0799476	fail
Q4J8H4	317215	341110	266535	349500	350505	342205	0.0292728	fail	pass	WM001-F	0.887403	-0.172339	0.172339	pass
Q4J8I0	1429650	1126600	1242200	1445850	1503400	1550900	0.00516311	pass	pass	WM001-F	0.844072	-0.244562	0.244562	pass
Q4J8I3	95668.5	153990	189140	132135	84107	124218	0.328955	fail	fail	MW001-S	1.28884	0.366073	0.366073	pass
Q4J8I4	2780000	2231450	2528400	3313400	2555650	2706100	0.0820865	fail	fail	WM001-F	0.879267	-0.185626	0.185626	pass
Q4J8I5	320055	273100	248340	333455	334695	338950	0.00620337	pass	pass	WM001-F	0.835563	-0.25918	0.25918	pass
Q4J8I6	76437.5	85759.5	72081.5	121050	100042	95089.5	0.00201843	pass	pass	WM001-F	0.740962	-0.432528	0.432528	pass
Q4J8I7	148045	221180	197770	215185	252575	253070	0.0239881	fail	pass	WM001-F	0.786586	-0.346323	0.346323	pass
Q4J8I8	570765	518530	525045	679360	645205	676450	6.05269e-06	pass	pass	WM001-F	0.806761	-0.309788	0.309788	pass
Q4J8I9	351110	274535	275790	359005	354030	370430	0.00561569	pass	pass	WM001-F	0.831993	-0.265357	0.265357	pass
Q4J8J0	123135	98663	95577.5	213350	192325	184530	2.81525e-05	pass	pass	WM001-F	0.537738	-0.895025	0.895025	pass
Q4J8J1	109195	94338.5	155955	202460	99794	125790	0.34003	fail	fail	WM001-F	0.83984	-0.251813	0.251813	pass
Q4J8J2	411240	305475	350090	384095	395885	456710	0.0543344	fail	fail	WM001-F	0.862629	-0.213187	0.213187	pass
Q4J8J3	389610	332520	345355	733325	561305	598330	3.66138e-05	pass	pass	WM001-F	0.563924	-0.826428	0.826428	pass
Q4J8J4	729425	667395	685365	477985	678780	740380	0.312814	fail	fail	MW001-S	1.09754	0.134268	0.134268	fail
Q4J8J5	102550	111705	131550	184000	175075	170960	2.27771e-06	pass	pass	WM001-F	0.652419	-0.616129	0.616129	pass
Q4J8J6	97788.5	85034	85827.5	201230	117340	124770	0.00700806	pass	pass	WM001-F	0.605968	-0.722686	0.722686	pass
Q4J8J7	1627450	1613150	1889750	2415050	1824250	1669600	0.128223	fail	fail	WM001-F	0.868241	-0.203832	0.203832	pass
Q4J8J8	623575	479555	538980	571620	588080	607055	0.17253	fail	fail	WM001-F	0.92945	-0.105551	0.105551	fail
Q4J8J9	246020	346950	323570	776515	745495	480675	0.000191479	pass	pass	WM001-F	0.457656	-1.12767	1.12767	pass
Q4J8K1	47813	26706	37056.5	28498	29500	26497	0.062383	fail	fail	MW001-S	1.3205	0.401082	0.401082	pass
Q4J8K3	95874.5	83588.5	94327.5	97677.5	108735	107965	0.00519391	pass	pass	WM001-F	0.870897	-0.199426	0.199426	pass
Q4J8K4	624695	476045	531355	585665	611685	625150	0.0762566	fail	fail	WM001-F	0.895525	-0.159194	0.159194	pass
Q4J8K5	181655	155190	202820	317095	228175	256905	0.00120023	pass	pass	WM001-F	0.672752	-0.571853	0.571853	pass
Q4J8K6	63715.5	43251.5	35770	134835	119730	122985	2.74512e-06	pass	pass	WM001-F	0.378061	-1.40331	1.40331	pass
Q4J8K7	190555	109075	94445	371960	311680	349080	2.20719e-06	pass	pass	WM001-F	0.381589	-1.38991	1.38991	pass
Q4J8K8	553650	424365	445225	466735	466505	499730	0.909167	fail	fail	WM001-F	0.99321	-0.00982944	0.00982944	fail
Q4J8K9	1875300	2128300	1843900	2842700	2619400	2532600	9.46362e-06	pass	pass	WM001-F	0.731422	-0.451224	0.451224	pass
Q4J8L0	334855	419900	390730	443530	345550	291445	0.537328	fail	fail	MW001-S	1.06012	0.0842261	0.0842261	fail
Q4J8L1	2018150	2031950	1386650	2188500	2823900	2460050	0.00537516	pass	pass	WM001-F	0.727573	-0.458837	0.458837	pass
Q4J8L2	1862000	1547050	1400650	1767400	1713450	1690150	0.292676	fail	fail	WM001-F	0.93013	-0.104496	0.104496	fail
Q4J8L3	2038050	1597350	1650950	1866250	1722850	1819900	0.668783	fail	fail	WM001-F	0.977325	-0.03309	0.03309	fail
Q4J8L4	1646950	1471950	1550150	2117000	1757800	1901700	0.00076177	pass	pass	WM001-F	0.808284	-0.307067	0.307067	pass
Q4J8L6	2466650	1044500	960285	681100	1153600	1159450	0.182177	fail	fail	MW001-S	1.49339	0.578591	0.578591	pass
Q4J8L7	389680	516050	495380	613060	514325	561435	0.0136252	fail	pass	WM001-F	0.829638	-0.269445	0.269445	pass
Q4J8L8	4333600	3738200	3908350	4133450	3748100	3813800	0.506596	fail	fail	MW001-S	1.02435	0.0347109	0.0347109	fail
Q4J8L9	4967950	5060550	4854500	6417050	5118850	4942700	0.137848	fail	fail	WM001-F	0.903171	-0.146928	0.146928	fail
Q4J8M0	415495	928650	601170	1192150	883320	724195	0.0534721	fail	fail	WM001-F	0.694838	-0.52525	0.52525	pass
Q4J8M1	2567600	2229700	2126300	2597050	2463350	2383050	0.112244	fail	fail	WM001-F	0.93016	-0.104449	0.104449	fail
Q4J8M2	1740400	1283400	1490450	1499150	1339150	1554050	0.678918	fail	fail	MW001-S	1.02775	0.0394933	0.0394933	fail
Q4J8M3	709120	680960	722045	1020750	765660	838100	0.0071312	pass	pass	WM001-F	0.804769	-0.313353	0.313353	pass
Q4J8M4	53011.5	44142	54417	23128.5	23877	28876.5	2.92281e-06	pass	pass	MW001-S	1.99745	0.998159	0.998159	pass
Q4J8M5	91673	151345	149285	272460	181450	153005	0.0232368	fail	pass	WM001-F	0.646389	-0.629526	0.629526	pass
Q4J8M8	1416850	1521550	1074800	1702050	1927150	1798700	0.000934768	pass	pass	WM001-F	0.739365	-0.435641	0.435641	pass
Q4J8M9	1808300	1711250	1933900	1702850	1895450	1867700	0.966527	fail	fail	WM001-F	0.997704	-0.00331625	0.00331625	fail
Q4J8N0	0	0	0	0	0	0	#DIV/0!	#DIV/0!	#DIV/0!	WM001-F	#DIV/0!	#DIV/0!	#DIV/0!	#DIV/0!
Q4J8N2	0	0	0	0	0	0	#DIV/0!	#DIV/0!	#DIV/0!	WM001-F	#DIV/0!	#DIV/0!	#DIV/0!	#DIV/0!
Q4J8N3	63407.5	41278	57724.5	54925.5	61007	74446.5	0.14075	fail	fail	WM001-F	0.853088	-0.229234	0.229234	pass
Q4J8N4	21079.5	26768	36909.5	29890	21463	20507	0.258791	fail	fail	MW001-S	1.17947	0.238144	0.238144	pass
Q4J8N5	0	0	0	0	0	0	#DIV/0!	#DIV/0!	#DIV/0!	WM001-F	#DIV/0!	#DIV/0!	#DIV/0!	#DIV/0!
Q4J8N6	540465	412965	476280	475865	465690	497505	0.902942	fail	fail	WM001-F	0.993503	-0.0094042	0.0094042	fail
Q4J8N7	48006.5	46558	48661	45911.5	44187.5	47914	0.314434	fail	fail	MW001-S	1.03777	0.0534842	0.0534842	fail
Q4J8N8	72042	69246	71504.5	87774.5	73746	83494	0.0411753	fail	pass	WM001-F	0.868489	-0.20342	0.20342	pass
Q4J8N9	254595	137660	207905	239180	133135	130755	0.340337	fail	fail	MW001-S	1.193	0.254588	0.254588	pass
Q4J8P1	4679400	3838800	3083500	4277450	4937350	4700200	0.0527056	fail	fail	WM001-F	0.833755	-0.262305	0.262305	pass
Q4J8P2	1035250	1002000	970270	1212550	1075600	1075750	0.00431978	pass	pass	WM001-F	0.894057	-0.16156	0.16156	pass
Q4J8P3	2411600	2482550	2592550	2126700	2289250	2333100	0.0234289	fail	pass	MW001-S	1.1093	0.149646	0.149646	pass
Q4J8P4	334245	382845	343660	661890	466055	422075	0.00684034	pass	pass	WM001-F	0.684346	-0.547202	0.547202	pass
Q4J8P5	456080	407645	554250	455915	419210	465270	0.412498	fail	fail	MW001-S	1.05788	0.0811739	0.0811739	fail
Q4J8P6	564390	582265	638675	674495	529880	510155	0.53785	fail	fail	MW001-S	1.04129	0.0583776	0.0583776	fail
Q4J8P7	1176445	950175	1301350	1368900	960610	1137500	0.926313	fail	fail	WM001-F	0.98874	-0.0163375	0.0163375	fail
Q4J8P8	8060850	6381900	7126200	5725150	6234650	6527500	0.0177239	fail	pass	MW001-S	1.16669	0.222421	0.222421	pass
Q4J8P9	596195	678600	778635	709740	568350	598355	0.233144	fail	fail	MW001-S	1.09432	0.130034	0.130034	fail
Q4J8Q0	700675	675415	730670	623920	597705	587635	4.6057e-05	pass	pass	MW001-S	1.16443	0.219626	0.219626	pass
Q4J8Q1	4766850	3967750	4026650	3606700	3519450	3776000	0.00685154	pass	pass	MW001-S	1.17053	0.227157	0.227157	pass
Q4J8Q2	368505	437305	565915	450340	436155	444910	0.739134	fail	fail	MW001-S	1.03028	0.0430418	0.0430418	fail
Q4J8Q3	904030	909165	950150	1089275	1029650	1040100	0.00376938	pass	pass	WM001-F	0.874746	-0.193064	0.193064	pass
Q4J8Q4	49634.5	63747	72027	0	19292.5	0	3.95405e-05	pass	pass	MW001-S	9.61039	3.2646	3.2646	pass
Q4J8Q5	1397700	1344950	1042650	2358300	1699550	1242800	0.0499691	fail	pass	WM001-F	0.71412	-0.485762	0.485762	pass
Q4J8Q6	271070	305335	327005	385845	368070	320570	0.011874	fail	pass	WM001-F	0.840784	-0.250193	0.250193	pass
Q4J8Q7	56284	27665.5	58926.5	37833.5	45369.5	51961	0.860684	fail	fail	MW001-S	1.05706	0.0800526	0.0800526	fail
Q4J8Q8	1113000	1175900	1247200	1218850	1044000	1082000	0.256328	fail	fail	MW001-S	1.05718	0.0802176	0.0802176	fail
Q4J8R0	232655	222340	234220	226570	224610	231380	0.829718	fail	fail	MW001-S	1.00975	0.0139982	0.0139982	fail
Q4J8R1	189595	184605	194725	176800	178350	197760	0.362793	fail	fail	MW001-S	1.02896	0.0411938	0.0411938	fail
Q4J8R2	140410	117575	128035	100965	130860	130160	0.330672	fail	fail	MW001-S	1.0664	0.0927457	0.0927457	fail
Q4J8R4	657555	661620	583915	826540	981380	955745	1.28048e-05	pass	pass	WM001-F	0.688611	-0.538239	0.538239	pass
Q4J8R5	1379850	1188750	1298850	1134150	1242450	1231350	0.11936	fail	fail	MW001-S	1.07192	0.100203	0.100203	fail
Q4J8R6	129175	86539	104890	111520	107165	116685	0.564761	fail	fail	WM001-F	0.955971	-0.0649612	0.0649612	fail
Q4J8R7	3309800	991280	1260385	1780800	1483855	993140	0.439971	fail	fail	MW001-S	1.30618	0.385358	0.385358	pass
Q4J8R8	120475	83170.5	109455	110195	115505	123450	0.166919	fail	fail	WM001-F	0.896751	-0.157221	0.157221	pass
Q4J8S0	201325	196055	245525	89348	114630	124590	1.00231e-05	pass	pass	MW001-S	1.95669	0.968414	0.968414	pass
Q4J8S2	1158150	1111250	1139700	1210650	1372450	1443950	0.00123312	pass	pass	WM001-F	0.84655	-0.240332	0.240332	pass
Q4J8S3	32764.5	27821.5	33692.5	29090	28693.5	24768	0.107679	fail	fail	MW001-S	1.14206	0.191634	0.191634	pass
Q4J8S4	198905	203885	217055	218255	178845	167795	0.173086	fail	fail	MW001-S	1.09727	0.133925	0.133925	fail
Q4J8S5	126260	115705	111490	150935	120955	118405	0.148757	fail	fail	WM001-F	0.90561	-0.143038	0.143038	fail
Q4J8S6	59596.5	61064	83358.5	96128.5	76199	84549	0.0197822	fail	pass	WM001-F	0.79423	-0.332371	0.332371	pass
Q4J8S7	1317400	1187900	997570	1853000	1424750	1434550	0.00479495	pass	pass	WM001-F	0.743346	-0.427894	0.427894	pass
Q4J8S8	407685	451220	449380	460355	459330	468745	0.10505	fail	fail	WM001-F	0.942277	-0.0857776	0.0857776	fail
Q4J8T0	34546	55190	60260.5	58358	51880.5	61180.5	0.48248	fail	fail	WM001-F	0.875028	-0.192598	0.192598	pass
Q4J8T1	629085	1125900	957625	1951300	1176700	1131300	0.0262753	fail	pass	WM001-F	0.636868	-0.650935	0.650935	pass
Q4J8T2	107040	93326.5	109285	95346	80077	86363.5	0.00487615	pass	pass	MW001-S	1.18284	0.242255	0.242255	pass
Q4J8T3	227300	277465	276390	337795	253220	208725	0.833225	fail	fail	WM001-F	0.976761	-0.0339222	0.0339222	fail
Q4J8T4	274290	235950	247940	266665	242935	252255	0.906878	fail	fail	WM001-F	0.995176	-0.00697604	0.00697604	fail
Q4J8T5	94122	73952.5	81014	89124	96153.5	94856	0.0486681	fail	pass	WM001-F	0.889178	-0.169456	0.169456	pass
Q4J8T6	147025	162045	175040	162190	164395	178795	0.41594	fail	fail	WM001-F	0.957913	-0.0620337	0.0620337	fail
Q4J8T7	527630	568085	656195	1339100	804465	729130	0.0132912	fail	pass	WM001-F	0.609849	-0.713476	0.713476	pass
Q4J8T8	918600	1091400	1150850	1108400	907970	993975	0.42721	fail	fail	MW001-S	1.05	0.0703837	0.0703837	fail
Q4J8T9	1634450	1671550	1773250	1815300	1624250	1635500	0.980025	fail	fail	MW001-S	1.00083	0.00119345	0.00119345	fail
Q4J8U0	1570350	760740	1154750	1921400	1553530	1603450	0.112183	fail	fail	WM001-F	0.686408	-0.542862	0.542862	pass
Q4J8U1	2554750	2518900	2299550	3064850	3035000	2652950	0.00093711	pass	pass	WM001-F	0.842382	-0.247454	0.247454	pass
Q4J8V5	16585	14194.5	16976.5	18110.5	8691.5	20731.5	0.983233	fail	fail	MW001-S	1.00468	0.00673737	0.00673737	fail
Q4J8V6	281945	10730.5	0	72010	31440	145564	0.84836	fail	fail	MW001-S	1.17534	0.233072	0.233072	pass
Q4J8V7	787070	707040	1020700	404690	467840	572975	0.000357071	pass	pass	MW001-S	1.73974	0.798876	0.798876	pass
Q4J8V8	154745	153845	158625	98503.5	108752	110040	1.17125e-06	pass	pass	MW001-S	1.47249	0.558257	0.558257	pass
Q4J8W0	128605	138285	189875	123410	121650	119475	0.0322264	fail	pass	MW001-S	1.25301	0.325395	0.325395	pass
Q4J8W6	1544350	2063400	1892000	3243550	2064150	1535900	0.239672	fail	fail	WM001-F	0.803634	-0.315389	0.315389	pass
Q4J8W7	95224.5	101856	121040	195530	158500	132940	0.00175879	pass	pass	WM001-F	0.653264	-0.614262	0.614262	pass
Q4J8W8	141595	171830	194760	207645	179275	148530	0.572185	fail	fail	WM001-F	0.94908	-0.0753981	0.0753981	fail
Q4J8W9	364775	353150	411255	433095	327330	354350	0.856226	fail	fail	MW001-S	1.01292	0.0185229	0.0185229	fail
Q4J8X0	67810.5	101630	146900	194870	106115	101448	0.262948	fail	fail	WM001-F	0.786071	-0.347269	0.347269	pass
Q4J8X1	756045	762795	818415	1054145	806530	825165	0.0636777	fail	fail	WM001-F	0.870214	-0.200558	0.200558	pass
Q4J8X2	2822400	2778100	2503150	2905200	2710000	2698250	0.409697	fail	fail	WM001-F	0.974764	-0.0368754	0.0368754	fail
Q4J8X3	552240	502250	556625	444610	471445	505605	0.0137601	fail	pass	MW001-S	1.13326	0.180483	0.180483	pass
Q4J8X4	368800	234700	285795	312745	291390	319895	0.679348	fail	fail	WM001-F	0.962409	-0.0552776	0.0552776	fail
Q4J8X5	229505	218390	222490	294615	264470	281115	8.06235e-06	pass	pass	WM001-F	0.797887	-0.325743	0.325743	pass
Q4J8X6	104210	75749.5	72053	165895	142600	148935	1.30098e-05	pass	pass	WM001-F	0.550931	-0.860056	0.860056	pass
Q4J8X7	177880	179705	145575	273685	261650	296910	6.30158e-07	pass	pass	WM001-F	0.604582	-0.725991	0.725991	pass
Q4J8X8	420560	384300	408470	639650	582275	578070	1.12454e-05	pass	pass	WM001-F	0.674074	-0.569021	0.569021	pass
Q4J8Y0	1170850	1046000	963135	1528450	1418900	1509450	3.82362e-06	pass	pass	WM001-F	0.713513	-0.486988	0.486988	pass
Q4J8Y1	27411.5	16915	19104.5	27909	9275	22254.5	0.790976	fail	fail	MW001-S	1.06717	0.0937904	0.0937904	fail
Q4J8Y2	968570	821955	837740	1004150	975715	1057700	0.0035585	pass	pass	WM001-F	0.865254	-0.208805	0.208805	pass
Q4J8Y3	2611900	2637500	2758700	2686350	2066750	2045450	0.0161537	fail	pass	MW001-S	1.17791	0.236233	0.236233	pass
Q4J8Y4	1412750	994475	1001590	1955700	1433450	1321950	0.0197056	fail	pass	WM001-F	0.723571	-0.466794	0.466794	pass
Q4J8Y5	173560	219805	229810	202155	154150	143045	0.0273025	fail	pass	MW001-S	1.24797	0.319586	0.319586	pass
Q4J8Y6	551815	476380	568910	474660	453475	525400	0.10652	fail	fail	MW001-S	1.09877	0.135893	0.135893	fail
Q4J8Y7	810320	705255	705355	688170	606810	641355	0.00611565	pass	pass	MW001-S	1.14698	0.197835	0.197835	pass
Q4J8Y8	768405	677890	558580	1314750	1144700	1120150	3.17114e-06	pass	pass	WM001-F	0.560084	-0.836286	0.836286	pass
Q4J8Y9	20462.5	10627	17252.5	21194.5	18348	24630	0.042061	fail	pass	WM001-F	0.753314	-0.408677	0.408677	pass
Q4J8Z0	2048500	1774000	1843400	2212550	2339550	2593350	0.000426457	pass	pass	WM001-F	0.792938	-0.33472	0.33472	pass
Q4J8Z1	58040	64070	58745	71616	55218.5	54392	0.978369	fail	fail	WM001-F	0.99795	-0.00296045	0.00296045	fail
Q4J8Z2	984210	930240	1125600	718470	916990	1045300	0.125145	fail	fail	MW001-S	1.13403	0.181453	0.181453	pass
Q4J8Z3	100475	95955.5	124490	73200	80439	92036	0.00595892	pass	pass	MW001-S	1.30628	0.385465	0.385465	pass
Q4J8Z4	1571000	1142500	905985	1116495	1591900	1396900	0.360829	fail	fail	WM001-F	0.881663	-0.181701	0.181701	pass
Q4J8Z6	204865	183690	203740	167915	181000	197590	0.11143	fail	fail	MW001-S	1.08379	0.116081	0.116081	fail
Q4J8Z7	346510	361885	396055	401230	346105	370410	0.82399	fail	fail	WM001-F	0.988106	-0.017263	0.017263	fail
Q4J8Z8	180510	245615	198920	372785	256220	238335	0.035195	fail	pass	WM001-F	0.720646	-0.472638	0.472638	pass
Q4J8Z9	55454	67788	64258	85396	69561.5	67966.5	0.0428166	fail	pass	WM001-F	0.841094	-0.249661	0.249661	pass
Q4J900	268535	243730	264860	210370	193955	185605	0.000124903	pass	pass	MW001-S	1.31732	0.397603	0.397603	pass
Q4J902	14888.5	0	11253.5	20310.5	0	9905.1	0.865955	fail	fail	WM001-F	0.865182	-0.208924	0.208924	pass
Q4J903	95703.5	52419.5	53260.5	0	56736	54804.5	0.0733974	fail	fail	MW001-S	1.80547	0.852378	0.852378	pass
Q4J904	469205	379535	457510	633400	513855	440560	0.0417234	fail	pass	WM001-F	0.822671	-0.281612	0.281612	pass
Q4J905	3687200	3469550	3461300	3145000	3799100	3717800	0.921035	fail	fail	WM001-F	0.995887	-0.00594572	0.00594572	fail
Q4J906	164655	157585	104092	60805.5	86334	91777.5	0.0382933	fail	pass	MW001-S	1.78443	0.835466	0.835466	pass
Q4J907	1190450	1137250	1048000	1169450	1129450	1143150	0.550606	fail	fail	WM001-F	0.980724	-0.0280814	0.0280814	fail
Q4J908	1468050	1105200	1093500	1194150	1113800	1145300	0.394548	fail	fail	MW001-S	1.06183	0.0865471	0.0865471	fail
Q4J909	4003050	3024850	3064800	3532250	3224600	3147050	0.779475	fail	fail	MW001-S	1.01906	0.0272435	0.0272435	fail
Q4J910	689865	781835	714035	570715	586380	616560	0.000153405	pass	pass	MW001-S	1.23233	0.301393	0.301393	pass
Q4J911	1257300	1068650	1288050	1112700	1077200	1136550	0.0752477	fail	fail	MW001-S	1.08644	0.119613	0.119613	fail
Q4J912	311920	363705	435770	1000405	414020	373970	0.11509	fail	fail	WM001-F	0.621448	-0.686294	0.686294	pass
Q4J913	1651550	1218650	1556200	990945	1100600	1243750	0.00417872	pass	pass	MW001-S	1.32714	0.408319	0.408319	pass
Q4J914	1497150	1513100	1557500	1471700	1356450	1395400	0.00921438	pass	pass	MW001-S	1.0815	0.113028	0.113028	fail
Q4J915	652465	570770	607160	705710	649445	708180	0.00464557	pass	pass	WM001-F	0.887105	-0.172823	0.172823	pass
Q4J916	1799950	1516300	1588750	1807550	1919450	2016600	0.00226721	pass	pass	WM001-F	0.853994	-0.227702	0.227702	pass
Q4J917	316400	260645	279795	264705	225100	218755	0.0119506	fail	pass	MW001-S	1.20927	0.274136	0.274136	pass
Q4J919	663935	708400	626290	1105055	819065	890800	0.00512845	pass	pass	WM001-F	0.710011	-0.494086	0.494086	pass
Q4J920	3677100	3633850	3395650	4508700	4242600	4034550	0.000156081	pass	pass	WM001-F	0.837379	-0.256048	0.256048	pass
Q4J922	149555	120670	135480	148350	121005	119715	0.546352	fail	fail	MW001-S	1.04276	0.0604013	0.0604013	fail
Q4J923	770795	629770	575265	907160	853555	774450	0.00243104	pass	pass	WM001-F	0.779369	-0.359621	0.359621	pass
Q4J924	105525	68530	70113.5	99501	104645	98244	0.035056	fail	pass	WM001-F	0.807462	-0.308533	0.308533	pass
Q4J926	540240	327540	316395	1194450	1237700	1376200	4.15434e-08	pass	pass	WM001-F	0.310942	-1.68528	1.68528	pass
Q4J928	941740	630835	536615	2201200	2261250	2441800	1.16515e-08	pass	pass	WM001-F	0.305492	-1.7108	1.7108	pass
Q4J929	22388	19816.5	11007	18736	20828.5	20589	0.551162	fail	fail	WM001-F	0.884595	-0.176911	0.176911	pass
Q4J930	189040	175285	188575	167030	171760	160360	0.00731191	pass	pass	MW001-S	1.10768	0.147545	0.147545	pass
Q4J931	666700	653485	812005	1277900	884140	883895	0.0192824	fail	pass	WM001-F	0.700012	-0.514549	0.514549	pass
Q4J932	305465	268675	233655	1070250	372650	410865	0.0368931	fail	pass	WM001-F	0.435759	-1.1984	1.1984	pass
Q4J933	2161300	1733350	1882600	2033000	1687050	1833300	0.490957	fail	fail	MW001-S	1.04032	0.0570246	0.0570246	fail
Q4J934	1290400	862850	961600	1004380	954715	1029150	0.630462	fail	fail	MW001-S	1.04237	0.0598643	0.0598643	fail
Q4J935	2502000	1727350	1970300	1934250	1843300	2026050	0.440874	fail	fail	MW001-S	1.06824	0.0952387	0.0952387	fail
Q4J936	840095	695570	758450	637125	634250	712065	0.0108859	fail	pass	MW001-S	1.15663	0.209933	0.209933	pass
Q4J937	3746350	3655200	3361550	4198450	4393600	4453450	1.89325e-05	pass	pass	WM001-F	0.825043	-0.277459	0.277459	pass
Q4J938	139340	134875	157715	341700	134350	160950	0.131219	fail	fail	WM001-F	0.678069	-0.560496	0.560496	pass
Q4J939	2343050	1590100	1784350	2105900	1937750	2114400	0.36656	fail	fail	WM001-F	0.928459	-0.107089	0.107089	fail
Q4J940	2875650	3004900	2808850	3132800	3409850	3416700	0.0600229	fail	fail	WM001-F	0.872487	-0.196795	0.196795	pass
Q4J941	582555	549085	577320	725535	538800	539765	0.458224	fail	fail	WM001-F	0.947265	-0.0781607	0.0781607	fail
Q4J942	113780	123060	149510	85901	92513	91074	0.00102661	pass	pass	MW001-S	1.43364	0.519687	0.519687	pass
Q4J943	95478	69549.5	88068.5	67178.5	81677	98970.5	0.827099	fail	fail	MW001-S	1.02126	0.0303572	0.0303572	fail
Q4J944	123610	152360	163375	240350	188565	152280	0.0274052	fail	pass	WM001-F	0.755934	-0.403668	0.403668	pass
Q4J945	1357600	1138600	1154950	1604750	1489500	1476400	0.00017941	pass	pass	WM001-F	0.798825	-0.324048	0.324048	pass
Q4J946	111310	87041	102536	104246	110865	127000	0.102983	fail	fail	WM001-F	0.879504	-0.185238	0.185238	pass
Q4J947	195425	176800	173830	232225	194170	207965	0.0138488	fail	pass	WM001-F	0.860797	-0.216256	0.216256	pass
Q4J948	117145	177850	212510	476095	213905	154400	0.117898	fail	fail	WM001-F	0.601024	-0.734505	0.734505	pass
Q4J949	211400	168105	116745	379590	243750	202225	0.0176918	fail	pass	WM001-F	0.601103	-0.734315	0.734315	pass
Q4J950	325280	369750	363875	485970	485925	415420	0.00657511	pass	pass	WM001-F	0.763277	-0.389722	0.389722	pass
Q4J951	1534900	1406700	1343200	2367300	2164650	2054550	2.64401e-06	pass	pass	WM001-F	0.650543	-0.620284	0.620284	pass
Q4J952	188120	229015	215795	189985	175185	191005	0.0292327	fail	pass	MW001-S	1.13801	0.186507	0.186507	pass
Q4J953	2046900	2521750	1903550	2524550	2981350	2397050	0.0162221	fail	pass	WM001-F	0.81896	-0.288135	0.288135	pass
Q4J955	1104300	1044715	1294200	1617900	1339200	1299400	0.0141938	fail	pass	WM001-F	0.808931	-0.305911	0.305911	pass
Q4J957	1022870	350980	291410	457830	1142650	737945	0.405111	fail	fail	WM001-F	0.712129	-0.48979	0.48979	pass
Q4J960	123325	102336	125775	85457	120165	122055	0.493484	fail	fail	MW001-S	1.07251	0.100986	0.100986	fail
Q4J961	921700	1051950	1037050	1220750	1130000	1214850	0.00140274	pass	pass	WM001-F	0.844374	-0.244046	0.244046	pass
Q4J962	298080	274605	328685	307640	288880	286605	0.694778	fail	fail	MW001-S	1.02066	0.0295018	0.0295018	fail
Q4J963	403305	360035	364485	450250	433145	455085	0.000172038	pass	pass	WM001-F	0.842616	-0.247052	0.247052	pass
Q4J964	140230	103535	109400	206095	166260	192250	7.49145e-05	pass	pass	WM001-F	0.625508	-0.6769	0.6769	pass
Q4J965	1471800	1423350	1320500	1593400	1434250	1485600	0.0751136	fail	fail	WM001-F	0.934061	-0.0984116	0.0984116	fail
Q4J966	691535	628730	616240	639485	689985	748155	0.120163	fail	fail	WM001-F	0.932076	-0.10148	0.10148	fail
Q4J967	26712.5	38937	47374	37049	25957	25874	0.125164	fail	fail	MW001-S	1.27164	0.346692	0.346692	pass
Q4J968	401130	429520	488020	381910	395650	399320	0.0230159	fail	pass	MW001-S	1.12048	0.164116	0.164116	pass
Q4J969	13695.5	20026.5	44390.5	51764	56600.5	123452	0.0529589	fail	fail	WM001-F	0.336958	-1.56936	1.56936	pass
Q4J970	55362	53982.5	60227.5	81570.5	65057	56892.5	0.0696407	fail	fail	WM001-F	0.833196	-0.263273	0.263273	pass
Q4J971	0	0	0	0	0	0	#DIV/0!	#DIV/0!	#DIV/0!	WM001-F	#DIV/0!	#DIV/0!	#DIV/0!	#DIV/0!
Q4J972	657805	854980	919520	304880	598265	786605	0.113627	fail	fail	MW001-S	1.43945	0.525514	0.525514	pass
Q4J973	1247900	2168000	1918800	3046450	1684650	1420700	0.472098	fail	fail	WM001-F	0.867177	-0.205601	0.205601	pass
Q4J974	359940	369100	329015	332305	400855	348325	0.665625	fail	fail	WM001-F	0.978335	-0.031599	0.031599	fail
Q4J975	129495	76714.5	105890	212980	164490	183830	0.000104335	pass	pass	WM001-F	0.55603	-0.846766	0.846766	pass
Q4J976	597095	608490	621260	774555	643765	657245	0.017257	fail	pass	WM001-F	0.880168	-0.18415	0.18415	pass
Q4J977	2755950	2422850	2327300	2355100	2448700	2490400	0.439583	fail	fail	MW001-S	1.02905	0.0413138	0.0413138	fail
Q4J978	1011680	995080	1162800	985735	966825	1018350	0.13275	fail	fail	MW001-S	1.06687	0.0933777	0.0933777	fail
Q4J979	614120	643575	641900	778005	671455	687745	0.00632379	pass	pass	WM001-F	0.888822	-0.170033	0.170033	pass
Q4J980	782830	677230	678725	849750	756955	751715	0.0374265	fail	pass	WM001-F	0.906872	-0.141029	0.141029	fail
Q4J983	171420	162985	162560	253930	207015	186620	0.00409582	pass	pass	WM001-F	0.767436	-0.381881	0.381881	pass
Q4J984	271535	313110	334005	350610	326335	307570	0.246495	fail	fail	WM001-F	0.933099	-0.0998979	0.0998979	fail
Q4J985	5774450	10037550	7633050	9313900	8085150	7509900	0.583278	fail	fail	WM001-F	0.94123	-0.0873809	0.0873809	fail
Q4J986	456480	437010	372910	372705	523645	493430	0.258813	fail	fail	WM001-F	0.911223	-0.134123	0.134123	fail
Q4J987	4771.3	2401.05	5986.5	0	2989.5	4135.65	0.423712	fail	fail	MW001-S	1.84682	0.885041	0.885041	pass
Q4J988	144485	0	361340	0	0	0	0.191795	fail	fail	MW001-S	#DIV/0!	#DIV/0!	#DIV/0!	#DIV/0!
Q4J989	544300	309365	343665	1618550	1336600	1356700	1.01747e-07	pass	pass	WM001-F	0.277684	-1.84849	1.84849	pass
Q4J990	589680	627095	616140	663080	755785	768960	0.00079711	pass	pass	WM001-F	0.83778	-0.255357	0.255357	pass
Q4J991	13530.5	8445.5	15553.5	0	0	0	0.000682631	pass	pass	MW001-S	#DIV/0!	#DIV/0!	#DIV/0!	#DIV/0!
Q4J993	155830	142950	184590	129025	143690	152010	0.106234	fail	fail	MW001-S	1.13808	0.186599	0.186599	pass
Q4J995	161280	144610	159085	178445	180015	194290	0.000415208	pass	pass	WM001-F	0.841203	-0.249474	0.249474	pass
Q4J996	186370	148245	187160	180085	200410	218375	0.04837	fail	pass	WM001-F	0.871266	-0.198815	0.198815	pass
Q4J997	107960	70398.5	114930	57327.5	73714.5	120585	0.375183	fail	fail	MW001-S	1.16557	0.221034	0.221034	pass
Q4J998	0	34540.5	28933	56725	17062	0	0.884046	fail	fail	WM001-F	0.860226	-0.217212	0.217212	pass
Q4J999	16726	0	17294	0	22050	24180	0.527258	fail	fail	WM001-F	0.735886	-0.442446	0.442446	pass
Q4J9A0	277575	247550	282395	324905	260195	282735	0.238065	fail	fail	WM001-F	0.930499	-0.103923	0.103923	fail
Q4J9A2	179844	340230	414155	366260	442250	419000	0.140589	fail	fail	WM001-F	0.761076	-0.393887	0.393887	pass
Q4J9A3	41284.5	46767	43115.5	74037.5	35840.5	34977	0.603528	fail	fail	WM001-F	0.905506	-0.143205	0.143205	fail
Q4J9A4	205235	168085	181475	182025	188910	202900	0.453642	fail	fail	WM001-F	0.96682	-0.0486812	0.0486812	fail
Q4J9A5	57297.5	55075	53988	108980	66776	60004.5	0.0458214	fail	pass	WM001-F	0.705633	-0.503009	0.503009	pass
Q4J9A6	875600	716115	754345	912770	776810	799390	0.349168	fail	fail	WM001-F	0.942583	-0.0853089	0.0853089	fail
Q4J9A7	511225	420130	405485	645190	628755	639255	4.55767e-05	pass	pass	WM001-F	0.698746	-0.517161	0.517161	pass
[truncated: 924 more rows]

## Sheet: WT starved vs. ArnE starved 
Name/Category	MW001-S-1	MW001-S-2	MW001-S-3	ΔArnE-S-1	ΔArnE-S-2	ΔArnE-S-3	t-Test	t-Test 0.01	t-Test 0.05	high abundant	ratio	log2(ratio)	absolute_log2	10% difference
[truncated: 1,768 more rows]
