# Supplementary material for: Phosphorylation-driven conformational switching of the ArnA–ArnB complex involved in archaeal motility regulation
Source: Front Microbiol. 2026 Jan 15;16:1717585. doi: 10.3389/fmicb.2025.1717585 (PMC12852372; doi:10.3389/fmicb.2025.1717585)
Supplement: Supplementary file 6 [file Table_5.XLSX]

## Sheet: 5min
Checked	Master	Accession	Description	Coverage [%]	Contaminant	# Peptides	# PSMs	# Unique Peptides	# AAs	MW [kDa]	calc. pI	Score Sequest HT: Sequest HT	# Peptides (by Search Engine): Sequest HT	Biological Process	Cellular Component	Molecular Function	Pfam IDs	Entrez Gene ID	Ensembl Gene ID	Gene Symbol	Chromosome	Reactome Pathways	KEGG Pathways	WikiPathways	# Protein Pathway Groups	Found in Sample: [S1] 201216_DQ_307_Es_1_Slot1-24_1_5378_5.2.216	# Protein Groups	Modifications
FALSE	Master Protein	ArnB	Coexpressed	71	FALSE	44	223	44	387	43.6	7.74	764.79	44												0	High	1	Phospho [T364(100); T376(99.8)]
	Checked	Confidence	Annotated Sequence	Modifications	Contaminant	# Protein Groups	# Proteins	# PSMs	Master Protein Accessions	Positions in Master Proteins	Modifications in Master Proteins	# Missed Cleavages	Theo. MH+ [Da]	Found in Sample: [S1] 201216_DQ_307_Es_1_Slot1-24_1_5378_5.2.216	Confidence (by Search Engine): Sequest HT	XCorr (by Search Engine): Sequest HT
	FALSE	High	[K].AELSHKYSFTSPLK.[G]		FALSE	1	7	4	ArnB	ArnB [8-21]		1	1607.84	High	High	3.5
	FALSE	High	[T].AGILYHVEDAK.[E]		FALSE	1	7	1	ArnB	ArnB [182-192]		0	1215.64	High	High	3.11
	FALSE	High	[L].ANQLNSNNLSEATR.[T]		FALSE	1	7	2	ArnB	ArnB [311-324]		0	1531.75	High	High	3.9
	FALSE	Medium	[D].APSLVQQIK.[Q]		FALSE	1	7	2	ArnB	ArnB [94-102]		0	983.588	Medium	Medium	2.79
	FALSE	High	[K].EIAEMLPQSAVTEIGAK.[N]		FALSE	1	7	3	ArnB	ArnB [193-209]		0	1786.93	High	High	4.15
	FALSE	High	[K].EIAEMLPQSAVTEIGAK.[N]	1xOxidation [M5]	FALSE	1	7	7	ArnB	ArnB [193-209]		0	1802.92	High	High	4.56
	FALSE	High	[K].EIAEMLPQSAVTEIGAK.[N]	1xDeamidated [Q8]; 1xOxidation [M5]	FALSE	1	7	1	ArnB	ArnB [193-209]		0	1803.9	High	High	3.42
	FALSE	Medium	[K].EITSEVTKKLR.[S]	1xPhospho [T7(99.9)]	FALSE	1	4	1	ArnB	ArnB [370-380]	ArnB 1xPhospho [T376(99.9)]	2	1383.72	Medium	Medium	2.95
	FALSE	High	[S].EYADAPSLVQQIK.[Q]		FALSE	1	7	1	ArnB	ArnB [90-102]		0	1461.76	High	High	3.22
	FALSE	High	[R].FLDGINNDLVNEYR.[Y]		FALSE	1	7	16	ArnB	ArnB [289-302]		0	1681.82	High	High	4.39
	FALSE	High	[R].FLDGINNDLVNEYR.[Y]	1xDeamidated [N]	FALSE	1	7	14	ArnB	ArnB [289-302]		0	1682.8	High	High	4.71
	FALSE	High	[R].FLDGINNDLVNEYR.[Y]	2xDeamidated [N6; N7]	FALSE	1	7	2	ArnB	ArnB [289-302]		0	1683.79	High	High	4.02
	FALSE	Medium	[A].GILYHVEDAK.[E]		FALSE	1	7	3	ArnB	ArnB [183-192]		0	1144.6	Medium	Medium	2.87
	FALSE	High	[K].LANQLNSNNLSEATR.[T]		FALSE	1	7	5	ArnB	ArnB [310-324]		0	1644.83	High	High	4.15
	FALSE	High	[K].LANQLNSNNLSEATR.[T]	1xDeamidated [N/Q]	FALSE	1	7	11	ArnB	ArnB [310-324]		0	1645.81	High	High	4.38
	FALSE	High	[K].LANQLNSNNLSEATR.[T]	2xDeamidated [N/Q]	FALSE	1	7	9	ArnB	ArnB [310-324]		0	1646.8	High	High	4.37
	FALSE	High	[R].LATVKISYEDPLSSR.[I]		FALSE	1	7	1	ArnB	ArnB [256-270]		1	1678.9	High	High	3.47
	FALSE	High	[F].LDGINNDLVNEYR.[Y]		FALSE	1	7	1	ArnB	ArnB [290-302]		0	1534.75	High	High	3.42
	FALSE	Medium	[S].IDIVSETQVK.[L]		FALSE	1	7	1	ArnB	ArnB [213-222]		0	1131.63	Medium	Medium	2.53
	FALSE	High	[K].IETAKQGAMELLSR.[I]		FALSE	1	7	1	ArnB	ArnB [56-69]		1	1546.83	High	High	3.69
	FALSE	High	[K].IETAKQGAMELLSR.[I]	1xOxidation [M9]	FALSE	1	7	2	ArnB	ArnB [56-69]		1	1562.82	High	High	3.81
	FALSE	Medium	[R].IGTVEQTRK.[I]	1xPhospho [T7(100)]	FALSE	1	2	1	ArnB	ArnB [358-366]	ArnB 1xPhospho [T364(100)]	1	1111.55	Medium	Medium	2.7
	FALSE	Medium	[R].LIIVPEKVS.[T]		FALSE	1	7	1	ArnB	ArnB [26-34]		1	997.629	Medium	Medium	2.49
	FALSE	Medium	[R].LIIVPEKVSTAR.[G]		FALSE	1	7	1	ArnB	ArnB [26-37]		1	1325.82	Medium	Medium	2.49
	FALSE	Medium	[K].LLNYPGPPVK.[L]		FALSE	1	7	2	ArnB	ArnB [223-232]		0	1097.64	Medium	Medium	2.57
	FALSE	Medium	[K].LLNYPGPPVK.[L]	1xDeamidated [N3]	FALSE	1	7	1	ArnB	ArnB [223-232]		0	1098.62	Medium	Medium	2.61
	FALSE	High	[N].ILSEYADAPSLVQQIK.[Q]		FALSE	1	7	2	ArnB	ArnB [87-102]		0	1774.96	High	High	4.57
	FALSE	Medium	[L].IIVPEKVSTAR.[G]		FALSE	1	7	1	ArnB	ArnB [27-37]		1	1212.73	Medium	Medium	2.61
	FALSE	Medium	[G].INNDLVNEYR.[Y]		FALSE	1	7	1	ArnB	ArnB [293-302]		0	1249.62	Medium	Medium	2.89
	FALSE	Medium	[R].INRLEVNFD.[I]		FALSE	1	7	1	ArnB	ArnB [271-279]		1	1119.58	Medium	Medium	2.53
	FALSE	High	[R].INRLEVNFDITR.[A]		FALSE	1	7	11	ArnB	ArnB [271-282]		1	1489.81	High	High	3.37
	FALSE	High	[R].INRLEVNFDITR.[A]	1xDeamidated [N7]	FALSE	1	7	4	ArnB	ArnB [271-282]		1	1490.8	High	High	3.74
	FALSE	High	[M].LPQSAVTEIGAK.[N]		FALSE	1	7	1	ArnB	ArnB [198-209]		0	1213.68	High	High	3.26
	FALSE	Medium	[R].ISESIETTR.[R]	1xPhospho [T/S]	FALSE	1	3	1	ArnB	ArnB [348-356]		0	1115.5	Medium	Medium	2.79
	FALSE	High	[K].ISKEITSEVTKK.[L]	1xPhospho [T10(99.8)]	FALSE	1	4	2	ArnB	ArnB [367-378]	ArnB 1xPhospho [T376(99.8)]	2	1442.75	High	High	4.21
	FALSE	High	[K].ISKEITSEVTKKLR.[S]	1xPhospho [S/T]	FALSE	1	4	1	ArnB	ArnB [367-380]		3	1711.94	High	High	3.73
	FALSE	High	[A].NQLNSNNLSEATR.[T]		FALSE	1	7	1	ArnB	ArnB [312-324]		0	1460.71	High	High	3.62
	FALSE	High	[N].NVNILSEYADAPSLVQQIK.[Q]		FALSE	1	7	1	ArnB	ArnB [84-102]		0	2102.11	High	High	4.07
	FALSE	High	[K].NVSIDIVSETQVK.[L]		FALSE	1	7	19	ArnB	ArnB [210-222]		0	1431.77	High	High	3.63
	FALSE	Medium	[K].QGAMELLSR.[I]		FALSE	1	7	1	ArnB	ArnB [61-69]		0	1004.52	Medium	Medium	2.51
	FALSE	Medium	[N].QLNSNNLSEATR.[T]	1xDeamidated [N5]	FALSE	1	7	1	ArnB	ArnB [313-324]		0	1347.65	Medium	Medium	2.69
	FALSE	High	[K].RFLDGINNDLVNEYR.[Y]	1xDeamidated [N8]	FALSE	1	7	2	ArnB	ArnB [288-302]		1	1838.9	High	High	3.3
	FALSE	Medium	[R].RISESIETTRR.[I]		FALSE	1	3	1	ArnB	ArnB [347-357]		2	1347.73	Medium	Medium	2.97
	FALSE	Medium	[R].RMELIETTRR.[I]		FALSE	1	6	3	ArnB	ArnB [338-347]		2	1304.71	Medium	Medium	3.08
	FALSE	High	[L].SEYADAPSLVQQIK.[Q]		FALSE	1	7	2	ArnB	ArnB [89-102]		0	1548.79	High	High	3.5
	FALSE	High	[K].TAGILYHVEDAK.[E]		FALSE	1	7	6	ArnB	ArnB [181-192]		0	1316.68	High	High	3.57
	FALSE	High	[R].TVEQMQMIAQQTR.[R]		FALSE	1	7	5	ArnB	ArnB [325-337]		0	1563.76	High	High	4.13
	FALSE	High	[R].TVEQMQMIAQQTR.[R]	1xOxidation [M]	FALSE	1	7	5	ArnB	ArnB [325-337]		0	1579.76	High	High	4.12
	FALSE	High	[R].TVEQMQMIAQQTR.[R]	1xDeamidated [Q6]; 1xOxidation [M7]	FALSE	1	7	2	ArnB	ArnB [325-337]		0	1580.74	High	High	3.9
	FALSE	High	[R].TVEQMQMIAQQTR.[R]	2xOxidation [M5; M7]	FALSE	1	7	6	ArnB	ArnB [325-337]		0	1595.75	High	High	4.07
	FALSE	High	[R].TVEQMQMIAQQTR.[R]	1xDeamidated [Q]; 2xOxidation [M5; M7]	FALSE	1	7	3	ArnB	ArnB [325-337]		0	1596.74	High	High	3.98
	FALSE	High	[K].VIAFGIGDDYNER.[L]		FALSE	1	7	17	ArnB	ArnB [160-172]		0	1468.71	High	High	3.64
	FALSE	High	[K].VIAFGIGDDYNER.[L]	1xDeamidated [N11]	FALSE	1	7	11	ArnB	ArnB [160-172]		0	1469.69	High	High	4.07
	FALSE	High	[K].VITDKTAGILYHVED.[A]		FALSE	1	7	1	ArnB	ArnB [176-190]		1	1673.87	High	High	3.65
	FALSE	High	[K].VITDKTAGILYHVEDAK.[E]		FALSE	1	7	3	ArnB	ArnB [176-192]		1	1873.01	High	High	4.89
	FALSE	High	[D].VPETDAYEKLNYPEAYK.[V]		FALSE	1	7	1	ArnB	ArnB [143-159]		1	2029.98	High	High	3.37
	FALSE	Medium	[N].VSIDIVSETQVK.[L]		FALSE	1	7	1	ArnB	ArnB [211-222]		0	1317.73	Medium	Medium	2.8
	FALSE	High	[R].VYGEIIIPPNFTGR.[L]		FALSE	1	7	9	ArnB	ArnB [242-255]		0	1575.85	High	High	3.01
	FALSE	High	[R].VYGEIIIPPNFTGR.[L]	1xDeamidated [N10]	FALSE	1	7	3	ArnB	ArnB [242-255]		0	1576.84	High	High	3.43
FALSE	Master Protein	P60712	SWISS-PROT:P60712 (Bos taurus) Actin, cytoplasmic 1	33	TRUE	7	21	7	375	41.7	5.48	89.48	7		cytoplasm;cytoskeleton;cytosol;membrane;nucleus	nucleotide binding;protein binding	Pf00022	280979		ACTB	25		Tight junction; Focal adhesion; Viral myocarditis; Thyroid hormone signaling pathway; Platelet activation; Salmonella infection; Bacterial invasion of epithelial cells; Influenza A; Arrhythmogenic right ventricular cardiomyopathy (ARVC); Leukocyte transendothelial migration; Apoptosis; Oxytocin signaling pathway; Dilated cardiomyopathy; Rap1 signaling pathway; Adherens junction; Hypertrophic card…		20	High	1
	Checked	Confidence	Annotated Sequence	Modifications	Contaminant	# Protein Groups	# Proteins	# PSMs	Master Protein Accessions	Positions in Master Proteins	Modifications in Master Proteins	# Missed Cleavages	Theo. MH+ [Da]	Found in Sample: [S1] 201216_DQ_307_Es_1_Slot1-24_1_5378_5.2.216	Confidence (by Search Engine): Sequest HT	XCorr (by Search Engine): Sequest HT
	FALSE	High	[K].DLYANTVLSGGTTMYPGIADR.[M]	1xOxidation [M14]	TRUE	1	1	2	P60712	P60712 [292-312]		0	2231.06	High	High	4.52
	FALSE	High	[K].DLYANTVLSGGTTMYPGIADR.[M]	1xDeamidated [N5]; 1xOxidation [M14]	TRUE	1	1	2	P60712	P60712 [292-312]		0	2232.05	High	High	3.51
	FALSE	Medium	[F].ETFNTPAMYVAIQAVLSLYASGR.[T]	1xOxidation [M8]	TRUE	1	1	1	P60712	P60712 [125-147]		0	2518.26	Medium	Medium	3.08
	FALSE	High	[K].LCYVALDFEQEMATAASSSSLEK.[S]	1xCarbamidomethyl [C2]	TRUE	1	1	2	P60712	P60712 [216-238]		0	2550.17	High	High	4.3
	FALSE	High	[K].LCYVALDFEQEMATAASSSSLEK.[S]	1xCarbamidomethyl [C2]; 1xOxidation [M12]	TRUE	1	1	2	P60712	P60712 [216-238]		0	2566.17	High	High	4.77
	FALSE	Medium	[K].IWHHTFYNELR.[V]		TRUE	1	1	1	P60712	P60712 [85-95]		0	1515.75	Medium	Medium	2.96
	FALSE	High	[K].MTQIMFETFNTPAMYVAIQAVLSLYASGR.[T]	1xOxidation [M5]	TRUE	1	1	1	P60712	P60712 [119-147]		0	3269.6	High	High	5.13
	FALSE	High	[K].MTQIMFETFNTPAMYVAIQAVLSLYASGR.[T]	1xDeamidated [N10]; 1xOxidation [M5]	TRUE	1	1	1	P60712	P60712 [119-147]		0	3270.59	High	High	4.22
	FALSE	High	[K].MTQIMFETFNTPAMYVAIQAVLSLYASGR.[T]	2xOxidation [M1; M5]	TRUE	1	1	2	P60712	P60712 [119-147]		0	3285.6	High	High	5.86
	FALSE	High	[K].MTQIMFETFNTPAMYVAIQAVLSLYASGR.[T]	1xDeamidated [Q19]; 2xOxidation [M1; M5]	TRUE	1	1	1	P60712	P60712 [119-147]		0	3286.58	High	High	4.89
	FALSE	High	[K].MTQIMFETFNTPAMYVAIQAVLSLYASGR.[T]	3xOxidation [M1; M5; M14]	TRUE	1	1	2	P60712	P60712 [119-147]		0	3301.59	High	High	6.11
	FALSE	High	[K].MTQIMFETFNTPAMYVAIQAVLSLYASGR.[T]	1xDeamidated [Q/N]; 3xOxidation [M1; M5; M14]	TRUE	1	1	2	P60712	P60712 [119-147]		0	3302.58	High	High	4.62
	FALSE	High	[K].SYELPDGQVITIGNER.[F]		TRUE	1	1	1	P60712	P60712 [239-254]		0	1790.89	High	High	3.7
	FALSE	High	[K].YSVWIGGSILASLSTFQQMWISK.[Q]	1xDeamidated [Q17]; 1xOxidation [M19]	TRUE	1	1	1	P60712	P60712 [337-359]		0	2619.32	High	High	3.72
FALSE	Master Protein	Cytochrome	c	51	TRUE	11	22	6	105	11.8	9.57	68.77	11												0	High	1
	Checked	Confidence	Annotated Sequence	Modifications	Contaminant	# Protein Groups	# Proteins	# PSMs	Master Protein Accessions	Positions in Master Proteins	Modifications in Master Proteins	# Missed Cleavages	Theo. MH+ [Da]	Found in Sample: [S1] 201216_DQ_307_Es_1_Slot1-24_1_5378_5.2.216	Confidence (by Search Engine): Sequest HT	XCorr (by Search Engine): Sequest HT
	FALSE	High	[KG].EETLMEYLENPK.[K]	1xOxidation [M5]	TRUE	2	2	2	Cytochrome; P62894	Cytochrome [62-73]; P62894 [62-73]		0	1511.69	High	High	3.49
	FALSE	High	[KG].EETLMEYLENPKK.[Y]	1xOxidation [M5]	TRUE	2	2	1	Cytochrome; P62894	Cytochrome [62-74]; P62894 [62-74]		1	1639.79	High	High	3.26
	FALSE	Medium	[T].GPNLHGLFGR.[K]		TRUE	2	2	1	Cytochrome; P62894	Cytochrome [30-39]; P62894 [30-39]		0	1067.57	Medium	Medium	2.6
	FALSE	Medium	[K].KTEREDLIAYLK.[K]		TRUE	1	1	1	Cytochrome	Cytochrome [89-100]		2	1478.82	Medium	Medium	3.14
	FALSE	High	[R].KTGQAPGFTYTDANK.[N]		TRUE	1	1	2	Cytochrome	Cytochrome [40-54]		1	1598.78	High	High	3.43
	FALSE	Medium	[G].PNLHGLFGR.[K]		TRUE	2	2	1	Cytochrome; P62894	Cytochrome [31-39]; P62894 [31-39]		0	1010.55	Medium	Medium	2.57
	FALSE	Medium	[K].TEREDLIAYLK.[K]		TRUE	1	1	1	Cytochrome	Cytochrome [90-100]		1	1350.73	Medium	Medium	2.75
	FALSE	Medium	[K].TEREDLIAYLKK.[A]		TRUE	1	1	2	Cytochrome	Cytochrome [90-101]		2	1478.82	Medium	Medium	3.21
	FALSE	High	[K].TGPNLHGLFGR.[K]		TRUE	2	2	1	Cytochrome; P62894	Cytochrome [29-39]; P62894 [29-39]		0	1168.62	High	High	3.06
	FALSE	High	[K].TGQAPGFTYTDANK.[N]		TRUE	1	1	3	Cytochrome	Cytochrome [41-54]		0	1470.69	High	High	3.34
	FALSE	Medium	[K].TGQAPGFTYTDANK.[N]	1xDeamidated [Q3]	TRUE	1	1	1	Cytochrome	Cytochrome [41-54]		0	1471.67	Medium	Medium	2.92
	FALSE	High	[K].TGQAPGFTYTDANKNK.[G]		TRUE	1	1	4	Cytochrome	Cytochrome [41-56]		1	1712.82	High	High	4.04
	FALSE	High	[K].TGQAPGFTYTDANKNK.[G]	1xDeamidated [N/Q]	TRUE	1	1	2	Cytochrome	Cytochrome [41-56]		1	1713.81	High	High	3.31
FALSE	Master Protein	P04264	SWISS-PROT:P04264 Tax_Id=9606 Gene_Symbol=KRT1 Keratin, type II cytoskeletal 1	16	TRUE	7	12	6	644	66	8.12	44.31	7	cell death;defense response;metabolic process;regulation of biological process;response to stimulus;transport	cytoskeleton;cytosol;extracellular;membrane;nucleus	catalytic activity;motor activity;protein binding;receptor activity;structural molecule activity;transporter activity	Pf00038, Pf01496, Pf01576, Pf05103, Pf05957, Pf12128, Pf13166, Pf13514	3848		KRT1	12			Corticotropin-releasing hormone signaling pathway	1	High	1
	Checked	Confidence	Annotated Sequence	Modifications	Contaminant	# Protein Groups	# Proteins	# PSMs	Master Protein Accessions	Positions in Master Proteins	Modifications in Master Proteins	# Missed Cleavages	Theo. MH+ [Da]	Found in Sample: [S1] 201216_DQ_307_Es_1_Slot1-24_1_5378_5.2.216	Confidence (by Search Engine): Sequest HT	XCorr (by Search Engine): Sequest HT
	FALSE	High	[R].FLEQQNQVLQTK.[W]		TRUE	2	7	3	P35908; P04264	P35908 [204-215]; P04264 [200-211]		0	1475.79	High	High	3.96
	FALSE	High	[R].FLEQQNQVLQTK.[W]	1xDeamidated [N6]	TRUE	2	7	1	P35908; P04264	P35908 [204-215]; P04264 [200-211]		0	1476.77	High	High	3.37
	FALSE	High	[R].FSSCGGGGGSFGAGGGFGSR.[S]	1xCarbamidomethyl [C4]	TRUE	1	1	2	P04264	P04264 [46-65]		0	1765.73	High	High	4.99
	FALSE	High	[K].QISNLQQSISDAEQR.[G]		TRUE	1	1	1	P04264	P04264 [418-432]		0	1716.85	High	High	3.99
	FALSE	High	[R].SGGGFSSGSAGIINYQR.[R]		TRUE	1	1	1	P04264	P04264 [13-29]		0	1657.79	High	High	3.83
	FALSE	High	[R].SLDLDSIIAEVK.[A]		TRUE	1	5	2	P04264	P04264 [344-355]		0	1302.72	High	High	3.49
	FALSE	Medium	[K].SLNNQFASFIDK.[V]	1xDeamidated [N3]	TRUE	1	2	1	P04264	P04264 [186-197]		0	1384.67	Medium	Medium	2.73
	FALSE	Medium	[R].TNAENEFVTIKK.[D]		TRUE	1	1	1	P04264	P04264 [278-289]		1	1393.73	Medium	Medium	3.06
FALSE	Master Protein	P62894	SWISS-PROT:P62894 Cytochrome c - Bos taurus (Bovine).	36	TRUE	6	9	1	105	11.7	9.5	27.5	6	cell death;metabolic process;regulation of biological process;transport	mitochondrion	metal ion binding	Pf00034, Pf13442, Pf14495	100847700; 510767; 104968582	ENSBTAG00000022613.3; ENSBTAG00000023823.1	LOC100847700; LOC100850794; CYCS; LOC104968582	11; 4	Detoxification of Reactive Oxygen Species; Respiratory electron transport; Release of apoptotic factors from the mitochondria; Activation of caspases through apoptosome-mediated cleavage; Transcriptional activation of mitochondrial biogenesis; Formation of apoptosome	Sulfur metabolism; Colorectal cancer; Non-alcoholic fatty liver disease (NAFLD); Viral myocarditis; Herpes simplex infection; p53 signaling pathway; Legionellosis; Small cell lung cancer; Platinum drug resistance; Apoptosis - multiple species; Amyotrophic lateral sclerosis (ALS); Tuberculosis; Influenza A; Alzheimer's disease; Apoptosis; Metabolic pathways; Huntington's disease; Parkinson's disea…	Apoptosis; FAS pathway and Stress induction of HSP regulation; Apoptosis Modulation by HSP70; DNA Damage Response; AGE/RAGE pathway; Apoptosis Modulation and Signaling	45	High	1
	Checked	Confidence	Annotated Sequence	Modifications	Contaminant	# Protein Groups	# Proteins	# PSMs	Master Protein Accessions	Positions in Master Proteins	Modifications in Master Proteins	# Missed Cleavages	Theo. MH+ [Da]	Found in Sample: [S1] 201216_DQ_307_Es_1_Slot1-24_1_5378_5.2.216	Confidence (by Search Engine): Sequest HT	XCorr (by Search Engine): Sequest HT
	FALSE	High	[KG].EETLMEYLENPK.[K]	1xOxidation [M5]	TRUE	2	2	2	Cytochrome; P62894	Cytochrome [62-73]; P62894 [62-73]		0	1511.69	High	High	3.49
	FALSE	High	[KG].EETLMEYLENPKK.[Y]	1xOxidation [M5]	TRUE	2	2	1	Cytochrome; P62894	Cytochrome [62-74]; P62894 [62-74]		1	1639.79	High	High	3.26
	FALSE	Medium	[T].GPNLHGLFGR.[K]		TRUE	2	2	1	Cytochrome; P62894	Cytochrome [30-39]; P62894 [30-39]		0	1067.57	Medium	Medium	2.6
	FALSE	Medium	[G].PNLHGLFGR.[K]		TRUE	2	2	1	Cytochrome; P62894	Cytochrome [31-39]; P62894 [31-39]		0	1010.55	Medium	Medium	2.57
	FALSE	High	[K].TGPNLHGLFGR.[K]		TRUE	2	2	1	Cytochrome; P62894	Cytochrome [29-39]; P62894 [29-39]		0	1168.62	High	High	3.06
	FALSE	High	[K].TGQAPGFSYTDANK.[N]		TRUE	1	1	3	P62894	P62894 [41-54]		0	1456.67	High	High	3.24
FALSE	Master Protein	P35908	SWISS-PROT:P35908 Tax_Id=9606 Gene_Symbol=KRT2 Keratin, type II cytoskeletal 2 epidermal	7	TRUE	4	7	3	645	65.8	8	23.49	4	cell death;cell organization and biogenesis;cell proliferation;cellular component movement;metabolic process	cytoskeleton;cytosol;membrane;nucleus	protein binding;structural molecule activity	Pf00038, Pf12128, Pf13166	3849		KRT2	12				0	High	1
	Checked	Confidence	Annotated Sequence	Modifications	Contaminant	# Protein Groups	# Proteins	# PSMs	Master Protein Accessions	Positions in Master Proteins	Modifications in Master Proteins	# Missed Cleavages	Theo. MH+ [Da]	Found in Sample: [S1] 201216_DQ_307_Es_1_Slot1-24_1_5378_5.2.216	Confidence (by Search Engine): Sequest HT	XCorr (by Search Engine): Sequest HT
	FALSE	High	[R].FLEQQNQVLQTK.[W]		TRUE	2	7	3	P35908; P04264	P35908 [204-215]; P04264 [200-211]		0	1475.79	High	High	3.96
	FALSE	High	[R].FLEQQNQVLQTK.[W]	1xDeamidated [N6]	TRUE	2	7	1	P35908; P04264	P35908 [204-215]; P04264 [200-211]		0	1476.77	High	High	3.37
	FALSE	Medium	[R].TAAENDFVTLKK.[D]		TRUE	1	1	1	P35908	P35908 [282-293]		1	1336.71	Medium	Medium	2.99
	FALSE	High	[K].VDLLNQEIEFLK.[V]		TRUE	1	1	1	P35908	P35908 [309-320]		0	1460.8	High	High	3.18
	FALSE	Medium	[K].WELLQQMNVGTR.[P]	1xDeamidated [N8]	TRUE	1	1	1	P35908	P35908 [216-227]		0	1475.73	Medium	Medium	2.77
FALSE	Master Protein	ENSEMBL:ENSBTAP00000016242	(Bos taurus) similar to alpha-tubulin I isoform 1	16	TRUE	4	6	4	451	50.1	5.06	21.38	4												0	High	1
	Checked	Confidence	Annotated Sequence	Modifications	Contaminant	# Protein Groups	# Proteins	# PSMs	Master Protein Accessions	Positions in Master Proteins	Modifications in Master Proteins	# Missed Cleavages	Theo. MH+ [Da]	Found in Sample: [S1] 201216_DQ_307_Es_1_Slot1-24_1_5378_5.2.216	Confidence (by Search Engine): Sequest HT	XCorr (by Search Engine): Sequest HT
	FALSE	High	[R].AVFVDLEPTVIDEVR.[T]		TRUE	1	2	1	ENSEMBL:ENSBTAP00000016242	ENSEMBL:ENSBTAP00000016242 [65-79]		0	1701.91	High	High	3.22
	FALSE	High	[K].DYEEVGVDSVEGEGEEEGEEY.[-]		TRUE	1	2	2	ENSEMBL:ENSBTAP00000016242	ENSEMBL:ENSBTAP00000016242 [431-451]		0	2348.9	High	High	4.33
	FALSE	High	[R].FDGALNVDLTEFQTNLVPYPR.[I]		TRUE	1	2	1	ENSEMBL:ENSBTAP00000016242	ENSEMBL:ENSBTAP00000016242 [244-264]		0	2409.21	High	High	4.91
	FALSE	Medium	[R].FDGALNVDLTEFQTNLVPYPR.[I]	1xDeamidated [Q13]	TRUE	1	2	1	ENSEMBL:ENSBTAP00000016242	ENSEMBL:ENSBTAP00000016242 [244-264]		0	2410.19	Medium	Medium	3.16
	FALSE	Medium	[R].LISQIVSSITASLR.[F]		TRUE	1	1	1	ENSEMBL:ENSBTAP00000016242	ENSEMBL:ENSBTAP00000016242 [230-243]		0	1487.88	Medium	Medium	2.67
FALSE	Master Protein	eIF4A-Gel	eIF4A-Gel	15	FALSE	3	5	3	409	46.5	6.54	20.86	3												0	High	1
	Checked	Confidence	Annotated Sequence	Modifications	Contaminant	# Protein Groups	# Proteins	# PSMs	Master Protein Accessions	Positions in Master Proteins	Modifications in Master Proteins	# Missed Cleavages	Theo. MH+ [Da]	Found in Sample: [S1] 201216_DQ_307_Es_1_Slot1-24_1_5378_5.2.216	Confidence (by Search Engine): Sequest HT	XCorr (by Search Engine): Sequest HT
	FALSE	High	[R].DIETFYNTSIEEMPLNVADLI.[-]		FALSE	1	1	1	eIF4A-Gel	eIF4A-Gel [389-409]		0	2427.16	High	High	3.84
	FALSE	High	[R].DIETFYNTSIEEMPLNVADLI.[-]	1xOxidation [M13]	FALSE	1	1	1	eIF4A-Gel	eIF4A-Gel [389-409]		0	2443.16	High	High	5.26
	FALSE	High	[K].LDTLCDLYETLTITQAVIFINTR.[R]	1xCarbamidomethyl [C5]	FALSE	1	1	1	eIF4A-Gel	eIF4A-Gel [263-285]		0	2713.41	High	High	3.54
	FALSE	High	[K].TATFAISILQQIELDLK.[A]		FALSE	1	1	2	eIF4A-Gel	eIF4A-Gel [86-102]		0	1904.07	High	High	4.44
FALSE	Master Protein	ArnA	ArnA	19	FALSE	3	6	3	239	26.8	6.3	20.42	3												0	High	1
	Checked	Confidence	Annotated Sequence	Modifications	Contaminant	# Protein Groups	# Proteins	# PSMs	Master Protein Accessions	Positions in Master Proteins	Modifications in Master Proteins	# Missed Cleavages	Theo. MH+ [Da]	Found in Sample: [S1] 201216_DQ_307_Es_1_Slot1-24_1_5378_5.2.216	Confidence (by Search Engine): Sequest HT	XCorr (by Search Engine): Sequest HT
	FALSE	High	[R].SPENIVIVPDSEVSR.[K]		FALSE	1	3	3	ArnA	ArnA [147-161]		0	1640.85	High	High	3.32
	FALSE	High	[K].VLLNFDLFPSVSMGR.[S]	1xOxidation [M13]	FALSE	1	3	1	ArnA	ArnA [132-146]		0	1710.89	High	High	3.72
	FALSE	High	[R].YYIYFIQTPNENLVNK.[K]		FALSE	1	3	2	ArnA	ArnA [115-130]		0	2019.02	High	High	3.81
FALSE	Master Protein	P13645	SWISS-PROT:P13645 Tax_Id=9606 Gene_Symbol=KRT10 Keratin, type I cytoskeletal 10	7	TRUE	4	4	4	593	59.5	5.21	14.54	4	metabolic process		structural molecule activity	Pf00038, Pf04111								0	High	1
	Checked	Confidence	Annotated Sequence	Modifications	Contaminant	# Protein Groups	# Proteins	# PSMs	Master Protein Accessions	Positions in Master Proteins	Modifications in Master Proteins	# Missed Cleavages	Theo. MH+ [Da]	Found in Sample: [S1] 201216_DQ_307_Es_1_Slot1-24_1_5378_5.2.216	Confidence (by Search Engine): Sequest HT	XCorr (by Search Engine): Sequest HT
	FALSE	High	[R].ALEESNYELEGK.[I]		TRUE	1	2	1	P13645	P13645 [166-177]		0	1381.65	High	High	3
	FALSE	High	[L].GGGFSSGGFSGGSFSR.[G]		TRUE	1	1	1	P13645	P13645 [44-59]		0	1450.63	High	High	3.79
	FALSE	High	[K].GSLGGGFSSGGFSGGSFSR.[G]		TRUE	1	1	1	P13645	P13645 [41-59]		0	1707.77	High	High	4.74
	FALSE	High	[K].QSLEASLAETEGR.[Y]		TRUE	1	2	1	P13645	P13645 [387-399]		0	1390.68	High	High	3
FALSE	Master Protein	P15636	SWISS-PROT:P15636 Protease I precursor Lysyl endopeptidase Achromobacter lyticus.	5	TRUE	1	2	1	653	68.1	7.24	11.79	1	metabolic process	extracellular	catalytic activity	Pf00801, Pf01483								0	High	1
	Checked	Confidence	Annotated Sequence	Modifications	Contaminant	# Protein Groups	# Proteins	# PSMs	Master Protein Accessions	Positions in Master Proteins	Modifications in Master Proteins	# Missed Cleavages	Theo. MH+ [Da]	Found in Sample: [S1] 201216_DQ_307_Es_1_Slot1-24_1_5378_5.2.216	Confidence (by Search Engine): Sequest HT	XCorr (by Search Engine): Sequest HT
	FALSE	High	[K].ATYATSDFTLLELNNAANPAFNLFWAGWDR.[R]		TRUE	1	1	2	P15636	P15636 [312-341]		0	3389.62	High	High	7.21
FALSE	Master Protein	P12763	SWISS-PROT:P12763 (Bos taurus) Alpha-2-HS-glycoprotein precursor	7	TRUE	1	3	1	359	38.4	5.5	11.05	1	defense response;regulation of biological process;response to stimulus	extracellular;Golgi;membrane	enzyme regulator activity;protein binding	Pf00031	280988	ENSBTAG00000000522.4	AHSG	1	Regulation of Insulin-like Growth Factor (IGF) transport and uptake by Insulin-like Growth Factor Binding Proteins (IGFBPs); Post-translational protein phosphorylation; Neutrophil degranulation; Platelet degranulation			11	High	1
	Checked	Confidence	Annotated Sequence	Modifications	Contaminant	# Protein Groups	# Proteins	# PSMs	Master Protein Accessions	Positions in Master Proteins	Modifications in Master Proteins	# Missed Cleavages	Theo. MH+ [Da]	Found in Sample: [S1] 201216_DQ_307_Es_1_Slot1-24_1_5378_5.2.216	Confidence (by Search Engine): Sequest HT	XCorr (by Search Engine): Sequest HT
	FALSE	High	[R].AQFVPLPVSVSVEFAVAATDCIAK.[E]	1xCarbamidomethyl [C21]	TRUE	1	1	3	P12763	P12763 [188-211]		0	2519.32	High	High	4.24
FALSE	Master Protein	P00761 SWISS-PROT:P00761	Trypsin - Sus scrofa (Pig).	13	TRUE	2	2	2	231	24.4	7.18	6.92	2												0	High	1
	Checked	Confidence	Annotated Sequence	Modifications	Contaminant	# Protein Groups	# Proteins	# PSMs	Master Protein Accessions	Positions in Master Proteins	Modifications in Master Proteins	# Missed Cleavages	Theo. MH+ [Da]	Found in Sample: [S1] 201216_DQ_307_Es_1_Slot1-24_1_5378_5.2.216	Confidence (by Search Engine): Sequest HT	XCorr (by Search Engine): Sequest HT
	FALSE	High	[R].LGEHNIDVLEGNEQFIN.[A]		TRUE	1	1	1	P00761 SWISS-PROT:P00761	P00761 SWISS-PROT:P00761 [58-74]		0	1940.93	High	High	3.94
	FALSE	High	[N].YVNWIQQTIAAN.[-]		TRUE	1	1	1	P00761 SWISS-PROT:P00761	P00761 SWISS-PROT:P00761 [220-231]		0	1420.72	High	High	2.98
FALSE	Master Protein	P02533	SWISS-PROT:P02533 Tax_Id=9606 Gene_Symbol=KRT14 Keratin, type I cytoskeletal 14	6	TRUE	2	2	1	472	51.6	5.16	6.78	2	cell death;cell organization and biogenesis;response to stimulus	cytoplasm;cytosol;nucleus	protein binding;structural molecule activity	Pf00038, Pf13514	3861		KRT14	17			Corticotropin-releasing hormone signaling pathway	1	High	1
	Checked	Confidence	Annotated Sequence	Modifications	Contaminant	# Protein Groups	# Proteins	# PSMs	Master Protein Accessions	Positions in Master Proteins	Modifications in Master Proteins	# Missed Cleavages	Theo. MH+ [Da]	Found in Sample: [S1] 201216_DQ_307_Es_1_Slot1-24_1_5378_5.2.216	Confidence (by Search Engine): Sequest HT	XCorr (by Search Engine): Sequest HT
	FALSE	High	[R].APSTYGGGLSVSSSR.[F]		TRUE	1	1	1	P02533	P02533 [42-56]		0	1425.7	High	High	3.86
	FALSE	Medium	[R].ISSVLAGGSCR.[A]	1xCarbamidomethyl [C10]	TRUE	2	2	1	P02533; P08779	P02533 [31-41]; P08779 [31-41]		0	1106.56	Medium	Medium	2.93
FALSE	Master Protein	P02538	SWISS-PROT:P02538 Tax_Id=9606 Gene_Symbol=KRT6A Keratin, type II cytoskeletal 6A	5	TRUE	2	2	2	564	60	8	6.71	2	cell death;cell differentiation;cell organization and biogenesis;defense response;metabolic process;regulation of biological process;response to stimulus	cytosol;membrane;nucleus	protein binding;structural molecule activity	Pf00038, Pf04111, Pf13166	3853	ENSG00000205420.10	KRT6A	12	Formation of the cornified envelope		Ectoderm Differentiation	4	High	1
	Checked	Confidence	Annotated Sequence	Modifications	Contaminant	# Protein Groups	# Proteins	# PSMs	Master Protein Accessions	Positions in Master Proteins	Modifications in Master Proteins	# Missed Cleavages	Theo. MH+ [Da]	Found in Sample: [S1] 201216_DQ_307_Es_1_Slot1-24_1_5378_5.2.216	Confidence (by Search Engine): Sequest HT	XCorr (by Search Engine): Sequest HT
	FALSE	Medium	[K].ADTLTDEINFLR.[A]		TRUE	1	3	1	P02538	P02538 [288-299]		0	1407.71	Medium	Medium	2.81
	FALSE	High	[R].AIGGGLSSVGGGSSTIK.[Y]		TRUE	1	2	1	P02538	P02538 [534-550]		0	1447.78	High	High	3.89
FALSE	Master Protein	P08779	SWISS-PROT:P08779 Tax_Id=9606 Gene_Symbol=KRT16 Keratin, type I cytoskeletal 16	5	TRUE	2	2	1	473	51.2	5.05	6.18	2	cell death;cell differentiation;cell organization and biogenesis;cell proliferation;cellular component movement;defense response;regulation of biological process;response to stimulus	cytoskeleton;cytosol;nucleus	protein binding;structural molecule activity	Pf00038, Pf07888, Pf13514	3868	ENSG00000186832.8	KRT16	17	Formation of the cornified envelope			3	High	1
	Checked	Confidence	Annotated Sequence	Modifications	Contaminant	# Protein Groups	# Proteins	# PSMs	Master Protein Accessions	Positions in Master Proteins	Modifications in Master Proteins	# Missed Cleavages	Theo. MH+ [Da]	Found in Sample: [S1] 201216_DQ_307_Es_1_Slot1-24_1_5378_5.2.216	Confidence (by Search Engine): Sequest HT	XCorr (by Search Engine): Sequest HT
	FALSE	High	[R].APSTYGGGLSVSSR.[F]		TRUE	1	1	1	P08779	P08779 [42-55]		0	1338.66	High	High	3.25
	FALSE	Medium	[R].ISSVLAGGSCR.[A]	1xCarbamidomethyl [C10]	TRUE	2	2	1	P02533; P08779	P02533 [31-41]; P08779 [31-41]		0	1106.56	Medium	Medium	2.93
FALSE	Master Protein	P35527	SWISS-PROT:P35527 Tax_Id=9606 Gene_Symbol=KRT9 Keratin, type I cytoskeletal 9	2	TRUE	1	2	1	623	62.1	5.3	5.78	1	cell death;cell organization and biogenesis	cytosol;membrane;nucleus	structural molecule activity	Pf00038, Pf13166	3857		KRT9	17				0	High	1
	Checked	Confidence	Annotated Sequence	Modifications	Contaminant	# Protein Groups	# Proteins	# PSMs	Master Protein Accessions	Positions in Master Proteins	Modifications in Master Proteins	# Missed Cleavages	Theo. MH+ [Da]	Found in Sample: [S1] 201216_DQ_307_Es_1_Slot1-24_1_5378_5.2.216	Confidence (by Search Engine): Sequest HT	XCorr (by Search Engine): Sequest HT
	FALSE	High	[R].QGVDADINGLR.[Q]	1xDeamidated [N8]	TRUE	1	1	2	P35527	P35527 [251-261]		0	1158.57	High	High	2.99
FALSE	Master Protein	O32591	Serine protease EspP OS=Escherichia coli GN=espP PE=1 SV=1	1	FALSE	1	2	1	1300	141.6	6.84	5.37	1	metabolic process	cell surface;extracellular;membrane	catalytic activity;protein binding	Pf02395, Pf03797, Pf13018								0	Medium	1
	Checked	Confidence	Annotated Sequence	Modifications	Contaminant	# Protein Groups	# Proteins	# PSMs	Master Protein Accessions	Positions in Master Proteins	Modifications in Master Proteins	# Missed Cleavages	Theo. MH+ [Da]	Found in Sample: [S1] 201216_DQ_307_Es_1_Slot1-24_1_5378_5.2.216	Confidence (by Search Engine): Sequest HT	XCorr (by Search Engine): Sequest HT
	FALSE	Medium	[K].GIFQAGATNIEIVKKDGS.[T]	1xDeamidated [Q/N]	FALSE	1	1	2	O32591	O32591 [76-93]		2	1848.97	Medium	Medium	2.74
FALSE	Master Protein	P0A9B2	Glyceraldehyde-3-phosphate dehydrogenase A OS=Escherichia coli (strain K12) GN=gapA PE=1 SV=2	5	FALSE	1	1	1	331	35.5	7.11	4.54	1	metabolic process	cytoplasm;cytosol;membrane	catalytic activity;nucleotide binding;protein binding	Pf00044, Pf01113, Pf02800	947679	SH08_13020; SH03_12920; SH06_13225; SH04_12910; SH07_12915; SF31_13225	gapA			Carbon metabolism; Biosynthesis of amino acids; Microbial metabolism in diverse environments; Biosynthesis of secondary metabolites; Biosynthesis of antibiotics; Metabolic pathways; Glycolysis / Gluconeogenesis		7	High	1
	Checked	Confidence	Annotated Sequence	Modifications	Contaminant	# Protein Groups	# Proteins	# PSMs	Master Protein Accessions	Positions in Master Proteins	Modifications in Master Proteins	# Missed Cleavages	Theo. MH+ [Da]	Found in Sample: [S1] 201216_DQ_307_Es_1_Slot1-24_1_5378_5.2.216	Confidence (by Search Engine): Sequest HT	XCorr (by Search Engine): Sequest HT
	FALSE	High	[D].IVSNASCTTNCLAPLAK.[V]	2xCarbamidomethyl [C7; C11]	FALSE	1	1	1	P0A9B2	P0A9B2 [144-160]		0	1819.9	High	High	4.54
FALSE	Master Protein	eIF4G-Gel	eIF4G-Gel	3	FALSE	1	1	1	761	85.6	8.28	3.57	1												0	High	1
	Checked	Confidence	Annotated Sequence	Modifications	Contaminant	# Protein Groups	# Proteins	# PSMs	Master Protein Accessions	Positions in Master Proteins	Modifications in Master Proteins	# Missed Cleavages	Theo. MH+ [Da]	Found in Sample: [S1] 201216_DQ_307_Es_1_Slot1-24_1_5378_5.2.216	Confidence (by Search Engine): Sequest HT	XCorr (by Search Engine): Sequest HT
	FALSE	High	[K].EAVQCVQELASPSLLFIFVR.[H]	1xCarbamidomethyl [C5]	FALSE	1	1	1	eIF4G-Gel	eIF4G-Gel [571-590]		0	2306.22	High	High	3.57
FALSE	Master Protein	A0A0N1NJS9	CRISPR-associated endonuclease Cas1 OS=Actinobacteria bacterium OK074 GN=cas1 PE=3 SV=1	10	FALSE	1	1	1	336	36.8	6.57	3.55	1	cell organization and biogenesis;defense response;metabolic process;response to stimulus		catalytic activity;DNA binding;metal ion binding	Pf01867		OK074_2125						0	High	1	Phospho [T45(96.9); T62(93.1)]
	Checked	Confidence	Annotated Sequence	Modifications	Contaminant	# Protein Groups	# Proteins	# PSMs	Master Protein Accessions	Positions in Master Proteins	Modifications in Master Proteins	# Missed Cleavages	Theo. MH+ [Da]	Found in Sample: [S1] 201216_DQ_307_Es_1_Slot1-24_1_5378_5.2.216	Confidence (by Search Engine): Sequest HT	XCorr (by Search Engine): Sequest HT
	FALSE	High	[K].ARTVRVPAAFLAVMLVGPGTRITHAAVALLADS.[G]	1xOxidation [M14]; 3xPhospho [T3(96.9); T20(93.1); S/T]	FALSE	1	1	1	A0A0N1NJS9	A0A0N1NJS9 [43-75]	A0A0N1NJS9 3xPhospho [T45(96.9); T62(93.1); S/T]	3	3600.79	High	High	3.55
FALSE	Master Protein	P76349	Putative uncharacterized protein YeeL OS=Escherichia coli (strain K12) GN=yeeL PE=5 SV=3	8	FALSE	1	1	1	350	39.4	8.09	3.25	1	metabolic process	cytosol	catalytic activity	Pf01075								0	High	1	Phospho [T93(100); T105(100)]
	Checked	Confidence	Annotated Sequence	Modifications	Contaminant	# Protein Groups	# Proteins	# PSMs	Master Protein Accessions	Positions in Master Proteins	Modifications in Master Proteins	# Missed Cleavages	Theo. MH+ [Da]	Found in Sample: [S1] 201216_DQ_307_Es_1_Slot1-24_1_5378_5.2.216	Confidence (by Search Engine): Sequest HT	XCorr (by Search Engine): Sequest HT
	FALSE	High	[K].LTLVTMTMQDHATLKEIKDLAKNITQQ.[Y]	3xPhospho [T13(100); T25(100); T]	FALSE	1	1	1	P76349	P76349 [81-107]	P76349 3xPhospho [T93(100); T105(100); T]	3	3324.54	High	High	3.25
FALSE	Master Protein	A0A1W1D771	DNA polymerase III epsilon subunit OS=hydrothermal vent metagenome GN=MNB_SUP05-10-73 PE=4 SV=1	14	FALSE	1	1	1	223	25.1	4.68	3.17	1												0	Medium	1	Phospho [Y166(85.7)]
	Checked	Confidence	Annotated Sequence	Modifications	Contaminant	# Protein Groups	# Proteins	# PSMs	Master Protein Accessions	Positions in Master Proteins	Modifications in Master Proteins	# Missed Cleavages	Theo. MH+ [Da]	Found in Sample: [S1] 201216_DQ_307_Es_1_Slot1-24_1_5378_5.2.216	Confidence (by Search Engine): Sequest HT	XCorr (by Search Engine): Sequest HT
	FALSE	Medium	[R].TVHGALLDAQILAQVYLAMTGGQSTLFIDDG.[N]	2xDeamidated [Q14; Q23]; 1xOxidation [M19]; 1xPhospho [Y16(85.7)]	FALSE	1	1	1	A0A1W1D771	A0A1W1D771 [151-181]	A0A1W1D771 1xPhospho [Y166(85.7)]	0	3316.57	Medium	Medium	3.17
FALSE	Master Protein	P0A6Y8	Chaperone protein DnaK OS=Escherichia coli (strain K12) GN=dnaK PE=1 SV=2	3	FALSE	1	1	1	638	69.1	4.97	3.12	1	cell organization and biogenesis;metabolic process;regulation of biological process;response to stimulus	cytoplasm;cytosol;membrane	catalytic activity;metal ion binding;nucleotide binding;protein binding	Pf00012, Pf06723	944750	SH08_03800; SH03_03805; SH06_04110; SH04_03795; SH07_03800; SF31_04110	dnaK			RNA degradation		1	Medium	1
	Checked	Confidence	Annotated Sequence	Modifications	Contaminant	# Protein Groups	# Proteins	# PSMs	Master Protein Accessions	Positions in Master Proteins	Modifications in Master Proteins	# Missed Cleavages	Theo. MH+ [Da]	Found in Sample: [S1] 201216_DQ_307_Es_1_Slot1-24_1_5378_5.2.216	Confidence (by Search Engine): Sequest HT	XCorr (by Search Engine): Sequest HT
	FALSE	Medium	[R].IINEPTAAALAYGLDK.[G]		FALSE	1	1	1	P0A6Y8	P0A6Y8 [168-183]		0	1659.9	Medium	Medium	3.12
FALSE	Master Protein	Q00185	Conjugal transfer protein TraG OS=Escherichia coli GN=traG PE=1 SV=1	4	FALSE	1	1	1	635	69.8	8.82	3.03	1	conjugation	membrane	DNA binding	Pf02534, Pf10412, Pf12696								0	Medium	1
	Checked	Confidence	Annotated Sequence	Modifications	Contaminant	# Protein Groups	# Proteins	# PSMs	Master Protein Accessions	Positions in Master Proteins	Modifications in Master Proteins	# Missed Cleavages	Theo. MH+ [Da]	Found in Sample: [S1] 201216_DQ_307_Es_1_Slot1-24_1_5378_5.2.216	Confidence (by Search Engine): Sequest HT	XCorr (by Search Engine): Sequest HT
	FALSE	Medium	[K].KPKASKTVPILAGLSLGAGLQTATQYFA.[H]	3xPhospho [S/Y/T]	FALSE	1	1	1	Q00185	Q00185 [16-43]		2	3071.5	Medium	Medium	3.03
FALSE	Master Protein	A0A1J5LC05	7-carboxy-7-deazaguanine synthase OS=Vibrio sp. MedPE-SWchi GN=queE PE=3 SV=1	13	FALSE	1	1	1	216	24.2	5.29	3.03	1	metabolic process		catalytic activity;metal ion binding	Pf04055, Pf13394								0	Medium	1
	Checked	Confidence	Annotated Sequence	Modifications	Contaminant	# Protein Groups	# Proteins	# PSMs	Master Protein Accessions	Positions in Master Proteins	Modifications in Master Proteins	# Missed Cleavages	Theo. MH+ [Da]	Found in Sample: [S1] 201216_DQ_307_Es_1_Slot1-24_1_5378_5.2.216	Confidence (by Search Engine): Sequest HT	XCorr (by Search Engine): Sequest HT
	FALSE	Medium	[E].VSDKTIIALQPISQKPRATQLCIDTCVKR.[N]	1xCarbamidomethyl [C22]; 3xPhospho [T/S]	FALSE	1	1	1	A0A1J5LC05	A0A1J5LC05 [173-201]		3	3522.7	Medium	Medium	3.03
FALSE	Master Protein	MMS19	MMS19	3	FALSE	1	1	1	1030	113.2	6.35	2.98	1												0	Medium	1
	Checked	Confidence	Annotated Sequence	Modifications	Contaminant	# Protein Groups	# Proteins	# PSMs	Master Protein Accessions	Positions in Master Proteins	Modifications in Master Proteins	# Missed Cleavages	Theo. MH+ [Da]	Found in Sample: [S1] 201216_DQ_307_Es_1_Slot1-24_1_5378_5.2.216	Confidence (by Search Engine): Sequest HT	XCorr (by Search Engine): Sequest HT
	FALSE	Medium	[R].EVFQTASERVEAEGLAALHSLTACLSRS.[V]	1xPhospho [S/T]	FALSE	1	1	1	MMS19	MMS19 [308-335]		2	3055.46	Medium	Medium	2.98
FALSE	Master Protein	A0A0Q4PXA2	DNA polymerase III subunit epsilon OS=Sphingomonas sp. Leaf67 GN=ASE90_06165 PE=4 SV=1	8	FALSE	1	1	1	228	24.7	5.74	2.97	1	metabolic process		catalytic activity;DNA binding;metal ion binding	Pf00929		ASE90_06165						0	Medium	1	Phospho [T35(100)]
	Checked	Confidence	Annotated Sequence	Modifications	Contaminant	# Protein Groups	# Proteins	# PSMs	Master Protein Accessions	Positions in Master Proteins	Modifications in Master Proteins	# Missed Cleavages	Theo. MH+ [Da]	Found in Sample: [S1] 201216_DQ_307_Es_1_Slot1-24_1_5378_5.2.216	Confidence (by Search Engine): Sequest HT	XCorr (by Search Engine): Sequest HT
	FALSE	Medium	[R].LVEIGCVELVNRVETGNV.[Y]	1xCarbamidomethyl [C6]; 1xDeamidated [N11]; 1xPhospho [T15(100)]	FALSE	1	2	1	A0A0Q4PXA2	A0A0Q4PXA2 [21-38]	A0A0Q4PXA2 1xPhospho [T35(100)]	1	2081	Medium	Medium	2.97
FALSE	Master Protein	P03023	Lactose operon repressor OS=Escherichia coli (strain K12) GN=lacI PE=1 SV=3	4	FALSE	1	1	1	360	38.6	6.89	2.96	1	metabolic process;regulation of biological process	cytosol	DNA binding;protein binding	Pf00356, Pf00532, Pf04766, Pf13377, Pf13407	945007		lacI					0	High	1	Phospho [S308(100)]
	Checked	Confidence	Annotated Sequence	Modifications	Contaminant	# Protein Groups	# Proteins	# PSMs	Master Protein Accessions	Positions in Master Proteins	Modifications in Master Proteins	# Missed Cleavages	Theo. MH+ [Da]	Found in Sample: [S1] 201216_DQ_307_Es_1_Slot1-24_1_5378_5.2.216	Confidence (by Search Engine): Sequest HT	XCorr (by Search Engine): Sequest HT
	FALSE	High	[R].LLGQTSVDRLLQLS.[Q]	1xDeamidated [Q12]; 2xPhospho [S14(100); T/S]	FALSE	1	2	1	P03023	P03023 [295-308]	P03023 2xPhospho [S308(100); T/S]	1	1703.8	High	High	2.96
FALSE	Master Protein	P05804	Beta-glucuronidase OS=Escherichia coli (strain K12) GN=uidA PE=1 SV=2	6	FALSE	1	1	1	603	68.4	5.45	2.96	1	cell organization and biogenesis;metabolic process	cytosol	catalytic activity;protein binding	Pf00703, Pf02836, Pf02837	946149	SH08_12170; SH03_12070; SH06_12375; SH04_12060; SH07_12065; SF31_12375	uidA			Pentose and glucuronate interconversions; Metabolic pathways; Porphyrin and chlorophyll metabolism		3	Medium	1
	Checked	Confidence	Annotated Sequence	Modifications	Contaminant	# Protein Groups	# Proteins	# PSMs	Master Protein Accessions	Positions in Master Proteins	Modifications in Master Proteins	# Missed Cleavages	Theo. MH+ [Da]	Found in Sample: [S1] 201216_DQ_307_Es_1_Slot1-24_1_5378_5.2.216	Confidence (by Search Engine): Sequest HT	XCorr (by Search Engine): Sequest HT
	FALSE	Medium	[Q].AHLQAIKELIARDKNHPSVVMWSIANEPDTRPQGAR.[E]	1xDeamidated [N15]	FALSE	1	1	1	P05804	P05804 [387-422]		3	4050.11	Medium	Medium	2.96
FALSE	Master Protein	P61889	Malate dehydrogenase OS=Escherichia coli (strain K12) GN=mdh PE=1 SV=1	7	FALSE	1	1	1	312	32.3	5.77	2.84	1	metabolic process	cytoplasm;cytosol;membrane	catalytic activity	Pf00056, Pf02866	947854	SH08_20430; SH03_20325; SH06_20630; SH04_20315; SH07_20320; SF31_20715	mdh			Carbon metabolism; Microbial metabolism in diverse environments; Biosynthesis of secondary metabolites; Pyruvate metabolism; Biosynthesis of antibiotics; Cysteine and methionine metabolism; Glyoxylate and dicarboxylate metabolism; Citrate cycle (TCA cycle); Methane metabolism; Metabolic pathways		10	Medium	1	Phospho [S88(100); T108(100)]
	Checked	Confidence	Annotated Sequence	Modifications	Contaminant	# Protein Groups	# Proteins	# PSMs	Master Protein Accessions	Positions in Master Proteins	Modifications in Master Proteins	# Missed Cleavages	Theo. MH+ [Da]	Found in Sample: [S1] 201216_DQ_307_Es_1_Slot1-24_1_5378_5.2.216	Confidence (by Search Engine): Sequest HT	XCorr (by Search Engine): Sequest HT
	FALSE	Medium	[R].SDLFNVNAGIVKNLVQQVAKTC.[P]	1xDeamidated [N13]; 2xPhospho [S1(100); T21(100)]	FALSE	1	1	1	P61889	P61889 [88-109]	P61889 2xPhospho [S88(100); T108(100)]	2	2522.18	Medium	Medium	2.84
FALSE	Master Protein	A0A0R2CUP5	CRISPR-associated endonuclease Cas1 OS=Lactobacillus aquaticus DSM 21051 GN=cas1 PE=3 SV=1	5	FALSE	1	1	1	317	35.3	7.25	2.75	1	cell organization and biogenesis;defense response;metabolic process;response to stimulus		catalytic activity;DNA binding;metal ion binding	Pf01867		FC19_GL001783						0	Medium	1	Phospho [S270(100)]
	Checked	Confidence	Annotated Sequence	Modifications	Contaminant	# Protein Groups	# Proteins	# PSMs	Master Protein Accessions	Positions in Master Proteins	Modifications in Master Proteins	# Missed Cleavages	Theo. MH+ [Da]	Found in Sample: [S1] 201216_DQ_307_Es_1_Slot1-24_1_5378_5.2.216	Confidence (by Search Engine): Sequest HT	XCorr (by Search Engine): Sequest HT
	FALSE	Medium	[R].LAMRDAFKDGNILSK.[M]	1xPhospho [S14(100)]	FALSE	1	1	1	A0A0R2CUP5	A0A0R2CUP5 [257-271]	A0A0R2CUP5 1xPhospho [S270(100)]	2	1758.86	Medium	Medium	2.75
FALSE	Master Protein	P33916	Uncharacterized ABC transporter ATP-binding protein YejF OS=Escherichia coli (strain K12) GN=yejF PE=3 SV=1	3	FALSE	1	1	1	529	58.7	9.01	2.65	1	transport	membrane	catalytic activity;nucleotide binding;protein binding;transporter activity	Pf00005, Pf08352, Pf13304, Pf13558	946689	SH08_15095; SH03_14995; SH06_15300; SH04_14985; SH07_14990; SF31_15300	yejF			ABC transporters		1	Medium	1	Phospho [S338(95.8)]
	Checked	Confidence	Annotated Sequence	Modifications	Contaminant	# Protein Groups	# Proteins	# PSMs	Master Protein Accessions	Positions in Master Proteins	Modifications in Master Proteins	# Missed Cleavages	Theo. MH+ [Da]	Found in Sample: [S1] 201216_DQ_307_Es_1_Slot1-24_1_5378_5.2.216	Confidence (by Search Engine): Sequest HT	XCorr (by Search Engine): Sequest HT
	FALSE	Medium	[K].STTGLALLRLINSQG.[S]	2xPhospho [S13(95.8); S/T]	FALSE	1	1	1	P33916	P33916 [326-340]	P33916 2xPhospho [S338(95.8); S/T]	1	1703.81	Medium	Medium	2.65
FALSE	Master Protein	P52086	Adenosylcobalamin/alpha-ribazole phosphatase OS=Escherichia coli (strain K12) GN=cobC PE=3 SV=1	8	FALSE	1	1	1	203	23.3	6.3	2.62	1	metabolic process		catalytic activity	Pf00300	945246	SH08_07030; SH03_07035; SH06_07340; SH04_07025; SH07_07030; SF31_07340	cobC			Metabolic pathways; Porphyrin and chlorophyll metabolism		2	Medium	1
	Checked	Confidence	Annotated Sequence	Modifications	Contaminant	# Protein Groups	# Proteins	# PSMs	Master Protein Accessions	Positions in Master Proteins	Modifications in Master Proteins	# Missed Cleavages	Theo. MH+ [Da]	Found in Sample: [S1] 201216_DQ_307_Es_1_Slot1-24_1_5378_5.2.216	Confidence (by Search Engine): Sequest HT	XCorr (by Search Engine): Sequest HT
	FALSE	Medium	[D].QGCWSAIDINQKFATLR.[V]	1xDeamidated [N10]	FALSE	1	1	1	P52086	P52086 [175-191]		1	1951.97	Medium	Medium	2.62
FALSE	Master Protein	D5C1D1	DNA polymerase III, epsilon subunit OS=Nitrosococcus halophilus (strain Nc4) GN=Nhal_3456 PE=4 SV=1	6	FALSE	1	1	1	242	26.8	6.62	2.57	1	metabolic process		catalytic activity;DNA binding;metal ion binding	Pf00929, Pf01612, Pf13482		Nhal_3456	Nhal_3456			Purine metabolism; DNA replication; Metabolic pathways; Mismatch repair; Homologous recombination; Pyrimidine metabolism		6	Medium	1
	Checked	Confidence	Annotated Sequence	Modifications	Contaminant	# Protein Groups	# Proteins	# PSMs	Master Protein Accessions	Positions in Master Proteins	Modifications in Master Proteins	# Missed Cleavages	Theo. MH+ [Da]	Found in Sample: [S1] 201216_DQ_307_Es_1_Slot1-24_1_5378_5.2.216	Confidence (by Search Engine): Sequest HT	XCorr (by Search Engine): Sequest HT
	FALSE	Medium	[R].DLHGALLDAEILAG.[V]		FALSE	1	3	1	D5C1D1	D5C1D1 [151-164]		0	1407.75	Medium	Medium	2.57
FALSE	Master Protein	P30871	Inorganic triphosphatase OS=Escherichia coli (strain K12) GN=ygiF PE=1 SV=1	3	FALSE	1	1	1	433	48.4	6.13	2.56	1			catalytic activity;metal ion binding	Pf01928, Pf05235	947554	SH08_19555; SH03_19455; SH06_19760; SH04_19445; SH07_19450; SF31_19800	ygiF					0	Medium	1	Phospho [S180(100); T182(100)]
	Checked	Confidence	Annotated Sequence	Modifications	Contaminant	# Protein Groups	# Proteins	# PSMs	Master Protein Accessions	Positions in Master Proteins	Modifications in Master Proteins	# Missed Cleavages	Theo. MH+ [Da]	Found in Sample: [S1] 201216_DQ_307_Es_1_Slot1-24_1_5378_5.2.216	Confidence (by Search Engine): Sequest HT	XCorr (by Search Engine): Sequest HT
	FALSE	Medium	[V].LKLANQLVSQTGLR.[Q]	1xDeamidated [Q6]; 2xPhospho [S9(100); T11(100)]	FALSE	1	1	1	P30871	P30871 [172-185]	P30871 2xPhospho [S180(100); T182(100)]	1	1701.83	Medium	Medium	2.56
FALSE	Master Protein	U2L1Z6	CRISPR-associated endonuclease Cas1 OS=Peptostreptococcaceae bacterium oral taxon 113 str. W5053 GN=cas1 PE=3 SV=1	4	FALSE	1	1	1	316	35.8	8.57	2.55	1	cell organization and biogenesis;defense response;metabolic process;response to stimulus		catalytic activity;DNA binding;metal ion binding	Pf01867		HMPREF1987_00939						0	Medium	1
	Checked	Confidence	Annotated Sequence	Modifications	Contaminant	# Protein Groups	# Proteins	# PSMs	Master Protein Accessions	Positions in Master Proteins	Modifications in Master Proteins	# Missed Cleavages	Theo. MH+ [Da]	Found in Sample: [S1] 201216_DQ_307_Es_1_Slot1-24_1_5378_5.2.216	Confidence (by Search Engine): Sequest HT	XCorr (by Search Engine): Sequest HT
	FALSE	Medium	[E].KFYIDSINLWDDK.[E]		FALSE	1	1	1	U2L1Z6	U2L1Z6 [290-302]		1	1656.83	Medium	Medium	2.55
FALSE	Master Protein	P77495	Propionate--CoA ligase OS=Escherichia coli (strain K12) GN=prpE PE=3 SV=1	3	FALSE	1	1	1	628	69.3	5.97	2.55	1	metabolic process		catalytic activity;nucleotide binding	Pf00501, Pf13193	946891	SH08_05470; SH03_05460; SH06_05770; SH04_05450; SH07_05455; SF31_05770	prpE			Propanoate metabolism; Metabolic pathways		2	Medium	1	Phospho [Y174(100)]
	Checked	Confidence	Annotated Sequence	Modifications	Contaminant	# Protein Groups	# Proteins	# PSMs	Master Protein Accessions	Positions in Master Proteins	Modifications in Master Proteins	# Missed Cleavages	Theo. MH+ [Da]	Found in Sample: [S1] 201216_DQ_307_Es_1_Slot1-24_1_5378_5.2.216	Confidence (by Search Engine): Sequest HT	XCorr (by Search Engine): Sequest HT
	FALSE	Medium	[V].LIVSADAGARGGKIIPYK.[K]	1xPhospho [Y17(100)]	FALSE	1	1	1	P77495	P77495 [158-175]	P77495 1xPhospho [Y174(100)]	2	1909.03	Medium	Medium	2.55
FALSE	Master Protein	P30130	Outer membrane usher protein FimD OS=Escherichia coli (strain K12) GN=fimD PE=1 SV=2	2	FALSE	1	1	1	878	96.4	7.12	2.53	1	cell organization and biogenesis;transport	membrane	protein binding;transporter activity	Pf00577, Pf13953, Pf13954	948844	SH08_03245; SH03_03250; SH06_03555; SH04_03240; SH07_03250; SF31_03555	fimD					0	Medium	1	Phospho [T532(98.1); T540(87.9)]
	Checked	Confidence	Annotated Sequence	Modifications	Contaminant	# Protein Groups	# Proteins	# PSMs	Master Protein Accessions	Positions in Master Proteins	Modifications in Master Proteins	# Missed Cleavages	Theo. MH+ [Da]	Found in Sample: [S1] 201216_DQ_307_Es_1_Slot1-24_1_5378_5.2.216	Confidence (by Search Engine): Sequest HT	XCorr (by Search Engine): Sequest HT
	FALSE	Medium	[R].GKLQLTVTQQLGRT.[S]	2xPhospho [T6(98.1); T14(87.9)]	FALSE	1	1	1	P30130	P30130 [527-540]	P30130 2xPhospho [T532(98.1); T540(87.9)]	2	1702.83	Medium	Medium	2.53
FALSE	Master Protein	D4MKY7	CRISPR-associated protein Cas5, Ecoli subtype OS=[Eubacterium] siraeum V10Sc8a GN=ES1_14560 PE=4 SV=1	7	FALSE	1	1	1	227	25.6	7.5	2.51	1	cell organization and biogenesis;defense response;metabolic process;response to stimulus		RNA binding	Pf09704		ES1_14560	ES1_14560					0	Medium	1	Phospho [Y29(99.5); T31(93.7)]
	Checked	Confidence	Annotated Sequence	Modifications	Contaminant	# Protein Groups	# Proteins	# PSMs	Master Protein Accessions	Positions in Master Proteins	Modifications in Master Proteins	# Missed Cleavages	Theo. MH+ [Da]	Found in Sample: [S1] 201216_DQ_307_Es_1_Slot1-24_1_5378_5.2.216	Confidence (by Search Engine): Sequest HT	XCorr (by Search Engine): Sequest HT
	FALSE	Medium	[R].RTLGYPTKSGVIGLV.[A]	2xPhospho [Y5(99.5); T7(93.7)]	FALSE	1	2	1	D4MKY7	D4MKY7 [25-39]	D4MKY7 2xPhospho [Y29(99.5); T31(93.7)]	2	1720.84	Medium	Medium	2.51

## Sheet: 15min
Checked	Master	Accession	Description	Coverage [%]	Contaminant	# Peptides	# PSMs	# Unique Peptides	# AAs	MW [kDa]	calc. pI	Score Sequest HT: Sequest HT	# Peptides (by Search Engine): Sequest HT	Biological Process	Cellular Component	Molecular Function	Pfam IDs	Entrez Gene ID	Ensembl Gene ID	Gene Symbol	Chromosome	WikiPathways	Reactome Pathways	KEGG Pathways	# Protein Pathway Groups	Found in Sample: [S1] 201216_DQ_307_Es_3_Slot1-26_1_5382_5.2.216	# Protein Groups	Modifications
FALSE	Master Protein	ArnB	Coexpressed	57	FALSE	27	166	27	387	43.6	7.74	576.01	27												0	High	1	Phospho [T323(100); T355(96.3); T364(100); T376(99.6)]
	Checked	Confidence	Annotated Sequence	Modifications	Contaminant	# Protein Groups	# Proteins	# PSMs	Master Protein Accessions	Positions in Master Proteins	Modifications in Master Proteins	# Missed Cleavages	Theo. MH+ [Da]	Found in Sample: [S1] 201216_DQ_307_Es_3_Slot1-26_1_5382_5.2.216	Confidence (by Search Engine): Sequest HT	XCorr (by Search Engine): Sequest HT
	FALSE	High	[K].AELSHKYSFTSPLK.[G]		FALSE	1	7	4	ArnB	ArnB [8-21]		1	1607.84	High	High	3.5
	FALSE	High	[D].APSLVQQIK.[Q]		FALSE	1	7	1	ArnB	ArnB [94-102]		0	983.588	High	High	2.73
	FALSE	High	[K].EIAEMLPQSAVTEIGAK.[N]		FALSE	1	7	2	ArnB	ArnB [193-209]		0	1786.93	High	High	3.75
	FALSE	High	[K].EIAEMLPQSAVTEIGAK.[N]	1xOxidation [M5]	FALSE	1	7	7	ArnB	ArnB [193-209]		0	1802.92	High	High	4.3
	FALSE	High	[R].FLDGINNDLVNEYR.[Y]		FALSE	1	7	24	ArnB	ArnB [289-302]		0	1681.82	High	High	4.58
	FALSE	High	[R].FLDGINNDLVNEYR.[Y]	1xDeamidated [N]	FALSE	1	7	12	ArnB	ArnB [289-302]		0	1682.8	High	High	4.32
	FALSE	High	[K].LANQLNSNNLSEATR.[T]		FALSE	1	7	6	ArnB	ArnB [310-324]		0	1644.83	High	High	4.22
	FALSE	High	[K].LANQLNSNNLSEATR.[T]	1xDeamidated [N]	FALSE	1	7	9	ArnB	ArnB [310-324]		0	1645.81	High	High	4.37
	FALSE	High	[K].LANQLNSNNLSEATR.[T]	2xDeamidated [Q/N]	FALSE	1	7	7	ArnB	ArnB [310-324]		0	1646.8	High	High	4.03
	FALSE	High	[K].LANQLNSNNLSEATR.[T]	1xPhospho [T14(100)]	FALSE	1	7	1	ArnB	ArnB [310-324]	ArnB 1xPhospho [T323(100)]	0	1724.8	High	High	4.43
	FALSE	High	[S].IDIVSETQVK.[L]		FALSE	1	7	1	ArnB	ArnB [213-222]		0	1131.63	High	High	2.73
	FALSE	Medium	[K].IETAKQGAMELLSR.[I]		FALSE	1	7	1	ArnB	ArnB [56-69]		1	1546.83	Medium	Medium	3.19
	FALSE	High	[K].IETAKQGAMELLSR.[I]	1xOxidation [M9]	FALSE	1	7	2	ArnB	ArnB [56-69]		1	1562.82	High	High	2.99
	FALSE	Medium	[R].IGTVEQTRK.[I]	1xPhospho [T7(100)]	FALSE	1	2	3	ArnB	ArnB [358-366]	ArnB 1xPhospho [T364(100)]	1	1111.55	Medium	Medium	2.69
	FALSE	Medium	[R].IGTVEQTRKISK.[E]	1xPhospho [T7(100)]	FALSE	1	2	1	ArnB	ArnB [358-369]	ArnB 1xPhospho [T364(100)]	2	1439.76	Medium	Medium	3.25
	FALSE	Medium	[K].LLNYPGPPVK.[L]		FALSE	1	7	1	ArnB	ArnB [223-232]		0	1097.64	Medium	Medium	2.53
	FALSE	Medium	[K].LLNYPGPPVK.[L]	1xDeamidated [N3]	FALSE	1	7	1	ArnB	ArnB [223-232]		0	1098.62	Medium	Medium	2.66
	FALSE	High	[N].ILSEYADAPSLVQQIK.[Q]		FALSE	1	7	1	ArnB	ArnB [87-102]		0	1774.96	High	High	4.11
	FALSE	High	[R].INRLEVNFDITR.[A]		FALSE	1	7	10	ArnB	ArnB [271-282]		1	1489.81	High	High	3.53
	FALSE	High	[R].INRLEVNFDITR.[A]	1xDeamidated [N7]	FALSE	1	7	2	ArnB	ArnB [271-282]		1	1490.8	High	High	3.52
	FALSE	High	[R].ISESIETTRR.[I]	1xPhospho [T8(96.3)]	FALSE	1	3	1	ArnB	ArnB [348-357]	ArnB 1xPhospho [T355(96.3)]	1	1271.6	High	High	2.91
	FALSE	High	[K].ISKEITSEVTKK.[L]	1xPhospho [T10(99.7)]	FALSE	1	4	3	ArnB	ArnB [367-378]	ArnB 1xPhospho [T376(99.7)]	2	1442.75	High	High	3.71
	FALSE	High	[K].ISKEITSEVTKKLR.[S]	1xPhospho [T10(99.6)]	FALSE	1	4	2	ArnB	ArnB [367-380]	ArnB 1xPhospho [T376(99.6)]	3	1711.94	High	High	4.58
	FALSE	High	[K].NVSIDIVSETQVK.[L]		FALSE	1	7	9	ArnB	ArnB [210-222]		0	1431.77	High	High	3.34
	FALSE	High	[K].RFLDGINNDLVNEYR.[Y]		FALSE	1	7	1	ArnB	ArnB [288-302]		1	1837.92	High	High	3.81
	FALSE	Medium	[R].RISESIETTRR.[I]		FALSE	1	3	1	ArnB	ArnB [347-357]		2	1347.73	Medium	Medium	2.97
	FALSE	Medium	[R].RISESIETTRR.[I]	1xPhospho [T9(88.5)]	FALSE	1	3	1	ArnB	ArnB [347-357]	ArnB 1xPhospho [T355(88.5)]	2	1427.7	Medium	Medium	3.04
	FALSE	High	[L].SEYADAPSLVQQIK.[Q]		FALSE	1	7	4	ArnB	ArnB [89-102]		0	1548.79	High	High	3.62
	FALSE	High	[F].SNNVNILSEYADAPSLVQQIK.[Q]		FALSE	1	7	1	ArnB	ArnB [82-102]		0	2303.19	High	High	3.88
	FALSE	High	[K].TAGILYHVEDAK.[E]		FALSE	1	7	3	ArnB	ArnB [181-192]		0	1316.68	High	High	3.58
	FALSE	Medium	[R].TVEQMQMIAQQTR.[R]		FALSE	1	7	1	ArnB	ArnB [325-337]		0	1563.76	Medium	Medium	3.18
	FALSE	High	[R].TVEQMQMIAQQTR.[R]	1xOxidation [M7]	FALSE	1	7	1	ArnB	ArnB [325-337]		0	1579.76	High	High	3.76
	FALSE	High	[R].TVEQMQMIAQQTR.[R]	2xOxidation [M5; M7]	FALSE	1	7	4	ArnB	ArnB [325-337]		0	1595.75	High	High	3.98
	FALSE	High	[R].TVEQMQMIAQQTR.[R]	1xDeamidated [Q10]; 2xOxidation [M5; M7]	FALSE	1	7	1	ArnB	ArnB [325-337]		0	1596.74	High	High	4.26
	FALSE	High	[K].VIAFGIGDDYNER.[L]		FALSE	1	7	13	ArnB	ArnB [160-172]		0	1468.71	High	High	3.45
	FALSE	High	[K].VIAFGIGDDYNER.[L]	1xDeamidated [N11]	FALSE	1	7	9	ArnB	ArnB [160-172]		0	1469.69	High	High	4.15
	FALSE	Medium	[K].VITDKTAGIL.[Y]		FALSE	1	7	1	ArnB	ArnB [176-185]		1	1030.61	Medium	Medium	2.67
	FALSE	Medium	[K].VITDKTAGILYHVED.[A]		FALSE	1	7	1	ArnB	ArnB [176-190]		1	1673.87	Medium	Medium	3.31
	FALSE	High	[K].VITDKTAGILYHVEDAK.[E]		FALSE	1	7	2	ArnB	ArnB [176-192]		1	1873.01	High	High	3.95
	FALSE	High	[R].VYGEIIIPPNFTGR.[L]		FALSE	1	7	9	ArnB	ArnB [242-255]		0	1575.85	High	High	2.82
	FALSE	High	[R].VYGEIIIPPNFTGR.[L]	1xDeamidated [N10]	FALSE	1	7	2	ArnB	ArnB [242-255]		0	1576.84	High	High	3.12
FALSE	Master Protein	Cytochrome	c	52	TRUE	11	22	8	105	11.8	9.57	70.81	11												0	High	1
	Checked	Confidence	Annotated Sequence	Modifications	Contaminant	# Protein Groups	# Proteins	# PSMs	Master Protein Accessions	Positions in Master Proteins	Modifications in Master Proteins	# Missed Cleavages	Theo. MH+ [Da]	Found in Sample: [S1] 201216_DQ_307_Es_3_Slot1-26_1_5382_5.2.216	Confidence (by Search Engine): Sequest HT	XCorr (by Search Engine): Sequest HT
	FALSE	High	[KG].EETLMEYLENPK.[K]	1xOxidation [M5]	TRUE	2	2	1	Cytochrome; P62894	Cytochrome [62-73]; P62894 [62-73]		0	1511.69	High	High	3.26
	FALSE	High	[W].KEETLMEYLENPKK.[Y]	1xOxidation [M6]	TRUE	1	1	1	Cytochrome	Cytochrome [61-74]		2	1767.88	High	High	3.4
	FALSE	Medium	[K].KTEREDLIAYLK.[K]		TRUE	1	1	1	Cytochrome	Cytochrome [89-100]		2	1478.82	Medium	Medium	3.31
	FALSE	Medium	[R].KTGQAPGFTYTDANK.[N]		TRUE	1	1	1	Cytochrome	Cytochrome [40-54]		1	1598.78	Medium	Medium	3.25
	FALSE	Medium	[R].KTGQAPGFTYTDANK.[N]	1xDeamidated [Q4]	TRUE	1	1	1	Cytochrome	Cytochrome [40-54]		1	1599.76	Medium	Medium	3.15
	FALSE	Medium	[G].PNLHGLFGR.[K]		TRUE	2	2	1	Cytochrome; P62894	Cytochrome [31-39]; P62894 [31-39]		0	1010.55	Medium	Medium	2.64
	FALSE	Medium	[K].TEREDLIAYLK.[K]		TRUE	1	1	2	Cytochrome	Cytochrome [90-100]		1	1350.73	Medium	Medium	3.23
	FALSE	Medium	[K].TEREDLIAYLKK.[A]		TRUE	1	1	1	Cytochrome	Cytochrome [90-101]		2	1478.82	Medium	Medium	3.11
	FALSE	Medium	[K].TGPNLHGLFGR.[K]		TRUE	2	2	1	Cytochrome; P62894	Cytochrome [29-39]; P62894 [29-39]		0	1168.62	Medium	Medium	2.62
	FALSE	High	[K].TGQAPGFTYTDANK.[N]		TRUE	1	1	3	Cytochrome	Cytochrome [41-54]		0	1470.69	High	High	3.35
	FALSE	High	[K].TGQAPGFTYTDANK.[N]	1xDeamidated [Q3]	TRUE	1	1	1	Cytochrome	Cytochrome [41-54]		0	1471.67	High	High	3.63
	FALSE	Medium	[K].TGQAPGFTYTDANKN.[K]		TRUE	1	1	1	Cytochrome	Cytochrome [41-55]		1	1584.73	Medium	Medium	2.58
	FALSE	High	[K].TGQAPGFTYTDANKNK.[G]		TRUE	1	1	1	Cytochrome	Cytochrome [41-56]		1	1712.82	High	High	2.83
	FALSE	High	[K].TGQAPGFTYTDANKNK.[G]	1xDeamidated [Q/N]	TRUE	1	1	6	Cytochrome	Cytochrome [41-56]		1	1713.81	High	High	4.01
FALSE	Master Protein	ArnA	ArnA	13	FALSE	3	5	3	239	26.8	6.3	17.12	3												0	High	1
	Checked	Confidence	Annotated Sequence	Modifications	Contaminant	# Protein Groups	# Proteins	# PSMs	Master Protein Accessions	Positions in Master Proteins	Modifications in Master Proteins	# Missed Cleavages	Theo. MH+ [Da]	Found in Sample: [S1] 201216_DQ_307_Es_3_Slot1-26_1_5382_5.2.216	Confidence (by Search Engine): Sequest HT	XCorr (by Search Engine): Sequest HT
	FALSE	Medium	[Y].FIQTPNENLVNKK.[V]		FALSE	1	3	1	ArnA	ArnA [119-131]		1	1544.84	Medium	Medium	3.12
	FALSE	High	[R].SPENIVIVPDSEVSR.[K]		FALSE	1	3	3	ArnA	ArnA [147-161]		0	1640.85	High	High	3.55
	FALSE	High	[R].YYIYFIQTPNENLVNK.[K]		FALSE	1	3	1	ArnA	ArnA [115-130]		0	2019.02	High	High	3.82
FALSE	Master Protein	P62894	SWISS-PROT:P62894 Cytochrome c - Bos taurus (Bovine).	35	TRUE	4	5	1	105	11.7	9.5	15.33	4	cell death;metabolic process;regulation of biological process;transport	mitochondrion	metal ion binding	Pf00034, Pf13442, Pf14495	100847700; 510767; 104968582	ENSBTAG00000022613.3; ENSBTAG00000023823.1	LOC100847700; LOC100850794; CYCS; LOC104968582	11; 4	Apoptosis; FAS pathway and Stress induction of HSP regulation; Apoptosis Modulation by HSP70; DNA Damage Response; AGE/RAGE pathway; Apoptosis Modulation and Signaling	Detoxification of Reactive Oxygen Species; Respiratory electron transport; Release of apoptotic factors from the mitochondria; Activation of caspases through apoptosome-mediated cleavage; Transcriptional activation of mitochondrial biogenesis; Formation of apoptosome	Sulfur metabolism; Colorectal cancer; Non-alcoholic fatty liver disease (NAFLD); Viral myocarditis; Herpes simplex infection; p53 signaling pathway; Legionellosis; Small cell lung cancer; Platinum drug resistance; Apoptosis - multiple species; Amyotrophic lateral sclerosis (ALS); Tuberculosis; Influenza A; Alzheimer's disease; Apoptosis; Metabolic pathways; Huntington's disease; Parkinson's disea…	45	High	1
	Checked	Confidence	Annotated Sequence	Modifications	Contaminant	# Protein Groups	# Proteins	# PSMs	Master Protein Accessions	Positions in Master Proteins	Modifications in Master Proteins	# Missed Cleavages	Theo. MH+ [Da]	Found in Sample: [S1] 201216_DQ_307_Es_3_Slot1-26_1_5382_5.2.216	Confidence (by Search Engine): Sequest HT	XCorr (by Search Engine): Sequest HT
	FALSE	High	[KG].EETLMEYLENPK.[K]	1xOxidation [M5]	TRUE	2	2	1	Cytochrome; P62894	Cytochrome [62-73]; P62894 [62-73]		0	1511.69	High	High	3.26
	FALSE	Medium	[G].PNLHGLFGR.[K]		TRUE	2	2	1	Cytochrome; P62894	Cytochrome [31-39]; P62894 [31-39]		0	1010.55	Medium	Medium	2.64
	FALSE	Medium	[K].TGPNLHGLFGR.[K]		TRUE	2	2	1	Cytochrome; P62894	Cytochrome [29-39]; P62894 [29-39]		0	1168.62	Medium	Medium	2.62
	FALSE	High	[K].TGQAPGFSYTDANK.[N]		TRUE	1	1	2	P62894	P62894 [41-54]		0	1456.67	High	High	3.54
FALSE	Master Protein	P04264	SWISS-PROT:P04264 Tax_Id=9606 Gene_Symbol=KRT1 Keratin, type II cytoskeletal 1	8	TRUE	4	4	4	644	66	8.12	12.84	4	cell death;defense response;metabolic process;regulation of biological process;response to stimulus;transport	cytoskeleton;cytosol;extracellular;membrane;nucleus	catalytic activity;motor activity;protein binding;receptor activity;structural molecule activity;transporter activity	Pf00038, Pf01496, Pf01576, Pf05103, Pf05957, Pf12128, Pf13166, Pf13514	3848		KRT1	12	Corticotropin-releasing hormone signaling pathway			1	High	1
	Checked	Confidence	Annotated Sequence	Modifications	Contaminant	# Protein Groups	# Proteins	# PSMs	Master Protein Accessions	Positions in Master Proteins	Modifications in Master Proteins	# Missed Cleavages	Theo. MH+ [Da]	Found in Sample: [S1] 201216_DQ_307_Es_3_Slot1-26_1_5382_5.2.216	Confidence (by Search Engine): Sequest HT	XCorr (by Search Engine): Sequest HT
	FALSE	High	[W].ELLQQVDTSTR.[T]		TRUE	1	1	1	P04264	P04264 [213-223]		0	1289.67	High	High	2.84
	FALSE	High	[R].FSSCGGGGGSFGAGGGFGSR.[S]	1xCarbamidomethyl [C4]	TRUE	1	1	1	P04264	P04264 [46-65]		0	1765.73	High	High	4.24
	FALSE	High	[R].SLDLDSIIAEVK.[A]		TRUE	1	5	1	P04264	P04264 [344-355]		0	1302.72	High	High	3.24
	FALSE	Medium	[K].YEELQITAGR.[H]		TRUE	1	1	1	P04264	P04264 [377-386]		0	1179.6	Medium	Medium	2.52
FALSE	Master Protein	P00761 SWISS-PROT:P00761	Trypsin - Sus scrofa (Pig).	8	TRUE	1	3	1	231	24.4	7.18	10.74	1												0	High	1
	Checked	Confidence	Annotated Sequence	Modifications	Contaminant	# Protein Groups	# Proteins	# PSMs	Master Protein Accessions	Positions in Master Proteins	Modifications in Master Proteins	# Missed Cleavages	Theo. MH+ [Da]	Found in Sample: [S1] 201216_DQ_307_Es_3_Slot1-26_1_5382_5.2.216	Confidence (by Search Engine): Sequest HT	XCorr (by Search Engine): Sequest HT
	FALSE	High	[R].LGEHNIDVLEGNEQFINAA.[K]		TRUE	1	1	3	P00761 SWISS-PROT:P00761	P00761 SWISS-PROT:P00761 [58-76]		0	2083.01	High	High	4.25
FALSE	Master Protein	P60712	SWISS-PROT:P60712 (Bos taurus) Actin, cytoplasmic 1	8	TRUE	1	1	1	375	41.7	5.48	5.24	1		cytoplasm;cytoskeleton;cytosol;membrane;nucleus	nucleotide binding;protein binding	Pf00022	280979		ACTB	25			Tight junction; Focal adhesion; Viral myocarditis; Thyroid hormone signaling pathway; Platelet activation; Salmonella infection; Bacterial invasion of epithelial cells; Influenza A; Arrhythmogenic right ventricular cardiomyopathy (ARVC); Leukocyte transendothelial migration; Apoptosis; Oxytocin signaling pathway; Dilated cardiomyopathy; Rap1 signaling pathway; Adherens junction; Hypertrophic card…	20	High	1
	Checked	Confidence	Annotated Sequence	Modifications	Contaminant	# Protein Groups	# Proteins	# PSMs	Master Protein Accessions	Positions in Master Proteins	Modifications in Master Proteins	# Missed Cleavages	Theo. MH+ [Da]	Found in Sample: [S1] 201216_DQ_307_Es_3_Slot1-26_1_5382_5.2.216	Confidence (by Search Engine): Sequest HT	XCorr (by Search Engine): Sequest HT
	FALSE	High	[K].MTQIMFETFNTPAMYVAIQAVLSLYASGR.[T]	1xDeamidated [N10]; 2xOxidation [M1; M5]	TRUE	1	1	1	P60712	P60712 [119-147]		0	3286.58	High	High	5.24
FALSE	Master Protein	P13645	SWISS-PROT:P13645 Tax_Id=9606 Gene_Symbol=KRT10 Keratin, type I cytoskeletal 10	3	TRUE	1	1	1	593	59.5	5.21	4.75	1	metabolic process		structural molecule activity	Pf00038, Pf04111								0	High	1
	Checked	Confidence	Annotated Sequence	Modifications	Contaminant	# Protein Groups	# Proteins	# PSMs	Master Protein Accessions	Positions in Master Proteins	Modifications in Master Proteins	# Missed Cleavages	Theo. MH+ [Da]	Found in Sample: [S1] 201216_DQ_307_Es_3_Slot1-26_1_5382_5.2.216	Confidence (by Search Engine): Sequest HT	XCorr (by Search Engine): Sequest HT
	FALSE	High	[K].GSLGGGFSSGGFSGGSFSR.[G]		TRUE	1	1	1	P13645	P13645 [41-59]		0	1707.77	High	High	4.75
FALSE	Master Protein	P0A6Y8	Chaperone protein DnaK OS=Escherichia coli (strain K12) GN=dnaK PE=1 SV=2	3	FALSE	1	1	1	638	69.1	4.97	3.7	1	cell organization and biogenesis;metabolic process;regulation of biological process;response to stimulus	cytoplasm;cytosol;membrane	catalytic activity;metal ion binding;nucleotide binding;protein binding	Pf00012, Pf06723	944750	SH08_03800; SH03_03805; SH06_04110; SH04_03795; SH07_03800; SF31_04110	dnaK				RNA degradation	1	High	1
	Checked	Confidence	Annotated Sequence	Modifications	Contaminant	# Protein Groups	# Proteins	# PSMs	Master Protein Accessions	Positions in Master Proteins	Modifications in Master Proteins	# Missed Cleavages	Theo. MH+ [Da]	Found in Sample: [S1] 201216_DQ_307_Es_3_Slot1-26_1_5382_5.2.216	Confidence (by Search Engine): Sequest HT	XCorr (by Search Engine): Sequest HT
	FALSE	High	[R].IINEPTAAALAYGLDK.[G]		FALSE	1	1	1	P0A6Y8	P0A6Y8 [168-183]		0	1659.9	High	High	3.7
FALSE	Master Protein	P02538	SWISS-PROT:P02538 Tax_Id=9606 Gene_Symbol=KRT6A Keratin, type II cytoskeletal 6A	3	TRUE	1	1	1	564	60	8	3.41	1	cell death;cell differentiation;cell organization and biogenesis;defense response;metabolic process;regulation of biological process;response to stimulus	cytosol;membrane;nucleus	protein binding;structural molecule activity	Pf00038, Pf04111, Pf13166	3853	ENSG00000205420.10	KRT6A	12	Ectoderm Differentiation	Formation of the cornified envelope		4	High	1
	Checked	Confidence	Annotated Sequence	Modifications	Contaminant	# Protein Groups	# Proteins	# PSMs	Master Protein Accessions	Positions in Master Proteins	Modifications in Master Proteins	# Missed Cleavages	Theo. MH+ [Da]	Found in Sample: [S1] 201216_DQ_307_Es_3_Slot1-26_1_5382_5.2.216	Confidence (by Search Engine): Sequest HT	XCorr (by Search Engine): Sequest HT
	FALSE	High	[R].ISIGGGSCAISGGYGSR.[A]	1xCarbamidomethyl [C8]	TRUE	1	3	1	P02538	P02538 [70-86]		0	1598.76	High	High	3.41
FALSE	Master Protein	P13647	SWISS-PROT:P13647 Tax_Id=9606 Gene_Symbol=KRT5 Keratin, type II cytoskeletal 5	3	TRUE	1	1	1	590	62.3	7.74	3.34	1	cell death;cell organization and biogenesis;metabolic process	cytoplasm;cytosol;membrane;mitochondrion;nucleus	catalytic activity;motor activity;protein binding;structural molecule activity	Pf00038, Pf01576, Pf02994, Pf03961, Pf04111, Pf05957, Pf12128	3852	ENSG00000186081.11	KRT5	12		Formation of the cornified envelope; Type I hemidesmosome assembly		6	High	1
	Checked	Confidence	Annotated Sequence	Modifications	Contaminant	# Protein Groups	# Proteins	# PSMs	Master Protein Accessions	Positions in Master Proteins	Modifications in Master Proteins	# Missed Cleavages	Theo. MH+ [Da]	Found in Sample: [S1] 201216_DQ_307_Es_3_Slot1-26_1_5382_5.2.216	Confidence (by Search Engine): Sequest HT	XCorr (by Search Engine): Sequest HT
	FALSE	High	[R].VSLAGACGVGGYGSR.[S]	1xCarbamidomethyl [C7]	TRUE	1	1	1	P13647	P13647 [49-63]		0	1410.68	High	High	3.34
FALSE	Master Protein	Q1A7A4	TREMBL:Q1A7A4 (Bos taurus) similar to complement component C5	1	TRUE	1	1	1	1677	188.6	6.65	3.3	1												0	Medium	1	Phospho [S68(76.1)]
	Checked	Confidence	Annotated Sequence	Modifications	Contaminant	# Protein Groups	# Proteins	# PSMs	Master Protein Accessions	Positions in Master Proteins	Modifications in Master Proteins	# Missed Cleavages	Theo. MH+ [Da]	Found in Sample: [S1] 201216_DQ_307_Es_3_Slot1-26_1_5382_5.2.216	Confidence (by Search Engine): Sequest HT	XCorr (by Search Engine): Sequest HT
	FALSE	Medium	[Y].SSGHVTLSAENKFQNSATLTIQPK.[Q]	1xDeamidated [N15]; 1xPhospho [S2(76.1)]	TRUE	1	1	1	Q1A7A4	Q1A7A4 [67-90]	Q1A7A4 1xPhospho [S68(76.1)]	1	2639.27	Medium	Medium	3.3
FALSE	Master Protein	P76210	Uncharacterized protein YdjO OS=Escherichia coli (strain K12) GN=ydjO PE=4 SV=2	8	FALSE	1	1	1	267	30.1	5.9	3.1	1					946237	SH08_12760; SH03_12660; SH06_12965; SH04_12650; SH07_12655; SF31_12965	ydjO					0	Medium	1	Phospho [Y11(94.5)]
	Checked	Confidence	Annotated Sequence	Modifications	Contaminant	# Protein Groups	# Proteins	# PSMs	Master Protein Accessions	Positions in Master Proteins	Modifications in Master Proteins	# Missed Cleavages	Theo. MH+ [Da]	Found in Sample: [S1] 201216_DQ_307_Es_3_Slot1-26_1_5382_5.2.216	Confidence (by Search Engine): Sequest HT	XCorr (by Search Engine): Sequest HT
	FALSE	Medium	[-].MFSTNLIQSNYGDLNIKSLAFD.[S]	2xDeamidated [N5; N10]; 1xPhospho [Y11(94.5)]	FALSE	1	1	1	P76210	P76210 [1-22]	P76210 1xPhospho [Y11(94.5)]	1	2573.15	Medium	Medium	3.1
FALSE	Master Protein	V2VYQ3	Ribonuclease H OS=Acinetobacter gyllenbergii NIPH 230 GN=rnhA PE=3 SV=1	4	FALSE	1	1	1	453	50.7	4.81	3.08	1	metabolic process	cytoplasm	catalytic activity;DNA binding;metal ion binding	Pf00075, Pf00929	23002697	F987_01358	F987_RS14780					0	Medium	1	Phospho [T147(98.8)]
	Checked	Confidence	Annotated Sequence	Modifications	Contaminant	# Protein Groups	# Proteins	# PSMs	Master Protein Accessions	Positions in Master Proteins	Modifications in Master Proteins	# Missed Cleavages	Theo. MH+ [Da]	Found in Sample: [S1] 201216_DQ_307_Es_3_Slot1-26_1_5382_5.2.216	Confidence (by Search Engine): Sequest HT	XCorr (by Search Engine): Sequest HT
	FALSE	Medium	[Q].TAQQLKSATQANADIK.[K]	2xDeamidated [Q3; Q4]; 1xPhospho [T9(98.8)]	FALSE	1	1	1	V2VYQ3	V2VYQ3 [139-154]	V2VYQ3 1xPhospho [T147(98.8)]	1	1769.83	Medium	Medium	3.08
FALSE	Master Protein	U2L1Z6	CRISPR-associated endonuclease Cas1 OS=Peptostreptococcaceae bacterium oral taxon 113 str. W5053 GN=cas1 PE=3 SV=1	4	FALSE	1	1	1	316	35.8	8.57	2.64	1	cell organization and biogenesis;defense response;metabolic process;response to stimulus		catalytic activity;DNA binding;metal ion binding	Pf01867		HMPREF1987_00939						0	Medium	1
	Checked	Confidence	Annotated Sequence	Modifications	Contaminant	# Protein Groups	# Proteins	# PSMs	Master Protein Accessions	Positions in Master Proteins	Modifications in Master Proteins	# Missed Cleavages	Theo. MH+ [Da]	Found in Sample: [S1] 201216_DQ_307_Es_3_Slot1-26_1_5382_5.2.216	Confidence (by Search Engine): Sequest HT	XCorr (by Search Engine): Sequest HT
	FALSE	Medium	[E].KFYIDSINLWDDK.[E]		FALSE	1	1	1	U2L1Z6	U2L1Z6 [290-302]		1	1656.83	Medium	Medium	2.64
FALSE	Master Protein	A0A023CZ72	CRISPR-associated endonuclease Cas1 OS=Lactobacillus sucicola DSM 21376 = JCM 15457 GN=cas1 PE=3 SV=1	5	FALSE	1	1	1	317	35.3	9.13	2.61	1	cell organization and biogenesis;defense response;metabolic process;response to stimulus		catalytic activity;DNA binding;metal ion binding	Pf01867		FD15_GL000768						0	Medium	1	Phospho [T242(99.8)]
	Checked	Confidence	Annotated Sequence	Modifications	Contaminant	# Protein Groups	# Proteins	# PSMs	Master Protein Accessions	Positions in Master Proteins	Modifications in Master Proteins	# Missed Cleavages	Theo. MH+ [Da]	Found in Sample: [S1] 201216_DQ_307_Es_3_Slot1-26_1_5382_5.2.216	Confidence (by Search Engine): Sequest HT	XCorr (by Search Engine): Sequest HT
	FALSE	Medium	[K].MTAKFGNDKNIAAKTR.[L]	1xPhospho [T2(99.8)]	FALSE	1	1	1	A0A023CZ72	A0A023CZ72 [241-256]	A0A023CZ72 1xPhospho [T242(99.8)]	3	1845.9	Medium	Medium	2.61
FALSE	Master Protein	P69801	PTS system mannose-specific EIIC component OS=Escherichia coli (strain K12) GN=manY PE=1 SV=1	7	FALSE	1	1	1	266	27.6	5.15	2.6	1	transport	membrane	catalytic activity;transporter activity	Pf03609	946332	SH08_13225; SH03_13125; SH06_13430; SH04_13115; SH07_13120; SF31_13430	manY				Fructose and mannose metabolism; Metabolic pathways; Amino sugar and nucleotide sugar metabolism; Phosphotransferase system (PTS)	4	Medium	1
	Checked	Confidence	Annotated Sequence	Modifications	Contaminant	# Protein Groups	# Proteins	# PSMs	Master Protein Accessions	Positions in Master Proteins	Modifications in Master Proteins	# Missed Cleavages	Theo. MH+ [Da]	Found in Sample: [S1] 201216_DQ_307_Es_3_Slot1-26_1_5382_5.2.216	Confidence (by Search Engine): Sequest HT	XCorr (by Search Engine): Sequest HT
	FALSE	Medium	[R].VAGAPAQAAGNNDLDNEL.[D]		FALSE	1	1	1	P69801	P69801 [248-265]		0	1739.82	Medium	Medium	2.6
FALSE	Master Protein	Q9C075	SWISS-PROT:Q9C075 Tax_Id=9606 Gene_Symbol=KRT23 Keratin, type I cytoskeletal 23	4	TRUE	1	1	1	422	48.1	6.54	2.58	1	cell death	cytosol	structural molecule activity	Pf00038	25984	ENSG00000108244.16; ENSG00000263309.6	KRT23	17; CHR_HSCHR17_4_CTG4		Formation of the cornified envelope		3	Medium	1
	Checked	Confidence	Annotated Sequence	Modifications	Contaminant	# Protein Groups	# Proteins	# PSMs	Master Protein Accessions	Positions in Master Proteins	Modifications in Master Proteins	# Missed Cleavages	Theo. MH+ [Da]	Found in Sample: [S1] 201216_DQ_307_Es_3_Slot1-26_1_5382_5.2.216	Confidence (by Search Engine): Sequest HT	XCorr (by Search Engine): Sequest HT
	FALSE	Medium	[K].ATMQNLNDRLASYLE.[K]	1xDeamidated [Q4]	TRUE	1	1	1	Q9C075	Q9C075 [74-88]		1	1739.83	Medium	Medium	2.58
FALSE	Master Protein	P11989	Cryptic beta-glucoside bgl operon antiterminator OS=Escherichia coli (strain K12) GN=bglG PE=1 SV=1	5	FALSE	1	1	1	278	32.1	6.89	2.53	1	metabolic process;regulation of biological process		protein binding;RNA binding	Pf00874, Pf03123	948235	SH08_00110; SH03_00110; SH06_00110; SH04_00110; SH07_00110; SF31_00110	bglG					0	Medium	1	Phospho [T99(100)]
	Checked	Confidence	Annotated Sequence	Modifications	Contaminant	# Protein Groups	# Proteins	# PSMs	Master Protein Accessions	Positions in Master Proteins	Modifications in Master Proteins	# Missed Cleavages	Theo. MH+ [Da]	Found in Sample: [S1] 201216_DQ_307_Es_3_Slot1-26_1_5382_5.2.216	Confidence (by Search Engine): Sequest HT	XCorr (by Search Engine): Sequest HT
	FALSE	Medium	[R].LGKLQDSIYISLTD.[H]	1xDeamidated [Q5]; 1xPhospho [T13(100)]	FALSE	1	1	1	P11989	P11989 [87-100]	P11989 1xPhospho [T99(100)]	1	1646.79	Medium	Medium	2.53

## Sheet: 30min
Checked	Master	Accession	Description	Coverage [%]	Contaminant	# Peptides	# PSMs	# Unique Peptides	# AAs	MW [kDa]	calc. pI	Score Sequest HT: Sequest HT	# Peptides (by Search Engine): Sequest HT	Biological Process	Cellular Component	Molecular Function	Pfam IDs	Entrez Gene ID	Ensembl Gene ID	Gene Symbol	Chromosome	Reactome Pathways	KEGG Pathways	WikiPathways	# Protein Pathway Groups	Found in Sample: [S1] 201216_DQ_307_Es_5_Slot1-28_1_5386_5.2.216	# Protein Groups	Modifications
FALSE	Master Protein	ArnB	Coexpressed	72	FALSE	39	149	39	387	43.6	7.74	535.65	39												0	High	1	Phospho [T323(100); T336(100); T376(99.8)]
	Checked	Confidence	Annotated Sequence	Modifications	Contaminant	# Protein Groups	# Proteins	# PSMs	Master Protein Accessions	Positions in Master Proteins	Modifications in Master Proteins	# Missed Cleavages	Theo. MH+ [Da]	Found in Sample: [S1] 201216_DQ_307_Es_5_Slot1-28_1_5386_5.2.216	Confidence (by Search Engine): Sequest HT	XCorr (by Search Engine): Sequest HT
	FALSE	Medium	[K].AELSHKYSFTSPLK.[G]		FALSE	1	7	1	ArnB	ArnB [8-21]		1	1607.84	Medium	Medium	3.15
	FALSE	High	[I].AEMLPQSAVTEIGAK.[N]		FALSE	1	7	1	ArnB	ArnB [195-209]		0	1544.8	High	High	3.21
	FALSE	Medium	[D].APSLVQQIK.[Q]		FALSE	1	7	1	ArnB	ArnB [94-102]		0	983.588	Medium	Medium	2.61
	FALSE	High	[K].EIAEMLPQSAVTEIGAK.[N]		FALSE	1	7	3	ArnB	ArnB [193-209]		0	1786.93	High	High	4.08
	FALSE	High	[K].EIAEMLPQSAVTEIGAK.[N]	1xOxidation [M5]	FALSE	1	7	5	ArnB	ArnB [193-209]		0	1802.92	High	High	4.25
	FALSE	High	[K].EIAEMLPQSAVTEIGAK.[N]	1xDeamidated [Q8]; 1xOxidation [M5]	FALSE	1	7	1	ArnB	ArnB [193-209]		0	1803.9	High	High	2.8
	FALSE	High	[K].EITSEVTKKLR.[S]	1xPhospho [T7(98.6)]	FALSE	1	4	1	ArnB	ArnB [370-380]	ArnB 1xPhospho [T376(98.6)]	2	1383.72	High	High	3.25
	FALSE	High	[R].FLDGINNDLVNEY.[R]		FALSE	1	7	1	ArnB	ArnB [289-301]		0	1525.72	High	High	2.79
	FALSE	High	[R].FLDGINNDLVNEYR.[Y]		FALSE	1	7	10	ArnB	ArnB [289-302]		0	1681.82	High	High	4.77
	FALSE	High	[R].FLDGINNDLVNEYR.[Y]	1xDeamidated [N]	FALSE	1	7	7	ArnB	ArnB [289-302]		0	1682.8	High	High	4.54
	FALSE	High	[R].FLDGINNDLVNEYR.[Y]	2xDeamidated [N7; N]	FALSE	1	7	2	ArnB	ArnB [289-302]		0	1683.79	High	High	3.88
	FALSE	High	[R].GFHYIILLDTSGSMYGVK.[I]	1xOxidation [M14]	FALSE	1	7	3	ArnB	ArnB [38-55]		0	2017.01	High	High	3.97
	FALSE	Medium	[A].GILYHVEDAK.[E]		FALSE	1	7	1	ArnB	ArnB [183-192]		0	1144.6	Medium	Medium	2.57
	FALSE	High	[K].HDLPGYIILLTDGQPTDVPETDAYEK.[L]		FALSE	1	7	2	ArnB	ArnB [126-151]		0	2900.42	High	High	3.57
	FALSE	High	[K].KHDLPGYIILLTDGQPTDVPETDAYEK.[L]		FALSE	1	7	1	ArnB	ArnB [125-151]		1	3028.51	High	High	3.49
	FALSE	Medium	[K].LANQLNSNNLSEAT.[R]	1xDeamidated [N6]	FALSE	1	7	1	ArnB	ArnB [310-323]		0	1489.71	Medium	Medium	2.58
	FALSE	High	[K].LANQLNSNNLSEATR.[T]		FALSE	1	7	4	ArnB	ArnB [310-324]		0	1644.83	High	High	4.3
	FALSE	High	[K].LANQLNSNNLSEATR.[T]	1xDeamidated [N]	FALSE	1	7	7	ArnB	ArnB [310-324]		0	1645.81	High	High	4.31
	FALSE	High	[K].LANQLNSNNLSEATR.[T]	2xDeamidated [Q/N]	FALSE	1	7	7	ArnB	ArnB [310-324]		0	1646.8	High	High	3.78
	FALSE	High	[K].LANQLNSNNLSEATR.[T]	1xPhospho [T14(100)]	FALSE	1	7	1	ArnB	ArnB [310-324]	ArnB 1xPhospho [T323(100)]	0	1724.8	High	High	3.74
	FALSE	Medium	[K].LANQLNSNNLSEATRTVEQM.[Q]	1xDeamidated [N9]	FALSE	1	7	1	ArnB	ArnB [310-329]		1	2234.07	Medium	Medium	3.12
	FALSE	High	[K].IETAKQGAMELLSR.[I]		FALSE	1	7	1	ArnB	ArnB [56-69]		1	1546.83	High	High	3.33
	FALSE	High	[I].ILLTDGQPTDVPETDAYEK.[L]		FALSE	1	7	1	ArnB	ArnB [133-151]		0	2105.03	High	High	3.54
	FALSE	Medium	[K].LLNYPGPPV.[K]		FALSE	1	7	1	ArnB	ArnB [223-231]		0	969.54	Medium	Medium	2.6
	FALSE	Medium	[K].LLNYPGPPVK.[L]		FALSE	1	7	1	ArnB	ArnB [223-232]		0	1097.64	Medium	Medium	2.54
	FALSE	High	[K].LLNYPGPPVKLGAVESVVR.[V]	1xDeamidated [N3]	FALSE	1	7	1	ArnB	ArnB [223-241]		1	2009.14	High	High	3.37
	FALSE	High	[N].ILSEYADAPSLVQQIK.[Q]		FALSE	1	7	1	ArnB	ArnB [87-102]		0	1774.96	High	High	3.63
	FALSE	High	[I].LLTDGQPTDVPETDAYEK.[L]		FALSE	1	7	1	ArnB	ArnB [134-151]		0	1991.94	High	High	2.75
	FALSE	High	[R].INRLEVNFDITR.[A]		FALSE	1	7	8	ArnB	ArnB [271-282]		1	1489.81	High	High	3.52
	FALSE	High	[R].INRLEVNFDITR.[A]	1xDeamidated [N2]	FALSE	1	7	1	ArnB	ArnB [271-282]		1	1490.8	High	High	3.42
	FALSE	Medium	[R].IPEGNKISFLTFSNNVNILSEYADAPSLVQQIK.[Q]	1xDeamidated [N15]	FALSE	1	7	1	ArnB	ArnB [70-102]		1	3650.9	Medium	Medium	3.12
	FALSE	High	[K].ISFLTFSNNVNILSEYADAPSLVQQIK.[Q]		FALSE	1	7	7	ArnB	ArnB [76-102]		0	3011.57	High	High	6.07
	FALSE	High	[K].ISFLTFSNNVNILSEYADAPSLVQQIK.[Q]	1xDeamidated [N]	FALSE	1	7	5	ArnB	ArnB [76-102]		0	3012.56	High	High	6.38
	FALSE	High	[K].ISKEITSEVTKK.[L]	1xPhospho [T10(99.8)]	FALSE	1	4	2	ArnB	ArnB [367-378]	ArnB 1xPhospho [T376(99.8)]	2	1442.75	High	High	3.4
	FALSE	High	[L].LTDGQPTDVPETDAYEK.[L]		FALSE	1	7	1	ArnB	ArnB [135-151]		0	1878.86	High	High	3.11
	FALSE	High	[V].NILSEYADAPSLVQQIK.[Q]		FALSE	1	7	2	ArnB	ArnB [86-102]		0	1889	High	High	4.55
	FALSE	High	[N].NVNILSEYADAPSLVQQIK.[Q]		FALSE	1	7	1	ArnB	ArnB [84-102]		0	2102.11	High	High	3.82
	FALSE	High	[K].NVSIDIVSETQVK.[L]		FALSE	1	7	10	ArnB	ArnB [210-222]		0	1431.77	High	High	3.49
	FALSE	High	[K].NVSIDIVSETQVK.[L]	1xDeamidated [N1]	FALSE	1	7	1	ArnB	ArnB [210-222]		0	1432.75	High	High	3.43
	FALSE	High	[K].RFLDGINNDLVNEYR.[Y]		FALSE	1	7	1	ArnB	ArnB [288-302]		1	1837.92	High	High	3.58
	FALSE	Medium	[K].RFLDGINNDLVNEYR.[Y]	1xDeamidated [N8]	FALSE	1	7	1	ArnB	ArnB [288-302]		1	1838.9	Medium	Medium	3.12
	FALSE	High	[L].SEYADAPSLVQQIK.[Q]		FALSE	1	7	1	ArnB	ArnB [89-102]		0	1548.79	High	High	3.37
	FALSE	High	[L].TDGQPTDVPETDAYEK.[L]		FALSE	1	7	2	ArnB	ArnB [136-151]		0	1765.78	High	High	2.93
	FALSE	High	[L].TDGQPTDVPETDAYEKLNYPEAYK.[V]		FALSE	1	7	2	ArnB	ArnB [136-159]		1	2744.26	High	High	3.31
	FALSE	High	[R].TVEQMQMIAQQT.[R]		FALSE	1	7	1	ArnB	ArnB [325-336]		0	1407.66	High	High	2.77
	FALSE	High	[R].TVEQMQMIAQQTR.[R]		FALSE	1	7	2	ArnB	ArnB [325-337]		0	1563.76	High	High	3.21
	FALSE	High	[R].TVEQMQMIAQQTR.[R]	1xDeamidated [Q10]	FALSE	1	7	1	ArnB	ArnB [325-337]		0	1564.75	High	High	3.17
	FALSE	High	[R].TVEQMQMIAQQTR.[R]	1xOxidation [M]	FALSE	1	7	6	ArnB	ArnB [325-337]		0	1579.76	High	High	4.2
	FALSE	High	[R].TVEQMQMIAQQTR.[R]	1xDeamidated [Q4]; 1xOxidation [M7]	FALSE	1	7	1	ArnB	ArnB [325-337]		0	1580.74	High	High	3.81
	FALSE	High	[R].TVEQMQMIAQQTR.[R]	2xOxidation [M5; M7]	FALSE	1	7	3	ArnB	ArnB [325-337]		0	1595.75	High	High	4.04
	FALSE	High	[R].TVEQMQMIAQQTR.[R]	1xDeamidated [Q]; 2xOxidation [M5; M7]	FALSE	1	7	2	ArnB	ArnB [325-337]		0	1596.74	High	High	4.42
	FALSE	High	[R].TVEQMQMIAQQTR.[R]	1xOxidation [M7]; 1xPhospho [T12(100)]	FALSE	1	7	1	ArnB	ArnB [325-337]	ArnB 1xPhospho [T336(100)]	0	1659.72	High	High	4.48
	FALSE	High	[R].TVEQMQMIAQQTRR.[M]	1xDeamidated [Q4]; 1xPhospho [T12(100)]	FALSE	1	7	1	ArnB	ArnB [325-338]	ArnB 1xPhospho [T336(100)]	1	1800.81	High	High	4.02
	FALSE	High	[K].VIAFGIGDDYNER.[L]		FALSE	1	7	7	ArnB	ArnB [160-172]		0	1468.71	High	High	3.37
	FALSE	High	[K].VIAFGIGDDYNER.[L]	1xDeamidated [N11]	FALSE	1	7	2	ArnB	ArnB [160-172]		0	1469.69	High	High	3.26
	FALSE	High	[K].VITDKTAGILYHVEDAK.[E]		FALSE	1	7	1	ArnB	ArnB [176-192]		1	1873.01	High	High	4.55
	FALSE	High	[R].VYGEIIIPPNFTGR.[L]		FALSE	1	7	5	ArnB	ArnB [242-255]		0	1575.85	High	High	3.26
	FALSE	High	[R].VYGEIIIPPNFTGR.[L]	1xDeamidated [N10]	FALSE	1	7	2	ArnB	ArnB [242-255]		0	1576.84	High	High	3.23
FALSE	Master Protein	P04264	SWISS-PROT:P04264 Tax_Id=9606 Gene_Symbol=KRT1 Keratin, type II cytoskeletal 1	21	TRUE	13	29	12	644	66	8.12	108.33	13	cell death;defense response;metabolic process;regulation of biological process;response to stimulus;transport	cytoskeleton;cytosol;extracellular;membrane;nucleus	catalytic activity;motor activity;protein binding;receptor activity;structural molecule activity;transporter activity	Pf00038, Pf01496, Pf01576, Pf05103, Pf05957, Pf12128, Pf13166, Pf13514	3848		KRT1	12			Corticotropin-releasing hormone signaling pathway	1	High	1
	Checked	Confidence	Annotated Sequence	Modifications	Contaminant	# Protein Groups	# Proteins	# PSMs	Master Protein Accessions	Positions in Master Proteins	Modifications in Master Proteins	# Missed Cleavages	Theo. MH+ [Da]	Found in Sample: [S1] 201216_DQ_307_Es_5_Slot1-28_1_5386_5.2.216	Confidence (by Search Engine): Sequest HT	XCorr (by Search Engine): Sequest HT
	FALSE	High	[K].AEAESLYQSKYEELQITAGR.[H]		TRUE	1	1	2	P04264	P04264 [367-386]		1	2286.12	High	High	4.33
	FALSE	High	[R].FLEQQNQVLQTK.[W]		TRUE	4	7	3	Q9R0H5; P35908; Q6IFZ6; P04264	Q9R0H5 [151-162]; P35908 [204-215]; Q6IFZ6 [187-198]; P04264 [200-211]		0	1475.79	High	High	3.93
	FALSE	High	[R].FLEQQNQVLQTK.[W]	1xDeamidated [Q/N]	TRUE	4	7	5	Q9R0H5; P35908; Q6IFZ6; P04264	Q9R0H5 [151-162]; P35908 [204-215]; Q6IFZ6 [187-198]; P04264 [200-211]		0	1476.77	High	High	4.16
	FALSE	High	[R].FSSCGGGGGSFGAGGGFGSR.[S]	1xCarbamidomethyl [C4]	TRUE	1	1	7	P04264	P04264 [46-65]		0	1765.73	High	High	5.46
	FALSE	High	[S].LLQPLNVEIDPEIQK.[IV]		TRUE	1	2	1	P04264	P04264 [161-175]		0	1748.98	High	High	3.56
	FALSE	High	[R].LLRDYQELMNTK.[L]	1xOxidation [M9]	TRUE	1	3	1	P04264	P04264 [461-472]		1	1539.78	High	High	3.43
	FALSE	High	[N].QSLLQPLNVEIDPEIQK.[IV]		TRUE	1	2	1	P04264	P04264 [159-175]		0	1964.07	High	High	3.83
	FALSE	High	[R].SGGGFSSGSAGIINYQR.[R]		TRUE	1	1	1	P04264	P04264 [13-29]		0	1657.79	High	High	4.5
	FALSE	High	[R].SLDLDSIIAEVK.[A]		TRUE	1	5	1	P04264	P04264 [344-355]		0	1302.72	High	High	3.39
	FALSE	High	[K].SLNNQFASFIDK.[V]		TRUE	1	2	1	P04264	P04264 [186-197]		0	1383.69	High	High	3.52
	FALSE	High	[K].SLNNQFASFIDKVR.[F]	1xDeamidated [Q5]	TRUE	1	2	1	P04264	P04264 [186-199]		1	1639.84	High	High	3.39
	FALSE	High	[R].TNAENEFVTIK.[K]		TRUE	1	1	1	P04264	P04264 [278-288]		0	1265.64	High	High	2.8
	FALSE	High	[R].TNAENEFVTIKK.[D]		TRUE	1	1	2	P04264	P04264 [278-289]		1	1393.73	High	High	3.25
	FALSE	High	[R].TNAENEFVTIKK.[D]	1xDeamidated [N2]	TRUE	1	1	1	P04264	P04264 [278-289]		1	1394.72	High	High	3.37
	FALSE	High	[K].YEELQITAGR.[H]	1xDeamidated [Q5]	TRUE	1	1	1	P04264	P04264 [377-386]		0	1180.58	High	High	2.82
FALSE	Master Protein	P13645	SWISS-PROT:P13645 Tax_Id=9606 Gene_Symbol=KRT10 Keratin, type I cytoskeletal 10	31	TRUE	13	25	13	593	59.5	5.21	99	13	metabolic process		structural molecule activity	Pf00038, Pf04111								0	High	1
	Checked	Confidence	Annotated Sequence	Modifications	Contaminant	# Protein Groups	# Proteins	# PSMs	Master Protein Accessions	Positions in Master Proteins	Modifications in Master Proteins	# Missed Cleavages	Theo. MH+ [Da]	Found in Sample: [S1] 201216_DQ_307_Es_5_Slot1-28_1_5386_5.2.216	Confidence (by Search Engine): Sequest HT	XCorr (by Search Engine): Sequest HT
	FALSE	High	[K].ADLEMQIESLTEELAYLKK.[N]		TRUE	1	1	2	P13645	P13645 [267-285]		1	2224.14	High	High	4.43
	FALSE	High	[R].AETECQNTEYQQLLDIK.[I]	1xCarbamidomethyl [C5]	TRUE	1	1	1	P13645	P13645 [423-439]		0	2082.96	High	High	3
	FALSE	High	[K].ELTTEIDNNIEQISSYK.[S]		TRUE	1	1	1	P13645	P13645 [346-362]		0	1996.97	High	High	4.13
	FALSE	High	[K].GSLGGGFSSGGFSGGSFSR.[G]		TRUE	1	1	4	P13645	P13645 [41-59]		0	1707.77	High	High	5.44
	FALSE	High	[K].GSLGGGFSSGGFSGGSFSRG.[S]		TRUE	1	1	1	P13645	P13645 [41-60]		1	1764.79	High	High	4.56
	FALSE	High	[R].GSSGGGCFGGSSGGYGGLGGFGGGSFR.[G]	1xCarbamidomethyl [C7]	TRUE	1	1	3	P13645	P13645 [60-86]		0	2342.98	High	High	4.22
	FALSE	Medium	[R].GSSGGGCFGGSSGGYGGLGGFGGGSFRG.[S]	1xCarbamidomethyl [C7]	TRUE	1	1	2	P13645	P13645 [60-87]		1	2400.01	Medium	Medium	3.06
	FALSE	High	[R].ISSSKGSLGGGFSSGGFSGGSFSR.[G]		TRUE	1	1	4	P13645	P13645 [36-59]		1	2210.05	High	High	4.69
	FALSE	High	[RQ].NVSTGDVNVEMNAAPGVDLTQLLNNMR.[SN]	1xOxidation [M11]	TRUE	1	2	1	P13645	P13645 [296-322]		0	2888.39	High	High	4.38
	FALSE	High	[RQ].NVSTGDVNVEMNAAPGVDLTQLLNNMR.[SN]	2xOxidation [M11; M26]	TRUE	1	2	1	P13645	P13645 [296-322]		0	2904.38	High	High	3.35
	FALSE	High	[G].SLGGGFSSGGFSGGSFSR.[G]		TRUE	1	1	1	P13645	P13645 [42-59]		0	1650.75	High	High	4.48
	FALSE	High	[I].SSSKGSLGGGFSSGGFSGGSFSR.[G]		TRUE	1	1	2	P13645	P13645 [37-59]		1	2096.96	High	High	4.06
	FALSE	High	[K].TIDDLKNQILNLTTDNANILLQIDNAR.[L]		TRUE	1	1	1	P13645	P13645 [202-228]		1	3052.63	High	High	4.1
	FALSE	High	[R].YCVQLSQIQAQISALEEQLQQIR.[A]	1xCarbamidomethyl [C2]	TRUE	1	1	1	P13645	P13645 [400-422]		0	2746.42	High	High	4.9
FALSE	Master Protein	P35908	SWISS-PROT:P35908 Tax_Id=9606 Gene_Symbol=KRT2 Keratin, type II cytoskeletal 2 epidermal	18	TRUE	7	15	5	645	65.8	8	52.01	7	cell death;cell organization and biogenesis;cell proliferation;cellular component movement;metabolic process	cytoskeleton;cytosol;membrane;nucleus	protein binding;structural molecule activity	Pf00038, Pf12128, Pf13166	3849		KRT2	12				0	High	1
	Checked	Confidence	Annotated Sequence	Modifications	Contaminant	# Protein Groups	# Proteins	# PSMs	Master Protein Accessions	Positions in Master Proteins	Modifications in Master Proteins	# Missed Cleavages	Theo. MH+ [Da]	Found in Sample: [S1] 201216_DQ_307_Es_5_Slot1-28_1_5386_5.2.216	Confidence (by Search Engine): Sequest HT	XCorr (by Search Engine): Sequest HT
	FALSE	High	[R].FLEQQNQVLQTK.[W]		TRUE	4	7	3	Q9R0H5; P35908; Q6IFZ6; P04264	Q9R0H5 [151-162]; P35908 [204-215]; Q6IFZ6 [187-198]; P04264 [200-211]		0	1475.79	High	High	3.93
	FALSE	High	[R].FLEQQNQVLQTK.[W]	1xDeamidated [Q/N]	TRUE	4	7	5	Q9R0H5; P35908; Q6IFZ6; P04264	Q9R0H5 [151-162]; P35908 [204-215]; Q6IFZ6 [187-198]; P04264 [200-211]		0	1476.77	High	High	4.16
	FALSE	High	[R].GFSSGSAVVSGGSR.[R]		TRUE	1	2	1	P35908	P35908 [21-34]		0	1254.61	High	High	2.83
	FALSE	High	[R].NLDLDSIIAEVKAQYEEIAQR.[S]		TRUE	3	4	1	P02538; P35908; P04259	P02538 [327-347]; P35908 [348-368]; P04259 [327-347]		1	2418.25	High	High	3.77
	FALSE	High	[I].SVAGGGGGFGAAGGFGGR.[G]		TRUE	1	1	1	P35908	P35908 [75-92]		0	1438.68	High	High	3.8
	FALSE	High	[K].VDLLNQEIEFLK.[V]		TRUE	1	1	1	P35908	P35908 [309-320]		0	1460.8	High	High	3.17
	FALSE	High	[K].VLYDAEISQIHQSVTDTNVILSMDNSR.[N]	1xOxidation [M23]	TRUE	1	1	1	P35908	P35908 [321-347]		0	3064.49	High	High	4.26
	FALSE	High	[K].WELLQQMNVGTR.[P]	1xDeamidated [N8]	TRUE	1	1	2	P35908	P35908 [216-227]		0	1475.73	High	High	2.96
FALSE	Master Protein	P02768-1	SWISS-PROT:P02768-1 Tax_Id=9606 Gene_Symbol=ALB Isoform 1 of Serum albumin precursor	12	TRUE	7	14	7	609	69.3	6.28	47.01	7	cell communication;cell organization and biogenesis;metabolic process;regulation of biological process;response to stimulus;transport	cytoplasm;endoplasmic reticulum;extracellular;Golgi;nucleus;organelle lumen	antioxidant activity;catalytic activity;DNA binding;metal ion binding;protein binding	Pf00273	213	ENSG00000163631.16	ALB	4	Post-translational protein phosphorylation; Regulation of Insulin-like Growth Factor (IGF) transport and uptake by Insulin-like Growth Factor Binding Proteins (IGFBPs); Scavenging of heme from plasma; Platelet degranulation ; Defective SLCO1B1 causes hyperbilirubinemia, Rotor type (HBLRR); HDL remodeling; Defective SLCO1B3 causes hyperbilirubinemia, Rotor type (HBLRR); Transport of organic anions…	Thyroid hormone synthesis	Selenium Micronutrient Network; Vitamin B12 Metabolism; Folate Metabolism	32	High	1
	Checked	Confidence	Annotated Sequence	Modifications	Contaminant	# Protein Groups	# Proteins	# PSMs	Master Protein Accessions	Positions in Master Proteins	Modifications in Master Proteins	# Missed Cleavages	Theo. MH+ [Da]	Found in Sample: [S1] 201216_DQ_307_Es_5_Slot1-28_1_5386_5.2.216	Confidence (by Search Engine): Sequest HT	XCorr (by Search Engine): Sequest HT
	FALSE	High	[K].AEFAEVSKLVTDLTK.[V]		TRUE	1	1	2	P02768-1	P02768-1 [250-264]		1	1650.89	High	High	3.92
	FALSE	High	[K].DVFLGMFLYEYAR.[R]	1xOxidation [M6]	TRUE	1	1	2	P02768-1	P02768-1 [348-360]		0	1639.78	High	High	3.26
	FALSE	High	[RK].KVPQVSTPTLVEVSR.[SN]		TRUE	1	3	3	P02768-1	P02768-1 [438-452]		1	1639.94	High	High	3.51
	FALSE	Medium	[K].LVAASQAALGL.[-]		TRUE	1	1	1	P02768-1	P02768-1 [599-609]		0	1013.6	Medium	Medium	2.53
	FALSE	High	[K].VFDEFKPLVEEPQNLIK.[Q]		TRUE	1	1	2	P02768-1	P02768-1 [397-413]		0	2045.1	High	High	3.99
	FALSE	High	[K].VPQVSTPTLVEVSR.[SN]		TRUE	1	3	2	P02768-1	P02768-1 [439-452]		0	1511.84	High	High	3.44
	FALSE	High	[K].VPQVSTPTLVEVSRNLGK.[V]		TRUE	1	1	2	P02768-1	P02768-1 [439-456]		1	1924.09	High	High	4.3
FALSE	Master Protein	Cytochrome	c	54	TRUE	8	14	8	105	11.8	9.57	45.23	8												0	High	1
	Checked	Confidence	Annotated Sequence	Modifications	Contaminant	# Protein Groups	# Proteins	# PSMs	Master Protein Accessions	Positions in Master Proteins	Modifications in Master Proteins	# Missed Cleavages	Theo. MH+ [Da]	Found in Sample: [S1] 201216_DQ_307_Es_5_Slot1-28_1_5386_5.2.216	Confidence (by Search Engine): Sequest HT	XCorr (by Search Engine): Sequest HT
	FALSE	Medium	[K].GITWKEETLMEYLENPK.[K]	1xOxidation [M10]	TRUE	1	1	1	Cytochrome	Cytochrome [57-73]		1	2097.02	Medium	Medium	3.2
	FALSE	High	[K].GITWKEETLMEYLENPKK.[Y]		TRUE	1	1	1	Cytochrome	Cytochrome [57-74]		2	2209.12	High	High	3.85
	FALSE	High	[K].GITWKEETLMEYLENPKK.[Y]	1xOxidation [M10]	TRUE	1	1	1	Cytochrome	Cytochrome [57-74]		2	2225.12	High	High	3.25
	FALSE	High	[K].GITWKEETLMEYLENPKK.[Y]	1xDeamidated [N15]; 1xOxidation [M10]	TRUE	1	1	1	Cytochrome	Cytochrome [57-74]		2	2226.1	High	High	3.74
	FALSE	High	[K].KTEREDLIAYLK.[K]		TRUE	1	1	2	Cytochrome	Cytochrome [89-100]		2	1478.82	High	High	3.34
	FALSE	Medium	[K].TEREDLIAYLKK.[A]		TRUE	1	1	1	Cytochrome	Cytochrome [90-101]		2	1478.82	Medium	Medium	3.22
	FALSE	Medium	[K].TGPNLHGLFG.[R]		TRUE	1	2	1	Cytochrome	Cytochrome [29-38]		0	1012.52	Medium	Medium	2.61
	FALSE	High	[K].TGQAPGFTYTDANK.[N]		TRUE	1	1	3	Cytochrome	Cytochrome [41-54]		0	1470.69	High	High	3.36
	FALSE	High	[K].TGQAPGFTYTDANKN.[K]		TRUE	1	1	1	Cytochrome	Cytochrome [41-55]		1	1584.73	High	High	2.87
	FALSE	High	[K].TGQAPGFTYTDANKNK.[G]		TRUE	1	1	1	Cytochrome	Cytochrome [41-56]		1	1712.82	High	High	3.09
	FALSE	High	[K].TGQAPGFTYTDANKNK.[G]	1xDeamidated [Q3]	TRUE	1	1	1	Cytochrome	Cytochrome [41-56]		1	1713.81	High	High	3.92
FALSE	Master Protein	P35527	SWISS-PROT:P35527 Tax_Id=9606 Gene_Symbol=KRT9 Keratin, type I cytoskeletal 9	23	TRUE	9	10	9	623	62.1	5.3	34.14	9	cell death;cell organization and biogenesis	cytosol;membrane;nucleus	structural molecule activity	Pf00038, Pf13166	3857		KRT9	17				0	High	1
	Checked	Confidence	Annotated Sequence	Modifications	Contaminant	# Protein Groups	# Proteins	# PSMs	Master Protein Accessions	Positions in Master Proteins	Modifications in Master Proteins	# Missed Cleavages	Theo. MH+ [Da]	Found in Sample: [S1] 201216_DQ_307_Es_5_Slot1-28_1_5386_5.2.216	Confidence (by Search Engine): Sequest HT	XCorr (by Search Engine): Sequest HT
	FALSE	High	[K].DIENQYETQITQIEHEVSSSGQEVQSSAK.[E]		TRUE	1	1	1	P35527	P35527 [340-368]		0	3264.51	High	High	3.66
	FALSE	High	[K].EIETYHNLLEGGQEDFESSGAGK.[I]		TRUE	1	1	1	P35527	P35527 [450-472]		0	2510.13	High	High	5.67
	FALSE	High	[R].GGGGSFGYSYGGGSGGGFSASSLGGGFGGGSR.[G]		TRUE	1	1	2	P35527	P35527 [64-95]		0	2705.16	High	High	3.65
	FALSE	Medium	[R].HGVQELEIELQSQLSKK.[A]	1xDeamidated [Q11]	TRUE	1	1	1	P35527	P35527 [375-391]		1	1967.04	Medium	Medium	3.15
	FALSE	High	[R].IKFEMEQNLR.[Q]	1xOxidation [M5]	TRUE	1	1	1	P35527	P35527 [241-250]		1	1323.67	High	High	2.76
	FALSE	Medium	[R].QFSSSYLSR.[S]		TRUE	1	1	1	P35527	P35527 [5-13]		0	1074.52	Medium	Medium	2.55
	FALSE	High	[R].QVLDNLTMEK.[S]	1xOxidation [M8]	TRUE	1	1	1	P35527	P35527 [262-271]		0	1206.6	High	High	2.7
	FALSE	High	[R].SGGGGGGGLGSGGSIR.[S]		TRUE	1	1	1	P35527	P35527 [14-29]		0	1232.6	High	High	3.35
	FALSE	High	[Y].SYGGGSGGGFSASSLGGGFGGGSR.[G]		TRUE	1	1	1	P35527	P35527 [72-95]		0	2022.89	High	High	3.07
FALSE	Master Protein	Q6IFZ6	SWISS-PROT:Q6IFZ6 Tax_Id=10090 Gene_Symbol=Krt77 Keratin, type II cytoskeletal 1b	4	TRUE	2	9	1	572	61.3	8.02	32.86	2		cytoskeleton	protein binding;structural molecule activity	Pf00038, Pf09728, Pf13166	406220	ENSMUSG00000067594.5	Krt77	15	Formation of the cornified envelope			3	High	1
	Checked	Confidence	Annotated Sequence	Modifications	Contaminant	# Protein Groups	# Proteins	# PSMs	Master Protein Accessions	Positions in Master Proteins	Modifications in Master Proteins	# Missed Cleavages	Theo. MH+ [Da]	Found in Sample: [S1] 201216_DQ_307_Es_5_Slot1-28_1_5386_5.2.216	Confidence (by Search Engine): Sequest HT	XCorr (by Search Engine): Sequest HT
	FALSE	High	[R].FLEQQNQVLQTK.[W]		TRUE	4	7	3	Q9R0H5; P35908; Q6IFZ6; P04264	Q9R0H5 [151-162]; P35908 [204-215]; Q6IFZ6 [187-198]; P04264 [200-211]		0	1475.79	High	High	3.93
	FALSE	High	[R].FLEQQNQVLQTK.[W]	1xDeamidated [Q/N]	TRUE	4	7	5	Q9R0H5; P35908; Q6IFZ6; P04264	Q9R0H5 [151-162]; P35908 [204-215]; Q6IFZ6 [187-198]; P04264 [200-211]		0	1476.77	High	High	4.16
	FALSE	High	[R].FLEQQNQVLQTKWELLQQVNTSTR.[T]	1xDeamidated [N20]	TRUE	1	1	1	Q6IFZ6	Q6IFZ6 [187-210]		1	2932.52	High	High	4.24
FALSE	Master Protein	Q9R0H5	SWISS-PROT:Q9R0H5 Tax_Id=10090 Gene_Symbol=Krt71 Keratin, type II cytoskeletal 6G	4	TRUE	2	9	1	524	57.3	6.99	31.33	2	cell organization and biogenesis;metabolic process	cytoplasm;cytoskeleton	structural molecule activity	Pf00038, Pf04111, Pf09726, Pf12128	56735	ENSMUSG00000051879.3	Krt71	15	Formation of the cornified envelope			3	High	1
	Checked	Confidence	Annotated Sequence	Modifications	Contaminant	# Protein Groups	# Proteins	# PSMs	Master Protein Accessions	Positions in Master Proteins	Modifications in Master Proteins	# Missed Cleavages	Theo. MH+ [Da]	Found in Sample: [S1] 201216_DQ_307_Es_5_Slot1-28_1_5386_5.2.216	Confidence (by Search Engine): Sequest HT	XCorr (by Search Engine): Sequest HT
	FALSE	High	[R].FLEQQNQVLQTK.[W]		TRUE	4	7	3	Q9R0H5; P35908; Q6IFZ6; P04264	Q9R0H5 [151-162]; P35908 [204-215]; Q6IFZ6 [187-198]; P04264 [200-211]		0	1475.79	High	High	3.93
	FALSE	High	[R].FLEQQNQVLQTK.[W]	1xDeamidated [Q/N]	TRUE	4	7	5	Q9R0H5; P35908; Q6IFZ6; P04264	Q9R0H5 [151-162]; P35908 [204-215]; Q6IFZ6 [187-198]; P04264 [200-211]		0	1476.77	High	High	4.16
	FALSE	High	[L].NVELDPEIQK.[V]		TRUE	1	6	1	Q9R0H5	Q9R0H5 [117-126]		0	1184.62	High	High	2.71
FALSE	Master Protein	P02538	SWISS-PROT:P02538 Tax_Id=9606 Gene_Symbol=KRT6A Keratin, type II cytoskeletal 6A	13	TRUE	6	8	4	564	60	8	27.83	6	cell death;cell differentiation;cell organization and biogenesis;defense response;metabolic process;regulation of biological process;response to stimulus	cytosol;membrane;nucleus	protein binding;structural molecule activity	Pf00038, Pf04111, Pf13166	3853	ENSG00000205420.10	KRT6A	12	Formation of the cornified envelope		Ectoderm Differentiation	4	High	1
	Checked	Confidence	Annotated Sequence	Modifications	Contaminant	# Protein Groups	# Proteins	# PSMs	Master Protein Accessions	Positions in Master Proteins	Modifications in Master Proteins	# Missed Cleavages	Theo. MH+ [Da]	Found in Sample: [S1] 201216_DQ_307_Es_5_Slot1-28_1_5386_5.2.216	Confidence (by Search Engine): Sequest HT	XCorr (by Search Engine): Sequest HT
	FALSE	High	[R].AIGGGLSSVGGGSSTIKYT.[T]		TRUE	1	2	1	P02538	P02538 [534-552]		1	1711.89	High	High	4.85
	FALSE	High	[R].AIGGGLSSVGGGSSTIKYTTTSSSS.[R]		TRUE	1	2	1	P02538	P02538 [534-558]		1	2262.11	High	High	4.06
	FALSE	High	[R].AIGGGLSSVGGGSSTIKYTTTSSSSR.[K]		TRUE	1	2	1	P02538	P02538 [534-559]		1	2418.21	High	High	3.62
	FALSE	High	[R].ISIGGGSCAISGGYGSR.[A]	1xCarbamidomethyl [C8]	TRUE	2	3	3	P02538; P04259	P02538 [70-86]; P04259 [70-86]		0	1598.76	High	High	3.09
	FALSE	High	[R].NLDLDSIIAEVKAQYEEIAQR.[S]		TRUE	3	4	1	P02538; P35908; P04259	P02538 [327-347]; P35908 [348-368]; P04259 [327-347]		1	2418.25	High	High	3.77
	FALSE	Medium	[R].SGFSSVSVSR.[S]		TRUE	1	1	1	P02538	P02538 [31-40]		0	1012.51	Medium	Medium	2.49
FALSE	Master Protein	P02533	SWISS-PROT:P02533 Tax_Id=9606 Gene_Symbol=KRT14 Keratin, type I cytoskeletal 14	16	TRUE	4	6	2	472	51.6	5.16	22.31	4	cell death;cell organization and biogenesis;response to stimulus	cytoplasm;cytosol;nucleus	protein binding;structural molecule activity	Pf00038, Pf13514	3861		KRT14	17			Corticotropin-releasing hormone signaling pathway	1	High	1
	Checked	Confidence	Annotated Sequence	Modifications	Contaminant	# Protein Groups	# Proteins	# PSMs	Master Protein Accessions	Positions in Master Proteins	Modifications in Master Proteins	# Missed Cleavages	Theo. MH+ [Da]	Found in Sample: [S1] 201216_DQ_307_Es_5_Slot1-28_1_5386_5.2.216	Confidence (by Search Engine): Sequest HT	XCorr (by Search Engine): Sequest HT
	FALSE	High	[R].GQVGGDVNVEMDAAPGVDLSR.[I]	1xOxidation [M11]	TRUE	1	2	1	P02533	P02533 [262-282]		0	2101.98	High	High	3.57
	FALSE	High	[R].LLEGEDAHLSSSQFSSGSQSSR.[D]		TRUE	1	2	2	P02533	P02533 [418-439]		0	2309.06	High	High	4.18
	FALSE	High	[R].ISSVLAGGSCRAPSTYGGGLSV.[S]	1xCarbamidomethyl [C10]	TRUE	2	2	2	P02533; P08779	P02533 [31-52]; P08779 [31-52]		1	2096.04	High	High	4.21
	FALSE	Medium	[R].VLDELTLAR.[AT]		TRUE	3	9	1	P02533; Q04695; P08779	P02533 [224-232]; Q04695 [193-201]; P08779 [226-234]		0	1029.59	Medium	Medium	2.61
FALSE	Master Protein	P04259	SWISS-PROT:P04259 Tax_Id=9606 Gene_Symbol=KRT6B Keratin, type II cytoskeletal 6B	11	TRUE	4	6	2	564	60	8	20.31	4	cell death;cell organization and biogenesis;metabolic process	cytosol	catalytic activity;motor activity;protein binding;structural molecule activity	Pf00038, Pf01576, Pf04111, Pf13166	3854		KRT6B	12				0	High	1
	Checked	Confidence	Annotated Sequence	Modifications	Contaminant	# Protein Groups	# Proteins	# PSMs	Master Protein Accessions	Positions in Master Proteins	Modifications in Master Proteins	# Missed Cleavages	Theo. MH+ [Da]	Found in Sample: [S1] 201216_DQ_307_Es_5_Slot1-28_1_5386_5.2.216	Confidence (by Search Engine): Sequest HT	XCorr (by Search Engine): Sequest HT
	FALSE	High	[R].ATGGGLSSVGGGSSTIK.[Y]		TRUE	1	1	1	P04259	P04259 [534-550]		0	1435.74	High	High	3.19
	FALSE	High	[R].ATGGGLSSVGGGSSTIKYTTTSSSSR.[K]		TRUE	1	1	1	P04259	P04259 [534-559]		1	2406.17	High	High	4.31
	FALSE	High	[R].ISIGGGSCAISGGYGSR.[A]	1xCarbamidomethyl [C8]	TRUE	2	3	3	P02538; P04259	P02538 [70-86]; P04259 [70-86]		0	1598.76	High	High	3.09
	FALSE	High	[R].NLDLDSIIAEVKAQYEEIAQR.[S]		TRUE	3	4	1	P02538; P35908; P04259	P02538 [327-347]; P35908 [348-368]; P04259 [327-347]		1	2418.25	High	High	3.77
FALSE	Master Protein	P08779	SWISS-PROT:P08779 Tax_Id=9606 Gene_Symbol=KRT16 Keratin, type I cytoskeletal 16	15	TRUE	4	5	2	473	51.2	5.05	17.82	4	cell death;cell differentiation;cell organization and biogenesis;cell proliferation;cellular component movement;defense response;regulation of biological process;response to stimulus	cytoskeleton;cytosol;nucleus	protein binding;structural molecule activity	Pf00038, Pf07888, Pf13514	3868	ENSG00000186832.8	KRT16	17	Formation of the cornified envelope			3	High	1
	Checked	Confidence	Annotated Sequence	Modifications	Contaminant	# Protein Groups	# Proteins	# PSMs	Master Protein Accessions	Positions in Master Proteins	Modifications in Master Proteins	# Missed Cleavages	Theo. MH+ [Da]	Found in Sample: [S1] 201216_DQ_307_Es_5_Slot1-28_1_5386_5.2.216	Confidence (by Search Engine): Sequest HT	XCorr (by Search Engine): Sequest HT
	FALSE	High	[R].GQTGGDVNVEMDAAPGVDLSR.[I]	1xOxidation [M11]	TRUE	1	3	1	P08779	P08779 [264-284]		0	2103.96	High	High	3.05
	FALSE	High	[K].IIAATIENAQPILQIDNAR.[L]		TRUE	1	1	1	P08779	P08779 [178-196]		0	2064.14	High	High	3.93
	FALSE	High	[R].ISSVLAGGSCRAPSTYGGGLSV.[S]	1xCarbamidomethyl [C10]	TRUE	2	2	2	P02533; P08779	P02533 [31-52]; P08779 [31-52]		1	2096.04	High	High	4.21
	FALSE	Medium	[R].VLDELTLAR.[AT]		TRUE	3	9	1	P02533; Q04695; P08779	P02533 [224-232]; Q04695 [193-201]; P08779 [226-234]		0	1029.59	Medium	Medium	2.61
FALSE	Master Protein	ArnA	ArnA	13	FALSE	2	5	2	239	26.8	6.3	15.31	2												0	High	1
	Checked	Confidence	Annotated Sequence	Modifications	Contaminant	# Protein Groups	# Proteins	# PSMs	Master Protein Accessions	Positions in Master Proteins	Modifications in Master Proteins	# Missed Cleavages	Theo. MH+ [Da]	Found in Sample: [S1] 201216_DQ_307_Es_5_Slot1-28_1_5386_5.2.216	Confidence (by Search Engine): Sequest HT	XCorr (by Search Engine): Sequest HT
	FALSE	High	[R].SPENIVIVPDSEVSR.[K]		FALSE	1	3	1	ArnA	ArnA [147-161]		0	1640.85	High	High	2.91
	FALSE	High	[K].VLLNFDLFPSVSMGR.[S]		FALSE	1	3	1	ArnA	ArnA [132-146]		0	1694.89	High	High	2.94
	FALSE	High	[K].VLLNFDLFPSVSMGR.[S]	1xOxidation [M13]	FALSE	1	3	3	ArnA	ArnA [132-146]		0	1710.89	High	High	3.47
FALSE	Master Protein	P60712	SWISS-PROT:P60712 (Bos taurus) Actin, cytoplasmic 1	13	TRUE	3	3	3	375	41.7	5.48	9.53	3		cytoplasm;cytoskeleton;cytosol;membrane;nucleus	nucleotide binding;protein binding	Pf00022	280979		ACTB	25		Adherens junction; Leukocyte transendothelial migration; Salmonella infection; Proteoglycans in cancer; Tight junction; Dilated cardiomyopathy; Influenza A; Thyroid hormone signaling pathway; Regulation of actin cytoskeleton; Apoptosis; Hippo signaling pathway; Focal adhesion; Arrhythmogenic right ventricular cardiomyopathy (ARVC); Hypertrophic cardiomyopathy (HCM); Bacterial invasion of epitheli…		20	High	1
	Checked	Confidence	Annotated Sequence	Modifications	Contaminant	# Protein Groups	# Proteins	# PSMs	Master Protein Accessions	Positions in Master Proteins	Modifications in Master Proteins	# Missed Cleavages	Theo. MH+ [Da]	Found in Sample: [S1] 201216_DQ_307_Es_5_Slot1-28_1_5386_5.2.216	Confidence (by Search Engine): Sequest HT	XCorr (by Search Engine): Sequest HT
	FALSE	Medium	[K].AGFAGDDAPRAVFPSIV.[G]		TRUE	1	1	1	P60712	P60712 [19-35]		1	1689.86	Medium	Medium	2.65
	FALSE	High	[K].SYELPDGQVITIGNER.[F]		TRUE	1	1	1	P60712	P60712 [239-254]		0	1790.89	High	High	4.16
	FALSE	High	[T].VLSGGTTMYPGIADR.[M]		TRUE	1	1	1	P60712	P60712 [298-312]		0	1537.77	High	High	2.73
FALSE	Master Protein	P13647	SWISS-PROT:P13647 Tax_Id=9606 Gene_Symbol=KRT5 Keratin, type II cytoskeletal 5	5	TRUE	2	2	2	590	62.3	7.74	6.55	2	cell death;cell organization and biogenesis;metabolic process	cytoplasm;cytosol;membrane;mitochondrion;nucleus	catalytic activity;motor activity;protein binding;structural molecule activity	Pf00038, Pf01576, Pf02994, Pf03961, Pf04111, Pf05957, Pf12128	3852	ENSG00000186081.11	KRT5	12	Formation of the cornified envelope; Type I hemidesmosome assembly			6	High	1
	Checked	Confidence	Annotated Sequence	Modifications	Contaminant	# Protein Groups	# Proteins	# PSMs	Master Protein Accessions	Positions in Master Proteins	Modifications in Master Proteins	# Missed Cleavages	Theo. MH+ [Da]	Found in Sample: [S1] 201216_DQ_307_Es_5_Slot1-28_1_5386_5.2.216	Confidence (by Search Engine): Sequest HT	XCorr (by Search Engine): Sequest HT
	FALSE	High	[R].GLGVGFGSGGGSSSSVK.[F]		TRUE	1	1	1	P13647	P13647 [560-576]		0	1439.71	High	High	3.36
	FALSE	High	[R].SFSTASAITPSVSR.[T]		TRUE	1	2	1	P13647	P13647 [16-29]		0	1410.72	High	High	3.19
FALSE	Master Protein	Q04695	SWISS-PROT:Q04695 Tax_Id=9606 Gene_Symbol=KRT17 Keratin, type I cytoskeletal 17	5	TRUE	2	2	1	432	48.1	5.02	5.24	2	cell death;cell organization and biogenesis;regulation of biological process;response to stimulus	cytoplasm;cytoskeleton;cytosol	protein binding;receptor activity;signal transducer activity;structural molecule activity	Pf00038, Pf07888	3872	ENSG00000128422.15	KRT17	17	Formation of the cornified envelope			3	Medium	1
	Checked	Confidence	Annotated Sequence	Modifications	Contaminant	# Protein Groups	# Proteins	# PSMs	Master Protein Accessions	Positions in Master Proteins	Modifications in Master Proteins	# Missed Cleavages	Theo. MH+ [Da]	Found in Sample: [S1] 201216_DQ_307_Es_5_Slot1-28_1_5386_5.2.216	Confidence (by Search Engine): Sequest HT	XCorr (by Search Engine): Sequest HT
	FALSE	Medium	[I].ENLKEELAYLK.[K]	1xDeamidated [N2]	TRUE	1	2	1	Q04695	Q04695 [209-219]		1	1350.72	Medium	Medium	2.64
	FALSE	Medium	[R].VLDELTLAR.[AT]		TRUE	3	9	1	P02533; Q04695; P08779	P02533 [224-232]; Q04695 [193-201]; P08779 [226-234]		0	1029.59	Medium	Medium	2.61
FALSE	Master Protein	P0A6Y8	Chaperone protein DnaK OS=Escherichia coli (strain K12) GN=dnaK PE=1 SV=2	3	FALSE	1	1	1	638	69.1	4.97	4.21	1	cell organization and biogenesis;metabolic process;regulation of biological process;response to stimulus	cytoplasm;cytosol;membrane	catalytic activity;metal ion binding;nucleotide binding;protein binding	Pf00012, Pf06723	944750	SH08_03800; SH03_03805; SH06_04110; SH04_03795; SH07_03800; SF31_04110	dnaK			RNA degradation		1	High	1
	Checked	Confidence	Annotated Sequence	Modifications	Contaminant	# Protein Groups	# Proteins	# PSMs	Master Protein Accessions	Positions in Master Proteins	Modifications in Master Proteins	# Missed Cleavages	Theo. MH+ [Da]	Found in Sample: [S1] 201216_DQ_307_Es_5_Slot1-28_1_5386_5.2.216	Confidence (by Search Engine): Sequest HT	XCorr (by Search Engine): Sequest HT
	FALSE	High	[R].IINEPTAAALAYGLDK.[G]		FALSE	1	1	1	P0A6Y8	P0A6Y8 [168-183]		0	1659.9	High	High	4.21
FALSE	Master Protein	P00761 SWISS-PROT:P00761	Trypsin - Sus scrofa (Pig).	7	TRUE	1	1	1	231	24.4	7.18	3.43	1												0	High	1
	Checked	Confidence	Annotated Sequence	Modifications	Contaminant	# Protein Groups	# Proteins	# PSMs	Master Protein Accessions	Positions in Master Proteins	Modifications in Master Proteins	# Missed Cleavages	Theo. MH+ [Da]	Found in Sample: [S1] 201216_DQ_307_Es_5_Slot1-28_1_5386_5.2.216	Confidence (by Search Engine): Sequest HT	XCorr (by Search Engine): Sequest HT
	FALSE	High	[R].LGEHNIDVLEGNEQFIN.[A]		TRUE	1	1	1	P00761 SWISS-PROT:P00761	P00761 SWISS-PROT:P00761 [58-74]		0	1940.93	High	High	3.43
FALSE	Master Protein	P75780	Catecholate siderophore receptor Fiu OS=Escherichia coli (strain K12) GN=fiu PE=1 SV=1	3	FALSE	1	1	1	760	81.9	5.91	3.15	1	transport	membrane	metal ion binding;receptor activity	Pf00593, Pf07715	946246	SH08_07900; SH03_07900; SH06_08205; SH04_07890; SH07_07895; SF31_08205	fiu					0	Medium	1
	Checked	Confidence	Annotated Sequence	Modifications	Contaminant	# Protein Groups	# Proteins	# PSMs	Master Protein Accessions	Positions in Master Proteins	Modifications in Master Proteins	# Missed Cleavages	Theo. MH+ [Da]	Found in Sample: [S1] 201216_DQ_307_Es_5_Slot1-28_1_5386_5.2.216	Confidence (by Search Engine): Sequest HT	XCorr (by Search Engine): Sequest HT
	FALSE	Medium	[R].VKQDYLMTAIMGGASNITQPT.[S]	2xDeamidated [Q3; Q19]; 1xOxidation [M11]; 1xPhospho [T/Y/S]	FALSE	1	1	1	P75780	P75780 [333-353]		1	2337.04	Medium	Medium	3.15
FALSE	Master Protein	P13658	DNA relaxase MbeA OS=Escherichia coli GN=mbeA PE=1 SV=1	4	FALSE	1	1	1	517	57.8	6.2	3.14	1	conjugation		catalytic activity;DNA binding;metal ion binding;protein binding	Pf03432, Pf12850								0	Medium	1	Phospho [Y317(99.9)]
	Checked	Confidence	Annotated Sequence	Modifications	Contaminant	# Protein Groups	# Proteins	# PSMs	Master Protein Accessions	Positions in Master Proteins	Modifications in Master Proteins	# Missed Cleavages	Theo. MH+ [Da]	Found in Sample: [S1] 201216_DQ_307_Es_5_Slot1-28_1_5386_5.2.216	Confidence (by Search Engine): Sequest HT	XCorr (by Search Engine): Sequest HT
	FALSE	Medium	[K].AGREYGHDVTGDSLSPVYR.[E]	1xPhospho [Y5(99.9)]	FALSE	1	1	1	P13658	P13658 [313-331]	P13658 1xPhospho [Y317(99.9)]	1	2158.96	Medium	Medium	3.14
FALSE	Master Protein	P0AAN1	Hydrogenase-2 operon protein HybE OS=Escherichia coli (strain K12) GN=hybE PE=1 SV=1	11	FALSE	1	1	1	162	18	5.47	3.08	1	metabolic process		protein binding	Pf11939	947483	SH08_19235; SH03_19135; SH06_19440; SH04_19125; SH07_19130; SF31_19480	hybE					0	Medium	1
	Checked	Confidence	Annotated Sequence	Modifications	Contaminant	# Protein Groups	# Proteins	# PSMs	Master Protein Accessions	Positions in Master Proteins	Modifications in Master Proteins	# Missed Cleavages	Theo. MH+ [Da]	Found in Sample: [S1] 201216_DQ_307_Es_5_Slot1-28_1_5386_5.2.216	Confidence (by Search Engine): Sequest HT	XCorr (by Search Engine): Sequest HT
	FALSE	Medium	[K].VSEKIGLQLPYGTMTFTV.[G]	1xDeamidated [Q8]; 1xOxidation [M14]; 1xPhospho [T/Y/S]	FALSE	1	1	1	P0AAN1	P0AAN1 [79-96]		1	2080.99	Medium	Medium	3.08
FALSE	Master Protein	P45537	Uncharacterized protein YhfK OS=Escherichia coli (strain K12) GN=yhfK PE=3 SV=2	2	FALSE	1	1	1	700	79.9	9.01	3.05	1	transport	membrane		Pf11744, Pf12805, Pf13515	947866		yhfK					0	Medium	1
	Checked	Confidence	Annotated Sequence	Modifications	Contaminant	# Protein Groups	# Proteins	# PSMs	Master Protein Accessions	Positions in Master Proteins	Modifications in Master Proteins	# Missed Cleavages	Theo. MH+ [Da]	Found in Sample: [S1] 201216_DQ_307_Es_5_Slot1-28_1_5386_5.2.216	Confidence (by Search Engine): Sequest HT	XCorr (by Search Engine): Sequest HT
	FALSE	Medium	[G].ASLFATCSLLTQLLLAK.[D]	1xCarbamidomethyl [C7]; 1xPhospho [T/S]	FALSE	1	1	1	P45537	P45537 [71-87]		0	1930.01	Medium	Medium	3.05
FALSE	Master Protein	P13970	Protein SrnB OS=Escherichia coli (strain K12) GN=srnB PE=3 SV=1	19	FALSE	1	1	1	68	7.8	8.82	2.61	1		membrane		Pf01848	1263515; 1263549	SH06_03045; SF31_03045	srnB; srnB'					0	Medium	1	Phospho [Y3(96.6); T6(96.6); T7(99.9)]
	Checked	Confidence	Annotated Sequence	Modifications	Contaminant	# Protein Groups	# Proteins	# PSMs	Master Protein Accessions	Positions in Master Proteins	Modifications in Master Proteins	# Missed Cleavages	Theo. MH+ [Da]	Found in Sample: [S1] 201216_DQ_307_Es_5_Slot1-28_1_5386_5.2.216	Confidence (by Search Engine): Sequest HT	XCorr (by Search Engine): Sequest HT
	FALSE	Medium	[-].MKYLNTTDCSLFL.[A]	1xCarbamidomethyl [C9]; 3xPhospho [Y3(96.6); T6(96.6); T7(99.9)]	FALSE	1	1	1	P13970	P13970 [1-13]	P13970 3xPhospho [Y3(96.6); T6(96.6); T7(99.9)]	1	1845.66	Medium	Medium	2.61
FALSE	Master Protein	E1SMP7	7-carboxy-7-deazaguanine synthase OS=Ferrimonas balearica (strain DSM 9799 / CCM 4581 / PAT) GN=queE PE=3 SV=1	6	FALSE	1	1	1	222	24.9	5.95	2.59	1	metabolic process		catalytic activity;metal ion binding	Pf04055, Pf13394		Fbal_1382	Fbal_1382			Folate biosynthesis; Metabolic pathways		2	Medium	1
	Checked	Confidence	Annotated Sequence	Modifications	Contaminant	# Protein Groups	# Proteins	# PSMs	Master Protein Accessions	Positions in Master Proteins	Modifications in Master Proteins	# Missed Cleavages	Theo. MH+ [Da]	Found in Sample: [S1] 201216_DQ_307_Es_5_Slot1-28_1_5386_5.2.216	Confidence (by Search Engine): Sequest HT	XCorr (by Search Engine): Sequest HT
	FALSE	Medium	[K].GGLEVQRSALERA.[N]	1xDeamidated [Q6]	FALSE	1	1	1	E1SMP7	E1SMP7 [143-155]		2	1386.73	Medium	Medium	2.59
FALSE	Master Protein	B1EQ29	Oligopeptidase B OS=Escherichia albertii (strain TW07627) GN=prtB PE=4 SV=1	2	FALSE	1	1	1	685	79.2	5.78	2.57	1	metabolic process		catalytic activity	Pf00326, Pf02897		ESCAB7627_3412						0	Medium	1
	Checked	Confidence	Annotated Sequence	Modifications	Contaminant	# Protein Groups	# Proteins	# PSMs	Master Protein Accessions	Positions in Master Proteins	Modifications in Master Proteins	# Missed Cleavages	Theo. MH+ [Da]	Found in Sample: [S1] 201216_DQ_307_Es_5_Slot1-28_1_5386_5.2.216	Confidence (by Search Engine): Sequest HT	XCorr (by Search Engine): Sequest HT
	FALSE	Medium	[K].FLKKKNTFNDYL.[D]	2xDeamidated [N6; N9]	FALSE	1	23	1	B1EQ29	B1EQ29 [498-509]		3	1532.8	Medium	Medium	2.57
FALSE	Master Protein	A3WLW9	7-carboxy-7-deazaguanine synthase OS=Idiomarina baltica OS145 GN=queE PE=3 SV=1	6	FALSE	1	1	1	223	25.2	5.87	2.54	1	metabolic process		catalytic activity;metal ion binding	Pf04055, Pf06574, Pf13353, Pf13394		OS145_12709						0	Medium	1	Phospho [T11(100)]
	Checked	Confidence	Annotated Sequence	Modifications	Contaminant	# Protein Groups	# Proteins	# PSMs	Master Protein Accessions	Positions in Master Proteins	Modifications in Master Proteins	# Missed Cleavages	Theo. MH+ [Da]	Found in Sample: [S1] 201216_DQ_307_Es_5_Slot1-28_1_5386_5.2.216	Confidence (by Search Engine): Sequest HT	XCorr (by Search Engine): Sequest HT
	FALSE	Medium	[-].MTYRINEIFETLQ.[G]	1xPhospho [T11(100)]	FALSE	1	3	1	A3WLW9	A3WLW9 [1-13]	A3WLW9 1xPhospho [T11(100)]	1	1737.79	Medium	Medium	2.54
FALSE	Master Protein	P11989	Cryptic beta-glucoside bgl operon antiterminator OS=Escherichia coli (strain K12) GN=bglG PE=1 SV=1	5	FALSE	1	1	1	278	32.1	6.89	2.53	1	metabolic process;regulation of biological process		protein binding;RNA binding	Pf00874, Pf03123	948235	SH08_00110; SH03_00110; SH06_00110; SH04_00110; SH07_00110; SF31_00110	bglG					0	Medium	1	Phospho [T99(96.7)]
	Checked	Confidence	Annotated Sequence	Modifications	Contaminant	# Protein Groups	# Proteins	# PSMs	Master Protein Accessions	Positions in Master Proteins	Modifications in Master Proteins	# Missed Cleavages	Theo. MH+ [Da]	Found in Sample: [S1] 201216_DQ_307_Es_5_Slot1-28_1_5386_5.2.216	Confidence (by Search Engine): Sequest HT	XCorr (by Search Engine): Sequest HT
	FALSE	Medium	[R].LGKLQDSIYISLTD.[H]	1xDeamidated [Q5]; 1xPhospho [T13(96.7)]	FALSE	1	1	1	P11989	P11989 [87-100]	P11989 1xPhospho [T99(96.7)]	1	1646.79	Medium	Medium	2.53
FALSE	Master Protein	P0A6U3	tRNA uridine 5-carboxymethylaminomethyl modification enzyme MnmG OS=Escherichia coli (strain K12) GN=mnmG PE=1 SV=1	2	FALSE	1	1	1	629	69.5	6.64	2.51	1	metabolic process;response to stimulus	cytoplasm;cytosol	catalytic activity;nucleotide binding;protein binding	Pf01134, Pf13932	948248	SH08_00205; SH03_00200; SH06_00200; SH04_00200; SH07_00205; SF31_00200	mnmG					0	Medium	1	Phospho [S602(100)]
	Checked	Confidence	Annotated Sequence	Modifications	Contaminant	# Protein Groups	# Proteins	# PSMs	Master Protein Accessions	Positions in Master Proteins	Modifications in Master Proteins	# Missed Cleavages	Theo. MH+ [Da]	Found in Sample: [S1] 201216_DQ_307_Es_5_Slot1-28_1_5386_5.2.216	Confidence (by Search Engine): Sequest HT	XCorr (by Search Engine): Sequest HT
	FALSE	Medium	[A].KLNDHKPASIGQASR.[I]	1xPhospho [S14(100)]	FALSE	1	1	1	P0A6U3	P0A6U3 [589-603]	P0A6U3 1xPhospho [S602(100)]	1	1701.84	Medium	Medium	2.51
FALSE	Master Protein	P0AAG8	Galactose/methyl galactoside import ATP-binding protein MglA OS=Escherichia coli (strain K12) GN=mglA PE=1 SV=1	3	FALSE	1	1	1	506	56.4	7.64	2.51	1	response to stimulus;transport	membrane	catalytic activity;nucleotide binding;transporter activity	Pf00005, Pf13304	949036	SF31_15130	mglA			ABC transporters		1	Medium	1
	Checked	Confidence	Annotated Sequence	Modifications	Contaminant	# Protein Groups	# Proteins	# PSMs	Master Protein Accessions	Positions in Master Proteins	Modifications in Master Proteins	# Missed Cleavages	Theo. MH+ [Da]	Found in Sample: [S1] 201216_DQ_307_Es_5_Slot1-28_1_5386_5.2.216	Confidence (by Search Engine): Sequest HT	XCorr (by Search Engine): Sequest HT
	FALSE	Medium	[R].TQIGSLSGGNQQKV.[I]		FALSE	1	1	1	P0AAG8	P0AAG8 [402-415]		1	1416.74	Medium	Medium	2.51

## Sheet: 60min
Checked	Master	Accession	Description	Coverage [%]	Contaminant	# Peptides	# PSMs	# Unique Peptides	# AAs	MW [kDa]	calc. pI	Score Sequest HT: Sequest HT	# Peptides (by Search Engine): Sequest HT	Biological Process	Cellular Component	Molecular Function	Pfam IDs	Entrez Gene ID	Ensembl Gene ID	Gene Symbol	Chromosome	Reactome Pathways	KEGG Pathways	WikiPathways	# Protein Pathway Groups	Found in Sample: [S1] 201216_DQ_307_Es_7_Slot1-30_1_5390_5.2.216	# Protein Groups	Modifications
FALSE	Master Protein	ArnB	Coexpressed	54	FALSE	18	118	18	387	43.6	7.74	422.21	18												0	High	1	Phospho [T323(100); T336(100); T376(100)]
	Checked	Confidence	Annotated Sequence	Modifications	Contaminant	# Protein Groups	# Proteins	# PSMs	Master Protein Accessions	Positions in Master Proteins	Modifications in Master Proteins	# Missed Cleavages	Theo. MH+ [Da]	Found in Sample: [S1] 201216_DQ_307_Es_7_Slot1-30_1_5390_5.2.216	Confidence (by Search Engine): Sequest HT	XCorr (by Search Engine): Sequest HT
	FALSE	High	[K].AELSHKYSFTSPLK.[G]		FALSE	1	7	2	ArnB	ArnB [8-21]		1	1607.84	High	High	3.89
	FALSE	High	[K].EIAEMLPQSAVTEIGAK.[N]		FALSE	1	7	3	ArnB	ArnB [193-209]		0	1786.93	High	High	4.38
	FALSE	High	[K].EIAEMLPQSAVTEIGAK.[N]	1xOxidation [M5]	FALSE	1	7	5	ArnB	ArnB [193-209]		0	1802.92	High	High	4.52
	FALSE	High	[K].EIAEMLPQSAVTEIGAK.[N]	1xDeamidated [Q8]; 1xOxidation [M5]	FALSE	1	7	2	ArnB	ArnB [193-209]		0	1803.9	High	High	3.92
	FALSE	High	[K].EITSEVTKKLR.[S]	1xPhospho [T7(100)]	FALSE	1	4	4	ArnB	ArnB [370-380]	ArnB 1xPhospho [T376(100)]	2	1383.72	High	High	3.48
	FALSE	High	[R].FLDGINNDLVNEYR.[Y]		FALSE	1	7	13	ArnB	ArnB [289-302]		0	1681.82	High	High	4.34
	FALSE	High	[R].FLDGINNDLVNEYR.[Y]	1xDeamidated [N]	FALSE	1	7	13	ArnB	ArnB [289-302]		0	1682.8	High	High	4.56
	FALSE	High	[R].FLDGINNDLVNEYR.[Y]	2xDeamidated [N6; N7]	FALSE	1	7	1	ArnB	ArnB [289-302]		0	1683.79	High	High	3.25
	FALSE	High	[K].LANQLNSNNLSEATR.[T]		FALSE	1	7	5	ArnB	ArnB [310-324]		0	1644.83	High	High	4.48
	FALSE	High	[K].LANQLNSNNLSEATR.[T]	1xDeamidated [Q/N]	FALSE	1	7	13	ArnB	ArnB [310-324]		0	1645.81	High	High	4.34
	FALSE	High	[K].LANQLNSNNLSEATR.[T]	2xDeamidated [Q/N]	FALSE	1	7	8	ArnB	ArnB [310-324]		0	1646.8	High	High	4.02
	FALSE	High	[K].LANQLNSNNLSEATR.[T]	1xPhospho [T14(100)]	FALSE	1	7	1	ArnB	ArnB [310-324]	ArnB 1xPhospho [T323(100)]	0	1724.8	High	High	4.79
	FALSE	High	[K].LANQLNSNNLSEATR.[T]	1xDeamidated [N]; 1xPhospho [T14(100)]	FALSE	1	7	2	ArnB	ArnB [310-324]	ArnB 1xPhospho [T323(100)]	0	1725.78	High	High	3.72
	FALSE	High	[K].IETAKQGAMELLSR.[I]	1xOxidation [M9]	FALSE	1	7	1	ArnB	ArnB [56-69]		1	1562.82	High	High	3.25
	FALSE	High	[Y].IILLTDGQPTDVPETDAYEK.[L]		FALSE	1	7	1	ArnB	ArnB [132-151]		0	2218.11	High	High	2.74
	FALSE	Medium	[K].LLNYPGPPVK.[L]		FALSE	1	7	1	ArnB	ArnB [223-232]		0	1097.64	Medium	Medium	2.54
	FALSE	Medium	[K].LLNYPGPPVK.[L]	1xDeamidated [N3]	FALSE	1	7	1	ArnB	ArnB [223-232]		0	1098.62	Medium	Medium	2.51
	FALSE	High	[R].INRLEVNFDITR.[A]		FALSE	1	7	8	ArnB	ArnB [271-282]		1	1489.81	High	High	3.4
	FALSE	High	[R].INRLEVNFDITR.[A]	1xDeamidated [N7]	FALSE	1	7	1	ArnB	ArnB [271-282]		1	1490.8	High	High	3.04
	FALSE	High	[K].ISKEITSEVTKK.[L]	1xPhospho [T10(99.7)]	FALSE	1	4	1	ArnB	ArnB [367-378]	ArnB 1xPhospho [T376(99.7)]	2	1442.75	High	High	3.82
	FALSE	High	[K].NVSIDIVSETQVK.[L]		FALSE	1	7	3	ArnB	ArnB [210-222]		0	1431.77	High	High	2.91
	FALSE	High	[K].RFLDGINNDLVNEYR.[Y]	1xDeamidated [N]	FALSE	1	7	2	ArnB	ArnB [288-302]		1	1838.9	High	High	3.36
	FALSE	High	[R].TVEQMQMIAQQTR.[R]	1xOxidation [M5]	FALSE	1	7	1	ArnB	ArnB [325-337]		0	1579.76	High	High	4.02
	FALSE	High	[R].TVEQMQMIAQQTR.[R]	1xDeamidated [Q10]; 1xOxidation [M7]	FALSE	1	7	1	ArnB	ArnB [325-337]		0	1580.74	High	High	3.05
	FALSE	High	[R].TVEQMQMIAQQTR.[R]	2xOxidation [M5; M7]	FALSE	1	7	3	ArnB	ArnB [325-337]		0	1595.75	High	High	4.07
	FALSE	High	[R].TVEQMQMIAQQTR.[R]	1xOxidation [M7]; 1xPhospho [T12(100)]	FALSE	1	7	2	ArnB	ArnB [325-337]	ArnB 1xPhospho [T336(100)]	0	1659.72	High	High	3.79
	FALSE	High	[R].TVEQMQMIAQQTRR.[M]	1xOxidation [M7]; 1xPhospho [T12(100)]	FALSE	1	7	1	ArnB	ArnB [325-338]	ArnB 1xPhospho [T336(100)]	1	1815.82	High	High	3.58
	FALSE	High	[K].VIAFGIGDDYNER.[L]		FALSE	1	7	8	ArnB	ArnB [160-172]		0	1468.71	High	High	3.43
	FALSE	High	[K].VIAFGIGDDYNER.[L]	1xDeamidated [N11]	FALSE	1	7	2	ArnB	ArnB [160-172]		0	1469.69	High	High	3.55
	FALSE	High	[K].VITDKTAGILYHVED.[A]		FALSE	1	7	1	ArnB	ArnB [176-190]		1	1673.87	High	High	3.31
	FALSE	High	[D].VPETDAYEKLNYPEAYK.[V]		FALSE	1	7	2	ArnB	ArnB [143-159]		1	2029.98	High	High	4
	FALSE	High	[R].VYGEIIIPPNFTGR.[L]		FALSE	1	7	5	ArnB	ArnB [242-255]		0	1575.85	High	High	3.18
	FALSE	High	[R].VYGEIIIPPNFTGR.[L]	1xDeamidated [N10]	FALSE	1	7	1	ArnB	ArnB [242-255]		0	1576.84	High	High	3.09
FALSE	Master Protein	Cytochrome	c	52	TRUE	11	21	8	105	11.8	9.57	66.23	11												0	High	1
	Checked	Confidence	Annotated Sequence	Modifications	Contaminant	# Protein Groups	# Proteins	# PSMs	Master Protein Accessions	Positions in Master Proteins	Modifications in Master Proteins	# Missed Cleavages	Theo. MH+ [Da]	Found in Sample: [S1] 201216_DQ_307_Es_7_Slot1-30_1_5390_5.2.216	Confidence (by Search Engine): Sequest HT	XCorr (by Search Engine): Sequest HT
	FALSE	High	[KG].EETLMEYLENPKK.[Y]	1xOxidation [M5]	TRUE	2	2	2	Cytochrome; P62894	Cytochrome [62-74]; P62894 [62-74]		1	1639.79	High	High	3.38
	FALSE	High	[W].KEETLMEYLENPKK.[Y]	1xOxidation [M6]	TRUE	1	1	1	Cytochrome	Cytochrome [61-74]		2	1767.88	High	High	3.18
	FALSE	Medium	[K].KTEREDLIAYLK.[K]		TRUE	1	1	1	Cytochrome	Cytochrome [89-100]		2	1478.82	Medium	Medium	2.85
	FALSE	High	[R].KTGQAPGFTYTDANK.[N]		TRUE	1	1	2	Cytochrome	Cytochrome [40-54]		1	1598.78	High	High	3.3
	FALSE	Medium	[R].KTGQAPGFTYTDANK.[N]	1xDeamidated [Q4]	TRUE	1	1	1	Cytochrome	Cytochrome [40-54]		1	1599.76	Medium	Medium	2.84
	FALSE	Medium	[G].PNLHGLFGR.[K]		TRUE	2	2	1	Cytochrome; P62894	Cytochrome [31-39]; P62894 [31-39]		0	1010.55	Medium	Medium	2.59
	FALSE	Medium	[K].TEREDLIAYLK.[K]		TRUE	1	1	1	Cytochrome	Cytochrome [90-100]		1	1350.73	Medium	Medium	2.98
	FALSE	High	[K].TEREDLIAYLKK.[A]		TRUE	1	1	2	Cytochrome	Cytochrome [90-101]		2	1478.82	High	High	3.15
	FALSE	High	[K].TGPNLHGLFGR.[K]		TRUE	2	2	1	Cytochrome; P62894	Cytochrome [29-39]; P62894 [29-39]		0	1168.62	High	High	2.96
	FALSE	High	[K].TGQAPGFTYTDANK.[N]		TRUE	1	1	2	Cytochrome	Cytochrome [41-54]		0	1470.69	High	High	3.34
	FALSE	High	[K].TGQAPGFTYTDANK.[N]	1xDeamidated [Q3]	TRUE	1	1	1	Cytochrome	Cytochrome [41-54]		0	1471.67	High	High	3.47
	FALSE	High	[K].TGQAPGFTYTDANKN.[K]		TRUE	1	1	1	Cytochrome	Cytochrome [41-55]		1	1584.73	High	High	3.01
	FALSE	High	[K].TGQAPGFTYTDANKNK.[G]		TRUE	1	1	3	Cytochrome	Cytochrome [41-56]		1	1712.82	High	High	3.42
	FALSE	High	[K].TGQAPGFTYTDANKNK.[G]	1xDeamidated [N13]	TRUE	1	1	2	Cytochrome	Cytochrome [41-56]		1	1713.81	High	High	4.05
FALSE	Master Protein	P04264	SWISS-PROT:P04264 Tax_Id=9606 Gene_Symbol=KRT1 Keratin, type II cytoskeletal 1	9	TRUE	5	10	5	644	66	8.12	35.09	5	cell death;defense response;metabolic process;regulation of biological process;response to stimulus;transport	cytoskeleton;cytosol;extracellular;membrane;nucleus	catalytic activity;motor activity;protein binding;receptor activity;structural molecule activity;transporter activity	Pf00038, Pf01496, Pf01576, Pf05103, Pf05957, Pf12128, Pf13166, Pf13514	3848		KRT1	12			Corticotropin-releasing hormone signaling pathway	1	High	1
	Checked	Confidence	Annotated Sequence	Modifications	Contaminant	# Protein Groups	# Proteins	# PSMs	Master Protein Accessions	Positions in Master Proteins	Modifications in Master Proteins	# Missed Cleavages	Theo. MH+ [Da]	Found in Sample: [S1] 201216_DQ_307_Es_7_Slot1-30_1_5390_5.2.216	Confidence (by Search Engine): Sequest HT	XCorr (by Search Engine): Sequest HT
	FALSE	High	[R].FLEQQNQVLQTK.[W]		TRUE	1	7	2	P04264	P04264 [200-211]		0	1475.79	High	High	3.8
	FALSE	High	[R].FLEQQNQVLQTK.[W]	1xDeamidated [N6]	TRUE	1	7	2	P04264	P04264 [200-211]		0	1476.77	High	High	3.54
	FALSE	High	[R].FSSCGGGGGSFGAGGGFGSR.[S]	1xCarbamidomethyl [C4]	TRUE	1	1	1	P04264	P04264 [46-65]		0	1765.73	High	High	5.42
	FALSE	High	[K].QISNLQQSISDAEQR.[G]		TRUE	1	1	2	P04264	P04264 [418-432]		0	1716.85	High	High	3.72
	FALSE	High	[R].TNAENEFVTIK.[K]		TRUE	1	1	1	P04264	P04264 [278-288]		0	1265.64	High	High	3.1
	FALSE	High	[R].TNAENEFVTIKK.[D]		TRUE	1	1	2	P04264	P04264 [278-289]		1	1393.73	High	High	3.18
FALSE	Master Protein	ArnA_coexpressed	ArnA_coexpressed	26	FALSE	5	7	5	223	24.9	5.35	22.9	5												0	High	1
	Checked	Confidence	Annotated Sequence	Modifications	Contaminant	# Protein Groups	# Proteins	# PSMs	Master Protein Accessions	Positions in Master Proteins	Modifications in Master Proteins	# Missed Cleavages	Theo. MH+ [Da]	Found in Sample: [S1] 201216_DQ_307_Es_7_Slot1-30_1_5390_5.2.216	Confidence (by Search Engine): Sequest HT	XCorr (by Search Engine): Sequest HT
	FALSE	High	[K].LEVLFQGPSTWK.[C]		FALSE	1	2	1	ArnA_coexpressed	ArnA_coexpressed [10-21]		0	1404.75	High	High	3.39
	FALSE	High	[R].SPENIVIVPDSEVSR.[K]		FALSE	1	3	2	ArnA_coexpressed	ArnA_coexpressed [150-164]		0	1640.85	High	High	3.93
	FALSE	High	[R].SPENIVIVPDSEVSRK.[H]		FALSE	1	3	1	ArnA_coexpressed	ArnA_coexpressed [150-165]		1	1768.94	High	High	3.55
	FALSE	High	[K].VLLNFDLFPSVSMGR.[S]	1xOxidation [M13]	FALSE	1	3	2	ArnA_coexpressed	ArnA_coexpressed [135-149]		0	1710.89	High	High	2.85
	FALSE	High	[R].YYIYFIQTPNENLVNK.[K]		FALSE	1	3	1	ArnA_coexpressed	ArnA_coexpressed [118-133]		0	2019.02	High	High	3.47
FALSE	Master Protein	P62894	SWISS-PROT:P62894 Cytochrome c - Bos taurus (Bovine).	38	TRUE	5	6	2	105	11.7	9.5	18.24	5	cell death;metabolic process;regulation of biological process;transport	mitochondrion	metal ion binding	Pf00034, Pf13442, Pf14495	100847700; 510767; 104968582	ENSBTAG00000022613.3; ENSBTAG00000023823.1	LOC100847700; LOC100850794; CYCS; LOC104968582	11; 4	Detoxification of Reactive Oxygen Species; Respiratory electron transport; Release of apoptotic factors from the mitochondria; Activation of caspases through apoptosome-mediated cleavage; Transcriptional activation of mitochondrial biogenesis; Formation of apoptosome	Sulfur metabolism; Colorectal cancer; Non-alcoholic fatty liver disease (NAFLD); Viral myocarditis; Herpes simplex infection; p53 signaling pathway; Legionellosis; Small cell lung cancer; Platinum drug resistance; Apoptosis - multiple species; Amyotrophic lateral sclerosis (ALS); Tuberculosis; Influenza A; Alzheimer's disease; Apoptosis; Metabolic pathways; Huntington's disease; Parkinson's disea…	Apoptosis; FAS pathway and Stress induction of HSP regulation; Apoptosis Modulation by HSP70; DNA Damage Response; AGE/RAGE pathway; Apoptosis Modulation and Signaling	45	High	1
	Checked	Confidence	Annotated Sequence	Modifications	Contaminant	# Protein Groups	# Proteins	# PSMs	Master Protein Accessions	Positions in Master Proteins	Modifications in Master Proteins	# Missed Cleavages	Theo. MH+ [Da]	Found in Sample: [S1] 201216_DQ_307_Es_7_Slot1-30_1_5390_5.2.216	Confidence (by Search Engine): Sequest HT	XCorr (by Search Engine): Sequest HT
	FALSE	High	[KG].EETLMEYLENPKK.[Y]	1xOxidation [M5]	TRUE	2	2	2	Cytochrome; P62894	Cytochrome [62-74]; P62894 [62-74]		1	1639.79	High	High	3.38
	FALSE	Medium	[G].PNLHGLFGR.[K]		TRUE	2	2	1	Cytochrome; P62894	Cytochrome [31-39]; P62894 [31-39]		0	1010.55	Medium	Medium	2.59
	FALSE	High	[K].TGPNLHGLFGR.[K]		TRUE	2	2	1	Cytochrome; P62894	Cytochrome [29-39]; P62894 [29-39]		0	1168.62	High	High	2.96
	FALSE	High	[K].TGQAPGFSYTDANK.[N]		TRUE	1	1	1	P62894	P62894 [41-54]		0	1456.67	High	High	3.07
	FALSE	High	[K].TGQAPGFSYTDANKNK.[G]		TRUE	1	1	1	P62894	P62894 [41-56]		1	1698.81	High	High	3.23
FALSE	Master Protein	P60712	SWISS-PROT:P60712 (Bos taurus) Actin, cytoplasmic 1	8	TRUE	1	3	1	375	41.7	5.48	14.43	1		cytoplasm;cytoskeleton;cytosol;membrane;nucleus	nucleotide binding;protein binding	Pf00022	280979		ACTB	25		Tight junction; Focal adhesion; Viral myocarditis; Thyroid hormone signaling pathway; Platelet activation; Salmonella infection; Bacterial invasion of epithelial cells; Influenza A; Arrhythmogenic right ventricular cardiomyopathy (ARVC); Leukocyte transendothelial migration; Apoptosis; Oxytocin signaling pathway; Dilated cardiomyopathy; Rap1 signaling pathway; Adherens junction; Hypertrophic card…		20	High	1
	Checked	Confidence	Annotated Sequence	Modifications	Contaminant	# Protein Groups	# Proteins	# PSMs	Master Protein Accessions	Positions in Master Proteins	Modifications in Master Proteins	# Missed Cleavages	Theo. MH+ [Da]	Found in Sample: [S1] 201216_DQ_307_Es_7_Slot1-30_1_5390_5.2.216	Confidence (by Search Engine): Sequest HT	XCorr (by Search Engine): Sequest HT
	FALSE	High	[K].MTQIMFETFNTPAMYVAIQAVLSLYASGR.[T]	1xDeamidated [N10]; 1xOxidation [M1]	TRUE	1	1	1	P60712	P60712 [119-147]		0	3270.59	High	High	4.2
	FALSE	High	[K].MTQIMFETFNTPAMYVAIQAVLSLYASGR.[T]	2xOxidation [M1; M5]	TRUE	1	1	2	P60712	P60712 [119-147]		0	3285.6	High	High	5.98
FALSE	Master Protein	eIF4A-Gel	eIF4A-Gel	4	FALSE	1	1	1	409	46.5	6.54	3.57	1												0	High	1
	Checked	Confidence	Annotated Sequence	Modifications	Contaminant	# Protein Groups	# Proteins	# PSMs	Master Protein Accessions	Positions in Master Proteins	Modifications in Master Proteins	# Missed Cleavages	Theo. MH+ [Da]	Found in Sample: [S1] 201216_DQ_307_Es_7_Slot1-30_1_5390_5.2.216	Confidence (by Search Engine): Sequest HT	XCorr (by Search Engine): Sequest HT
	FALSE	High	[K].TATFAISILQQIELDLK.[A]		FALSE	1	1	1	eIF4A-Gel	eIF4A-Gel [86-102]		0	1904.07	High	High	3.57
FALSE	Master Protein	P02538	SWISS-PROT:P02538 Tax_Id=9606 Gene_Symbol=KRT6A Keratin, type II cytoskeletal 6A	3	TRUE	1	1	1	564	60	8	3.51	1	cell death;cell differentiation;cell organization and biogenesis;defense response;metabolic process;regulation of biological process;response to stimulus	cytosol;membrane;nucleus	protein binding;structural molecule activity	Pf00038, Pf04111, Pf13166	3853	ENSG00000205420.10	KRT6A	12	Formation of the cornified envelope		Ectoderm Differentiation	4	High	1
	Checked	Confidence	Annotated Sequence	Modifications	Contaminant	# Protein Groups	# Proteins	# PSMs	Master Protein Accessions	Positions in Master Proteins	Modifications in Master Proteins	# Missed Cleavages	Theo. MH+ [Da]	Found in Sample: [S1] 201216_DQ_307_Es_7_Slot1-30_1_5390_5.2.216	Confidence (by Search Engine): Sequest HT	XCorr (by Search Engine): Sequest HT
	FALSE	High	[R].ISIGGGSCAISGGYGSR.[A]	1xCarbamidomethyl [C8]	TRUE	1	3	1	P02538	P02538 [70-86]		0	1598.76	High	High	3.51
FALSE	Master Protein	P0A9B2	Glyceraldehyde-3-phosphate dehydrogenase A OS=Escherichia coli (strain K12) GN=gapA PE=1 SV=2	5	FALSE	1	1	1	331	35.5	7.11	3.46	1	metabolic process	cytoplasm;cytosol;membrane	catalytic activity;nucleotide binding;protein binding	Pf00044, Pf01113, Pf02800	947679	SH08_13020; SH03_12920; SH06_13225; SH04_12910; SH07_12915; SF31_13225	gapA			Carbon metabolism; Biosynthesis of amino acids; Microbial metabolism in diverse environments; Biosynthesis of secondary metabolites; Biosynthesis of antibiotics; Metabolic pathways; Glycolysis / Gluconeogenesis		7	High	1
	Checked	Confidence	Annotated Sequence	Modifications	Contaminant	# Protein Groups	# Proteins	# PSMs	Master Protein Accessions	Positions in Master Proteins	Modifications in Master Proteins	# Missed Cleavages	Theo. MH+ [Da]	Found in Sample: [S1] 201216_DQ_307_Es_7_Slot1-30_1_5390_5.2.216	Confidence (by Search Engine): Sequest HT	XCorr (by Search Engine): Sequest HT
	FALSE	High	[D].IVSNASCTTNCLAPLAK.[V]	2xCarbamidomethyl [C7; C11]	FALSE	1	1	1	P0A9B2	P0A9B2 [144-160]		0	1819.9	High	High	3.46
FALSE	Master Protein	P13645	SWISS-PROT:P13645 Tax_Id=9606 Gene_Symbol=KRT10 Keratin, type I cytoskeletal 10	2	TRUE	1	1	1	593	59.5	5.21	2.98	1	metabolic process		structural molecule activity	Pf00038, Pf04111								0	High	1
	Checked	Confidence	Annotated Sequence	Modifications	Contaminant	# Protein Groups	# Proteins	# PSMs	Master Protein Accessions	Positions in Master Proteins	Modifications in Master Proteins	# Missed Cleavages	Theo. MH+ [Da]	Found in Sample: [S1] 201216_DQ_307_Es_7_Slot1-30_1_5390_5.2.216	Confidence (by Search Engine): Sequest HT	XCorr (by Search Engine): Sequest HT
	FALSE	High	[R].SLLEGEGSSGGGGR.[G]		TRUE	1	1	1	P13645	P13645 [451-464]		0	1262.6	High	High	2.98
FALSE	Master Protein	P45537	Uncharacterized protein YhfK OS=Escherichia coli (strain K12) GN=yhfK PE=3 SV=2	3	FALSE	1	1	1	700	79.9	9.01	2.89	1	transport	membrane		Pf11744, Pf12805, Pf13515	947866		yhfK					0	Medium	1
	Checked	Confidence	Annotated Sequence	Modifications	Contaminant	# Protein Groups	# Proteins	# PSMs	Master Protein Accessions	Positions in Master Proteins	Modifications in Master Proteins	# Missed Cleavages	Theo. MH+ [Da]	Found in Sample: [S1] 201216_DQ_307_Es_7_Slot1-30_1_5390_5.2.216	Confidence (by Search Engine): Sequest HT	XCorr (by Search Engine): Sequest HT
	FALSE	Medium	[I].GASLFATCSLLTQLLLAK.[D]	1xPhospho [S/T]	FALSE	1	1	1	P45537	P45537 [70-87]		0	1930.01	Medium	Medium	2.89
FALSE	Master Protein	Q9JMS2	Uncharacterized protein YuaS OS=Escherichia coli (strain K12) GN=yuaS PE=4 SV=1	15	FALSE	1	1	1	95	10.2	9.13	2.82	1					1263502		ydfA					0	High	1	Phospho [Y6(99.2); S8(79.6)]
	Checked	Confidence	Annotated Sequence	Modifications	Contaminant	# Protein Groups	# Proteins	# PSMs	Master Protein Accessions	Positions in Master Proteins	Modifications in Master Proteins	# Missed Cleavages	Theo. MH+ [Da]	Found in Sample: [S1] 201216_DQ_307_Es_7_Slot1-30_1_5390_5.2.216	Confidence (by Search Engine): Sequest HT	XCorr (by Search Engine): Sequest HT
	FALSE	High	[R].IAYKSVIMLSLQPS.[C]	1xOxidation [M8]; 2xPhospho [Y3(99.2); S5(79.6)]	FALSE	1	1	1	Q9JMS2	Q9JMS2 [4-17]	Q9JMS2 2xPhospho [Y6(99.2); S8(79.6)]	1	1725.79	High	High	2.82
FALSE	Master Protein	P02533	SWISS-PROT:P02533 Tax_Id=9606 Gene_Symbol=KRT14 Keratin, type I cytoskeletal 14	3	TRUE	1	1	1	472	51.6	5.16	2.73	1	cell death;cell organization and biogenesis;response to stimulus	cytoplasm;cytosol;nucleus	protein binding;structural molecule activity	Pf00038, Pf13514	3861		KRT14	17			Corticotropin-releasing hormone signaling pathway	1	High	1
	Checked	Confidence	Annotated Sequence	Modifications	Contaminant	# Protein Groups	# Proteins	# PSMs	Master Protein Accessions	Positions in Master Proteins	Modifications in Master Proteins	# Missed Cleavages	Theo. MH+ [Da]	Found in Sample: [S1] 201216_DQ_307_Es_7_Slot1-30_1_5390_5.2.216	Confidence (by Search Engine): Sequest HT	XCorr (by Search Engine): Sequest HT
	FALSE	High	[R].APSTYGGGLSVSSSR.[F]		TRUE	1	1	1	P02533	P02533 [42-56]		0	1425.7	High	High	2.73
FALSE	Master Protein	P36566	tRNA 5-carboxymethoxyuridine methyltransferase OS=Escherichia coli (strain K12) GN=cmoM PE=1 SV=2	5	FALSE	1	1	1	261	29.8	7.87	2.7	1	metabolic process		catalytic activity	Pf01209, Pf05175, Pf05219, Pf06962, Pf08241, Pf08242, Pf09445, Pf12847, Pf13489, Pf13578, Pf13649, Pf13659, Pf13847	945547	SH03_08495; SH06_08800; SH04_08485; SH07_08490; SF31_08800	smtA					0	Medium	1
	Checked	Confidence	Annotated Sequence	Modifications	Contaminant	# Protein Groups	# Proteins	# PSMs	Master Protein Accessions	Positions in Master Proteins	Modifications in Master Proteins	# Missed Cleavages	Theo. MH+ [Da]	Found in Sample: [S1] 201216_DQ_307_Es_7_Slot1-30_1_5390_5.2.216	Confidence (by Search Engine): Sequest HT	XCorr (by Search Engine): Sequest HT
	FALSE	Medium	[-].MQDRNFDDIAEKFS.[R]	1xDeamidated [Q2]	FALSE	1	1	1	P36566	P36566 [1-14]		2	1716.75	Medium	Medium	2.7
FALSE	Master Protein	F7RNY3	DNA polymerase III epsilon subunit OS=Shewanella sp. HN-41 GN=SOHN41_02112 PE=4 SV=1	6	FALSE	1	1	1	242	26.9	5.72	2.7	1	metabolic process		catalytic activity;DNA binding;metal ion binding	Pf00929, Pf01612, Pf13482		SOHN41_02112						0	Medium	1
	Checked	Confidence	Annotated Sequence	Modifications	Contaminant	# Protein Groups	# Proteins	# PSMs	Master Protein Accessions	Positions in Master Proteins	Modifications in Master Proteins	# Missed Cleavages	Theo. MH+ [Da]	Found in Sample: [S1] 201216_DQ_307_Es_7_Slot1-30_1_5390_5.2.216	Confidence (by Search Engine): Sequest HT	XCorr (by Search Engine): Sequest HT
	FALSE	Medium	[R].FDPNSLNLKVISASA.[D]	1xDeamidated [N4]	FALSE	1	1	1	F7RNY3	F7RNY3 [205-219]		1	1576.82	Medium	Medium	2.7
FALSE	Master Protein	P35527	SWISS-PROT:P35527 Tax_Id=9606 Gene_Symbol=KRT9 Keratin, type I cytoskeletal 9	2	TRUE	1	1	1	623	62.1	5.3	2.64	1	cell death;cell organization and biogenesis	cytosol;membrane;nucleus	structural molecule activity	Pf00038, Pf13166	3857		KRT9	17				0	Medium	1
	Checked	Confidence	Annotated Sequence	Modifications	Contaminant	# Protein Groups	# Proteins	# PSMs	Master Protein Accessions	Positions in Master Proteins	Modifications in Master Proteins	# Missed Cleavages	Theo. MH+ [Da]	Found in Sample: [S1] 201216_DQ_307_Es_7_Slot1-30_1_5390_5.2.216	Confidence (by Search Engine): Sequest HT	XCorr (by Search Engine): Sequest HT
	FALSE	Medium	[R].QGVDADINGLR.[Q]	1xDeamidated [N8]	TRUE	1	1	1	P35527	P35527 [251-261]		0	1158.57	Medium	Medium	2.64
FALSE	Master Protein	P07395	Phenylalanine--tRNA ligase beta subunit OS=Escherichia coli (strain K12) GN=pheT PE=1 SV=2	2	FALSE	1	1	1	795	87.3	5.3	2.61	1	metabolic process	cytoplasm;cytosol;membrane	catalytic activity;metal ion binding;nucleotide binding;protein binding;RNA binding	Pf01588, Pf03147, Pf03483, Pf03484	945382	SH08_12675; SH03_12575; SH06_12880; SH04_12565; SH07_12570; SF31_12880	pheT			Aminoacyl-tRNA biosynthesis		1	Medium	1	Phospho [S623(100)]
	Checked	Confidence	Annotated Sequence	Modifications	Contaminant	# Protein Groups	# Proteins	# PSMs	Master Protein Accessions	Positions in Master Proteins	Modifications in Master Proteins	# Missed Cleavages	Theo. MH+ [Da]	Found in Sample: [S1] 201216_DQ_307_Es_7_Slot1-30_1_5390_5.2.216	Confidence (by Search Engine): Sequest HT	XCorr (by Search Engine): Sequest HT
	FALSE	Medium	[K].GDLESVLDLTGKLNE.[V]	1xPhospho [S5(100)]	FALSE	1	1	1	P07395	P07395 [619-633]	P07395 1xPhospho [S623(100)]	1	1682.79	Medium	Medium	2.61
FALSE	Master Protein	P0A7D4	Adenylosuccinate synthetase OS=Escherichia coli (strain K12) GN=purA PE=1 SV=2	3	FALSE	1	1	1	432	47.3	5.49	2.59	1	metabolic process;response to stimulus	cytoplasm;cytosol;membrane	catalytic activity;metal ion binding;nucleotide binding;protein binding	Pf00709	948695	SH08_02485; SH03_02485; SH06_02470; SH04_02480; SH07_02485; SF31_02470	purA			Alanine, aspartate and glutamate metabolism; Purine metabolism; Metabolic pathways		3	Medium	1
	Checked	Confidence	Annotated Sequence	Modifications	Contaminant	# Protein Groups	# Proteins	# PSMs	Master Protein Accessions	Positions in Master Proteins	Modifications in Master Proteins	# Missed Cleavages	Theo. MH+ [Da]	Found in Sample: [S1] 201216_DQ_307_Es_7_Slot1-30_1_5390_5.2.216	Confidence (by Search Engine): Sequest HT	XCorr (by Search Engine): Sequest HT
	FALSE	Medium	[V].DYVLGILKAYSTR.[V]	1xPhospho [Y/S/T]	FALSE	1	1	1	P0A7D4	P0A7D4 [261-273]		1	1578.79	Medium	Medium	2.59
FALSE	Master Protein	Q2V8H2	Putative esterase OS=Escherichia coli GN=estX PE=4 SV=1	5	FALSE	1	1	1	296	32.8	5.74	2.57	1	metabolic process		catalytic activity	Pf00326, Pf00561, Pf02230, Pf03096, Pf08386, Pf12695, Pf12697								0	Medium	1
	Checked	Confidence	Annotated Sequence	Modifications	Contaminant	# Protein Groups	# Proteins	# PSMs	Master Protein Accessions	Positions in Master Proteins	Modifications in Master Proteins	# Missed Cleavages	Theo. MH+ [Da]	Found in Sample: [S1] 201216_DQ_307_Es_7_Slot1-30_1_5390_5.2.216	Confidence (by Search Engine): Sequest HT	XCorr (by Search Engine): Sequest HT
	FALSE	Medium	[R].TPNILTTFNHTTLGGG.[E]	1xDeamidated [N3]; 1xPhospho [T]	FALSE	1	16	1	Q2V8H2	Q2V8H2 [212-227]		0	1724.79	Medium	Medium	2.57
FALSE	Master Protein	A0A080M9N2	DNA polymerase III subunit epsilon OS=Candidatus Accumulibacter sp. SK-02 GN=dnaQ PE=4 SV=1	6	FALSE	1	1	1	239	26.6	5.74	2.55	1	metabolic process		catalytic activity;DNA binding;metal ion binding	Pf00929, Pf13482								0	Medium	1	Phospho [T169(99.3)]
	Checked	Confidence	Annotated Sequence	Modifications	Contaminant	# Protein Groups	# Proteins	# PSMs	Master Protein Accessions	Positions in Master Proteins	Modifications in Master Proteins	# Missed Cleavages	Theo. MH+ [Da]	Found in Sample: [S1] 201216_DQ_307_Es_7_Slot1-30_1_5390_5.2.216	Confidence (by Search Engine): Sequest HT	XCorr (by Search Engine): Sequest HT
	FALSE	Medium	[M].TRGQESLIIDLGDDK.[A]	1xPhospho [T1(99.3)]	FALSE	1	1	1	A0A080M9N2	A0A080M9N2 [169-183]	A0A080M9N2 1xPhospho [T169(99.3)]	1	1739.82	Medium	Medium	2.55
